# Supplementary material for: Altered duodenal N6-methyladenosine levels in common variable immunodeficiency associate with duodenal microbiota
Source: Front Immunol. 2026 Jul 8;17:1875823. doi: 10.3389/fimmu.2026.1875823 (PMC13388135; doi:10.3389/fimmu.2026.1875823)
Supplement: Supplementary file 2 [file Table1.xlsx]

## Sheet: CVID_ALL_CONTROL
Comparison	Transcript_ID	transcript_type	GeneSymbol	logit_difference	AveExpr	t	P.Value	adj.P.Val	B	percentage_difference
CVID_ALL_CONTROL	NR_109882	lncRNA	RP11-756H20.1	1.33843	0.38991	10.7071	1.45862e-09	9.21262e-06	11.9565	0.293053
CVID_ALL_CONTROL	ENST00000456189	lncRNA	RP1-90J20.8	-1.5616	0.120047	-9.43282	1.15712e-08	2.98968e-05	10.0484	-0.382373
CVID_ALL_CONTROL	NR_045494	lncRNA	CLU	-1.30338	0.186593	-9.31277	1.42005e-08	2.98968e-05	9.85754	-0.307705
CVID_ALL_CONTROL	NR_135538	lncRNA	RP11-132N15.3	-1.74282	0.183221	-8.62065	4.78583e-08	7.55682e-05	8.71766	-0.417969
CVID_ALL_CONTROL	ENST00000501194	lncRNA	RP11-68L18.1	-1.4915	-0.188057	-8.32947	8.12422e-08	8.88145e-05	8.21758	-0.366121
CVID_ALL_CONTROL	NR_110093	lncRNA	RP11-887P2.5	-1.66249	0.0427102	-8.30891	8.4371e-08	8.88145e-05	8.1818	-0.400346
CVID_ALL_CONTROL	NR_073108	lncRNA	KLF7	-1.71798	0.181517	-8.14571	1.14098e-07	9.35948e-05	7.8956	-0.405802
CVID_ALL_CONTROL	ENST00000626300	lncRNA	DNAJB5-AS1	-1.73305	0.113214	-8.12516	1.18549e-07	9.35948e-05	7.85927	-0.412756
CVID_ALL_CONTROL	ENST00000505663	lncRNA	CTC-349C3.2	-1.13938	-0.0186994	-7.93743	1.68574e-07	0.000100241	7.52461	-0.268665
CVID_ALL_CONTROL	ENST00000475393	lncRNA	RP11-103G8.2	-1.20644	0.354424	-7.88312	1.8681e-07	0.000100241	7.42682	-0.295275
CVID_ALL_CONTROL	ENST00000629293	lncRNA	LINC00550	-1.54158	-0.351069	-7.87414	1.90017e-07	0.000100241	7.41061	-0.361227
CVID_ALL_CONTROL	NR_148672	lncRNA	KDM5C	-1.60011	0.133465	-7.87294	1.90451e-07	0.000100241	7.40843	-0.390952
CVID_ALL_CONTROL	ENST00000606878	lncRNA	RP11-373D17.1	-1.66914	0.325562	-7.79105	2.22544e-07	0.000108122	7.26002	-0.359039
CVID_ALL_CONTROL	NR_073449	lncRNA	REEP2	-1.15397	-0.35354	-7.65723	2.87598e-07	0.000112657	7.01532	-0.288493
CVID_ALL_CONTROL	NR_126355	lncRNA	RP11-511I2.2	-1.53909	-0.00325921	-7.64803	2.92736e-07	0.000112657	6.99842	-0.378823
CVID_ALL_CONTROL	NR_148673	lncRNA	KDM5C	-1.71744	0.140841	-7.64118	2.96626e-07	0.000112657	6.98581	-0.410458
CVID_ALL_CONTROL	ENST00000589021	lncRNA	RP11-15A1.7	-1.89505	-0.153748	-7.60681	3.16967e-07	0.000112657	6.92244	-0.44697
CVID_ALL_CONTROL	ENST00000455929	lncRNA	RP4-552O12.2	-1.34418	0.435357	-7.60016	3.21062e-07	0.000112657	6.91018	-0.314958
CVID_ALL_CONTROL	ENST00000422831	lncRNA	AC004920.3	-0.986315	0.364824	-7.54831	3.54969e-07	0.000115192	6.81421	-0.240235
CVID_ALL_CONTROL	NR_144646	lncRNA	ARHGAP22	-1.5249	-0.164893	-7.53429	3.64764e-07	0.000115192	6.78818	-0.369549
CVID_ALL_CONTROL	ENST00000479053	lncRNA	RECK	-1.27678	0.130818	-7.46041	4.21185e-07	0.000115767	6.65059	-0.313609
CVID_ALL_CONTROL	ENST00000592638	lncRNA	RP11-456K23.1	-1.25663	0.122939	-7.42939	4.47497e-07	0.000115767	6.59258	-0.313187
CVID_ALL_CONTROL	NR_136563	lncRNA	GLP1R	-1.36692	0.374281	-7.41795	4.57627e-07	0.000115767	6.57115	-0.33469
CVID_ALL_CONTROL	NR_148037	lncRNA	PTK2	-1.25541	-0.412777	-7.41041	4.64428e-07	0.000115767	6.55702	-0.300585
CVID_ALL_CONTROL	ENST00000430666	lncRNA	AC092937.2	-1.319	0.101737	-7.40406	4.70243e-07	0.000115767	6.54511	-0.333407
CVID_ALL_CONTROL	ENST00000558913	lncRNA	RP11-210M15.3	-1.18562	0.530352	-7.39725	4.76558e-07	0.000115767	6.53233	-0.273006
CVID_ALL_CONTROL	ENST00000463847	lncRNA	ZFAND3	-1.17614	0.227379	-7.32409	5.5024e-07	0.000123223	6.39458	-0.296863
CVID_ALL_CONTROL	NR_152403	lncRNA	SLC8B1	-1.49831	0.617269	-7.31926	5.55502e-07	0.000123223	6.38546	-0.342021
CVID_ALL_CONTROL	ENST00000578334	lncRNA	RP5-1171I10.4	-1.07595	-0.00487187	-7.30996	5.65782e-07	0.000123223	6.36788	-0.272329
CVID_ALL_CONTROL	NR_126025	lncRNA	LOC100128317	-1.28288	0.129689	-7.25665	6.28616e-07	0.000130162	6.2669	-0.317061
CVID_ALL_CONTROL	NR_103825	lncRNA	LOC729218	-1.48738	0.405048	-7.24849	6.38855e-07	0.000130162	6.2514	-0.349293
CVID_ALL_CONTROL	NR_148207	lncRNA	DBF4B	-1.23705	0.527617	-7.19455	7.11009e-07	0.000138835	6.14873	-0.28745
CVID_ALL_CONTROL	NR_038441	lncRNA	AC007254.3	-1.04838	0.650399	-7.18448	7.25388e-07	0.000138835	6.12951	-0.245914
CVID_ALL_CONTROL	NR_149003	lncRNA	FAM195A	-1.35597	0.113109	-7.09356	8.69654e-07	0.000161551	5.95532	-0.347526
CVID_ALL_CONTROL	ENST00000442403	lncRNA	AC007064.24	-1.1135	0.429216	-7.00831	1.03194e-06	0.000186221	5.79087	-0.268437
CVID_ALL_CONTROL	ENST00000429268	lncRNA	AP001271.4	-1.36147	0.271124	-6.98552	1.08042e-06	0.000187179	5.74673	-0.337952
CVID_ALL_CONTROL	ENST00000521870	lncRNA	CTC-558O2.1	-1.31543	-0.159119	-6.97818	1.09652e-06	0.000187179	5.7325	-0.333388
CVID_ALL_CONTROL	NR_026679	lncRNA	LINC00032	-1.11328	-0.373765	-6.93354	1.19998e-06	0.000191016	5.64577	-0.277001
CVID_ALL_CONTROL	ENST00000535372	lncRNA	RP1-56L9.6	-1.13788	-0.350322	-6.93218	1.20327e-06	0.000191016	5.64313	-0.288012
CVID_ALL_CONTROL	ENST00000609682	lncRNA	RP11-454H13.5	-1.06846	0.482664	-6.92954	1.20973e-06	0.000191016	5.63798	-0.264553
CVID_ALL_CONTROL	NR_135558	lncRNA	LOC101929882	-1.36561	0.339922	-6.86181	1.38784e-06	0.000213796	5.50578	-0.330419
CVID_ALL_CONTROL	ENST00000453717	lncRNA	U73166.2	-1.32561	0.19471	-6.80309	1.56411e-06	0.000231949	5.39063	-0.33698
CVID_ALL_CONTROL	ENST00000617436	lncRNA	RP11-316P17.2	-1.18919	0.353356	-6.79841	1.57913e-06	0.000231949	5.38142	-0.299514
CVID_ALL_CONTROL	ENST00000523497	lncRNA	CTC-286N12.1	-1.22027	0.154053	-6.76109	1.70427e-06	0.00024464	5.30795	-0.313394
CVID_ALL_CONTROL	NR_026563	lncRNA	LOC494141	-0.972915	-0.0702026	-6.69496	1.95174e-06	0.000273938	5.17726	-0.251059
CVID_ALL_CONTROL	NR_110841	lncRNA	LOC101927730	-0.938298	-0.349917	-6.66996	2.05469e-06	0.000282118	5.12769	-0.239682
CVID_ALL_CONTROL	ENST00000629369	lncRNA	LINC01242	-0.961089	0.333313	-6.64923	2.14431e-06	0.000288159	5.08652	-0.249613
CVID_ALL_CONTROL	NR_024458	lncRNA	TPT1-AS1	-1.0915	0.119191	-6.63207	2.22154e-06	0.000289264	5.05239	-0.27363
CVID_ALL_CONTROL	ENST00000446989	lncRNA	AL845154.2	-1.43305	-0.266483	-6.62343	2.26152e-06	0.000289264	5.03519	-0.321379
CVID_ALL_CONTROL	NR_136562	lncRNA	GLP1R	-0.925668	0.511315	-6.61738	2.28993e-06	0.000289264	5.02314	-0.232007
CVID_ALL_CONTROL	NR_119379	lncRNA	RP11-626G11.5	-1.19826	-0.309136	-6.57976	2.47519e-06	0.00030102	4.94808	-0.291793
CVID_ALL_CONTROL	ENST00000414795	lncRNA	AC017076.5	-1.70157	0.375869	-6.57915	2.47832e-06	0.00030102	4.94686	-0.389714
CVID_ALL_CONTROL	ENST00000441531	lncRNA	RP11-216F19.1	-1.27922	-0.046303	-6.53607	2.70985e-06	0.000322932	4.86066	-0.291963
CVID_ALL_CONTROL	ENST00000433340	lncRNA	AC011747.7	-0.971448	-0.510927	-6.5182	2.81228e-06	0.000328933	4.82483	-0.23556
CVID_ALL_CONTROL	NR_040059	lncRNA	RP11-521C20.4	-0.715226	-0.0217543	-6.48649	3.00406e-06	0.000344398	4.76114	-0.163826
CVID_ALL_CONTROL	ENST00000513752	lncRNA	AC108142.1	-1.53806	0.707854	-6.4702	3.10781e-06	0.000344398	4.72835	-0.324981
CVID_ALL_CONTROL	NR_152879	lncRNA	RP11-354P17.9	-1.09499	0.49376	-6.47015	3.10809e-06	0.000344398	4.72826	-0.263632
CVID_ALL_CONTROL	NR_104057	lncRNA	RP11-51B13.1	-1.10843	0.082008	-6.4217	3.43895e-06	0.00037449	4.63054	-0.274467
CVID_ALL_CONTROL	ENST00000430068	lncRNA	AP000704.5	-1.49769	-0.205924	-6.37823	3.76661e-06	0.000403218	4.54261	-0.366094
CVID_ALL_CONTROL	ENST00000475219	lncRNA	AC092295.7	-0.891557	0.264106	-6.32995	4.16852e-06	0.000438807	4.44461	-0.237003
CVID_ALL_CONTROL	ENST00000488425	lncRNA	RP11-88I21.2	-1.02304	0.110968	-6.31544	4.29771e-06	0.000444989	4.4151	-0.263985
CVID_ALL_CONTROL	ENST00000453875	lncRNA	HOTAIR	0.931703	-0.884549	6.30516	4.39181e-06	0.000447398	4.39416	0.159728
CVID_ALL_CONTROL	ENST00000427145	lncRNA	RP1-140J1.1	-1.08941	0.188071	-6.23507	5.09199e-06	0.000510492	4.2511	-0.279377
CVID_ALL_CONTROL	NR_120676	lncRNA	RP11-225H22.5	-0.898209	-0.241108	-6.2241	5.21155e-06	0.000510685	4.22865	-0.242232
CVID_ALL_CONTROL	ENST00000476791	lncRNA	SPTLC3	-1.06611	0.274715	-6.22012	5.25562e-06	0.000510685	4.2205	-0.265339
CVID_ALL_CONTROL	ENST00000608214	lncRNA	RP11-480C22.1	-1.14458	0.208205	-6.17642	5.76582e-06	0.000551771	4.13087	-0.268516
CVID_ALL_CONTROL	ENST00000432703	lncRNA	RP11-415J8.5	-1.52978	0.130624	-6.15249	6.06647e-06	0.000561795	4.08168	-0.344577
CVID_ALL_CONTROL	ENST00000450503	lncRNA	RP11-67L3.2	-1.02341	0.431233	-6.15082	6.08806e-06	0.000561795	4.07824	-0.246566
CVID_ALL_CONTROL	ENST00000450916	lncRNA	AC096559.1	-0.824464	0.371513	-6.14702	6.13741e-06	0.000561795	4.07043	-0.209959
CVID_ALL_CONTROL	ENST00000446299	lncRNA	AC008175.1	-1.1391	-0.267604	-6.1266	6.40996e-06	0.000578361	4.02837	-0.280615
CVID_ALL_CONTROL	ENST00000433446	lncRNA	AC005076.5	-1.20535	-0.29141	-6.09184	6.90291e-06	0.000614067	3.95666	-0.27541
CVID_ALL_CONTROL	ENST00000432558	lncRNA	AC034228.2	-1.29872	-0.221214	-6.05817	7.41755e-06	0.000650684	3.88704	-0.301922
CVID_ALL_CONTROL	ENST00000623971	lncRNA	AC069282.4	-0.761371	0.453864	-6.03674	7.76543e-06	0.000668665	3.84266	-0.191888
CVID_ALL_CONTROL	NR_144408	lncRNA	KIAA1468	-1.16145	0.0487675	-6.02688	7.93105e-06	0.000668665	3.82222	-0.295287
CVID_ALL_CONTROL	ENST00000423984	lncRNA	RP4-712E4.4	-1.0115	0.54471	-6.02635	7.94013e-06	0.000668665	3.82111	-0.246158
CVID_ALL_CONTROL	NR_120504	lncRNA	LOC100505736	-1.5377	0.126557	-5.99463	8.49872e-06	0.000706288	3.75527	-0.354772
CVID_ALL_CONTROL	ENST00000436290	lncRNA	RP11-342C20.3	-0.882428	0.316442	-5.9683	8.99302e-06	0.000737661	3.70051	-0.229028
CVID_ALL_CONTROL	ENST00000532199	lncRNA	RP11-375D13.4	-1.29251	-0.429836	-5.95255	9.30287e-06	0.000746391	3.6677	-0.306608
CVID_ALL_CONTROL	ENST00000557532	lncRNA	DIO3OS	-0.818153	0.361815	-5.9509	9.33579e-06	0.000746391	3.66428	-0.200864
CVID_ALL_CONTROL	NR_145474	lncRNA	SNX16	1.49869	0.754039	5.90469	1.03129e-05	0.000808286	3.56784	0.334201
CVID_ALL_CONTROL	NR_027339	lncRNA	FKBP9P1	0.963919	0.362135	5.90231	1.03659e-05	0.000808286	3.56287	0.222307
CVID_ALL_CONTROL	ENST00000506638	lncRNA	RP11-400D2.2	-1.57847	-0.469986	-5.89516	1.0527e-05	0.000810835	3.54793	-0.311506
CVID_ALL_CONTROL	ENST00000434983	lncRNA	RP11-309H21.2	-1.20259	0.166062	-5.84244	1.17973e-05	0.000891872	3.43752	-0.310974
CVID_ALL_CONTROL	ENST00000485902	lncRNA	C3orf18	-0.869406	-0.257463	-5.83994	1.18615e-05	0.000891872	3.43226	-0.227122
CVID_ALL_CONTROL	ENST00000417516	lncRNA	AC004041.2	-0.830728	-0.0652408	-5.82435	1.22688e-05	0.00089885	3.39954	-0.205536
CVID_ALL_CONTROL	ENST00000457478	lncRNA	AC019118.2	-1.48237	-0.0617264	-5.82407	1.2276e-05	0.00089885	3.39897	-0.357478
CVID_ALL_CONTROL	ENST00000457816	lncRNA	LINC00489	-1.38909	0.404103	-5.82013	1.23812e-05	0.00089885	3.3907	-0.301638
CVID_ALL_CONTROL	ENST00000457336	lncRNA	AC079922.3	-0.862849	0.0507958	-5.78541	1.33498e-05	0.000958152	3.31769	-0.23183
CVID_ALL_CONTROL	NR_145982	lncRNA	RP1-193H18.3	-0.80995	-0.219812	-5.78014	1.35034e-05	0.000958287	3.3066	-0.209738
CVID_ALL_CONTROL	ENST00000634819	lncRNA	RP5-1109J22.2	-1.2718	-0.125798	-5.72646	1.51757e-05	0.001065	3.19341	-0.278475
CVID_ALL_CONTROL	NR_152616	lncRNA	LBX2-AS1	-0.967802	0.209681	-5.69123	1.6387e-05	0.00111914	3.11894	-0.238066
CVID_ALL_CONTROL	ENST00000493507	lncRNA	CCNB3	-1.07505	-0.432872	-5.69096	1.63965e-05	0.00111914	3.11838	-0.263038
CVID_ALL_CONTROL	NR_138045	lncRNA	AC064829.1	-0.882909	-0.0395372	-5.68772	1.65132e-05	0.00111914	3.11151	-0.225396
CVID_ALL_CONTROL	NR_047015	lncRNA	RP11-118F16.1	-1.2458	0.364939	-5.68155	1.67371e-05	0.00111914	3.09845	-0.268471
CVID_ALL_CONTROL	ENST00000435981	lncRNA	AC068610.3	1.27221	-1.69195	5.67547	1.69606e-05	0.00111914	3.08558	0.177668
CVID_ALL_CONTROL	ENST00000591091	lncRNA	AC002398.11	-1.20052	1.02921	-5.67051	1.71453e-05	0.00111914	3.07508	-0.211939
CVID_ALL_CONTROL	ENST00000512458	lncRNA	CTD-2275D24.1	-0.872812	-0.375692	-5.66546	1.73357e-05	0.00111914	3.06437	-0.224747
CVID_ALL_CONTROL	NR_027238	lncRNA	LOC654342	-0.773877	-0.0669065	-5.66469	1.73648e-05	0.00111914	3.06274	-0.208302
CVID_ALL_CONTROL	ENST00000585236	lncRNA	RP5-1171I10.4	-1.21512	-0.527017	-5.65618	1.76909e-05	0.00112864	3.0447	-0.273621
CVID_ALL_CONTROL	ENST00000414969	lncRNA	AC024910.2	-0.890265	-0.255269	-5.64113	1.82828e-05	0.00115474	3.01278	-0.238419
CVID_ALL_CONTROL	ENST00000497996	lncRNA	RP11-702L6.4	-1.42183	-0.282798	-5.62392	1.89844e-05	0.00117693	2.97626	-0.331657
CVID_ALL_CONTROL	ENST00000416774	lncRNA	RP11-465B22.5	-0.888203	0.316665	-5.62072	1.91181e-05	0.00117693	2.96945	-0.22636
CVID_ALL_CONTROL	ENST00000454005	lncRNA	RP11-245B11.2	-1.26587	0.0950039	-5.61503	1.93578e-05	0.00117693	2.95737	-0.288684
CVID_ALL_CONTROL	ENST00000554061	lncRNA	SLC7A7	-0.848574	-0.197324	-5.61452	1.93795e-05	0.00117693	2.95628	-0.224631
CVID_ALL_CONTROL	ENST00000478824	lncRNA	CTD-2377D24.6	-0.90543	0.122428	-5.56737	2.14911e-05	0.00129274	2.85597	-0.217753
CVID_ALL_CONTROL	NR_138363	lncRNA	RBPMS2	-1.33369	0.673179	-5.54797	2.24272e-05	0.00133632	2.81461	-0.298514
CVID_ALL_CONTROL	ENST00000497517	lncRNA	TPO	-0.799561	-0.0946413	-5.50759	2.45113e-05	0.00144685	2.72841	-0.215775
CVID_ALL_CONTROL	ENST00000412122	lncRNA	LINC00092	-0.924143	-0.0297097	-5.49481	2.52116e-05	0.00147441	2.70108	-0.251065
CVID_ALL_CONTROL	ENST00000436056	lncRNA	AC073115.7	-0.998041	-0.117483	-5.47555	2.63052e-05	0.00152426	2.65988	-0.265025
CVID_ALL_CONTROL	ENST00000425189	lncRNA	NCRNA00118	-0.917987	-0.103777	-5.46644	2.68394e-05	0.00153105	2.64038	-0.231475
CVID_ALL_CONTROL	NR_146084	lncRNA	ARIH2	-0.775714	-0.262774	-5.46067	2.71835e-05	0.00153296	2.62802	-0.204428
CVID_ALL_CONTROL	NR_024429	lncRNA	RP11-202P11.1	-0.984775	0.280269	-5.43692	2.86477e-05	0.00156229	2.57712	-0.259136
CVID_ALL_CONTROL	NR_126565	lncRNA	LOC343052	-0.897982	0.0759646	-5.43483	2.87807e-05	0.00156229	2.57262	-0.224109
CVID_ALL_CONTROL	ENST00000490375	lncRNA	RP11-274H2.3	-1.27857	-0.0541878	-5.43358	2.88601e-05	0.00156229	2.56995	-0.295709
CVID_ALL_CONTROL	ENST00000325042	lncRNA	AC073072.5	-1.13557	0.237086	-5.42763	2.92426e-05	0.00156229	2.55718	-0.27516
CVID_ALL_CONTROL	ENST00000321517	lncRNA	LINC00476	-1.1627	0.293348	-5.41713	2.99298e-05	0.00156229	2.53464	-0.267465
CVID_ALL_CONTROL	NR_033702	lncRNA	MYNN	-0.95323	0.437308	-5.41381	3.01505e-05	0.00156229	2.52751	-0.2373
CVID_ALL_CONTROL	ENST00000425949	lncRNA	AC107070.1	-1.44868	-0.0360554	-5.40803	3.05386e-05	0.00156229	2.5151	-0.344319
CVID_ALL_CONTROL	ENST00000441851	lncRNA	RP5-968D22.3	-0.788499	-0.624082	-5.40652	3.0641e-05	0.00156229	2.51185	-0.193454
CVID_ALL_CONTROL	ENST00000515388	lncRNA	GAB1	1.37682	0.643459	5.38153	3.23845e-05	0.00162464	2.45816	0.28286
CVID_ALL_CONTROL	ENST00000589921	lncRNA	CTD-2081K17.1	-0.75076	0.320963	-5.38117	3.24106e-05	0.00162464	2.45738	-0.198865
CVID_ALL_CONTROL	ENST00000414475	lncRNA	RP11-33A14.1	-0.795759	-0.167138	-5.36624	3.35014e-05	0.00166551	2.42526	-0.199062
CVID_ALL_CONTROL	ENST00000514957	lncRNA	RP11-752D24.3	-0.954791	-0.264853	-5.36083	3.39062e-05	0.00166551	2.4136	-0.238963
CVID_ALL_CONTROL	ENST00000360656	lncRNA	CH17-340M24.3	-1.04316	-0.453358	-5.35936	3.40169e-05	0.00166551	2.41044	-0.264613
CVID_ALL_CONTROL	ENST00000435127	lncRNA	AC002480.3	-0.897349	-0.480805	-5.35546	3.43122e-05	0.00166705	2.40205	-0.211464
CVID_ALL_CONTROL	ENST00000481950	lncRNA	TMCC2	-0.95199	-0.0842736	-5.35146	3.46184e-05	0.00166908	2.39343	-0.253859
CVID_ALL_CONTROL	ENST00000561202	lncRNA	RP11-50C13.2	-1.35636	0.129821	-5.33595	3.58315e-05	0.00171448	2.36001	-0.288475
CVID_ALL_CONTROL	NR_148518	lncRNA	CELF4	-1.37006	0.0856442	-5.3227	3.69017e-05	0.00174399	2.33146	-0.304795
CVID_ALL_CONTROL	ENST00000424657	lncRNA	RP3-395M20.2	-0.788577	-0.145102	-5.3215	3.70005e-05	0.00174399	2.32886	-0.205772
CVID_ALL_CONTROL	ENST00000522195	lncRNA	C5orf47	-0.896196	0.185188	-5.30845	3.80899e-05	0.00176894	2.30071	-0.219321
CVID_ALL_CONTROL	NR_110145	lncRNA	VNN2	-1.67788	-0.659462	-5.30444	3.84312e-05	0.00177176	2.29205	-0.354646
CVID_ALL_CONTROL	ENST00000502809	lncRNA	CTD-2308B18.4	-0.899726	-0.268072	-5.29547	3.92054e-05	0.00179436	2.2727	-0.233451
CVID_ALL_CONTROL	ENST00000510751	lncRNA	SPDL1	-0.7776	-0.3804	-5.24469	4.39018e-05	0.00199485	2.16291	-0.191144
CVID_ALL_CONTROL	ENST00000435023	lncRNA	RP11-540K16.1	-0.874404	-0.0750925	-5.23681	4.46809e-05	0.00200527	2.14584	-0.23653
CVID_ALL_CONTROL	NR_130118	lncRNA	TSC22D4	-0.827504	-0.109203	-5.23196	4.5167e-05	0.00200898	2.13534	-0.224406
CVID_ALL_CONTROL	ENST00000442440	lncRNA	RP3-322G13.5	-0.956983	-0.224834	-5.22063	4.63231e-05	0.00204599	2.11082	-0.244465
CVID_ALL_CONTROL	NR_004422	lncRNA	HPVC1	0.85862	-0.578421	5.2108	4.73513e-05	0.00207128	2.08952	0.192624
CVID_ALL_CONTROL	NR_110562	lncRNA	CTD-2151A2.1	-0.958109	0.44633	-5.20891	4.75517e-05	0.00207128	2.08542	-0.210091
CVID_ALL_CONTROL	ENST00000517697	lncRNA	RP11-317J10.2	-0.891366	0.254102	-5.1792	5.0817e-05	0.00219836	2.02097	-0.234635
CVID_ALL_CONTROL	ENST00000448685	lncRNA	RP11-536K7.3	-0.635119	0.314269	-5.16923	5.19631e-05	0.00223265	1.99933	-0.171608
CVID_ALL_CONTROL	NR_135495	lncRNA	LILRB3	-0.673874	0.186503	-5.15349	5.38266e-05	0.00228421	1.96515	-0.189437
CVID_ALL_CONTROL	ENST00000483270	lncRNA	DNAJC16	-0.983761	0.803363	-5.15167	5.40469e-05	0.00228421	1.96118	-0.223266
CVID_ALL_CONTROL	ENST00000553259	lncRNA	RP11-161H23.9	-1.09224	0.175528	-5.14238	5.51833e-05	0.0023082	1.94099	-0.277589
CVID_ALL_CONTROL	NR_130908	lncRNA	APCDD1L	-0.603988	0.390408	-5.13824	5.56974e-05	0.00231437	1.932	-0.159373
CVID_ALL_CONTROL	NR_040092	lncRNA	RP11-419I17.2	0.743221	0.534806	5.13346	5.62978e-05	0.00232403	1.92159	0.179759
CVID_ALL_CONTROL	ENST00000513207	lncRNA	RP11-452H21.4	1.17817	0.43076	5.12768	5.70313e-05	0.00233902	1.90903	0.246678
CVID_ALL_CONTROL	ENST00000623461	lncRNA	VCL	-0.879582	0.347028	-5.11993	5.8031e-05	0.00234951	1.89217	-0.220711
CVID_ALL_CONTROL	NR_104295	lncRNA	CRELD2	0.733012	-0.296605	5.1086	5.95252e-05	0.00239466	1.86751	0.171347
CVID_ALL_CONTROL	ENST00000490499	lncRNA	BPIFA3	0.730817	-0.233555	5.09622	6.12012e-05	0.0024369	1.84057	0.157416
CVID_ALL_CONTROL	ENST00000414816	lncRNA	AC012317.1	1.00871	0.546375	5.09516	6.13469e-05	0.0024369	1.83826	0.191057
CVID_ALL_CONTROL	ENST00000457217	lncRNA	RP11-222A5.1	-0.808492	-0.107438	-5.07794	6.37664e-05	0.00251718	1.80073	-0.227892
CVID_ALL_CONTROL	ENST00000530479	lncRNA	RP11-261P9.4	-0.598245	-0.237226	-5.06834	6.51568e-05	0.00255609	1.7798	-0.152495
CVID_ALL_CONTROL	ENST00000464204	lncRNA	ELOVL1	-0.730098	0.498359	-5.06456	6.57127e-05	0.00256198	1.77156	-0.189671
CVID_ALL_CONTROL	NR_105013	lncRNA	LOC101929154	-0.726193	0.336502	-5.05807	6.6678e-05	0.00258367	1.75741	-0.183736
CVID_ALL_CONTROL	ENST00000585497	lncRNA	TXNL1	-0.865386	0.0380949	-5.04128	6.92437e-05	0.00261948	1.72078	-0.21777
CVID_ALL_CONTROL	ENST00000618928	lncRNA	RP11-378A12.1	0.752924	-0.768614	5.04117	6.9261e-05	0.00261948	1.72054	0.161267
CVID_ALL_CONTROL	ENST00000584805	lncRNA	RP11-159D12.10	-0.909108	-0.160588	-5.03597	7.00759e-05	0.00263452	1.70919	-0.199947
CVID_ALL_CONTROL	ENST00000475998	lncRNA	BLOC1S5	1.17577	1.20453	5.00761	7.46952e-05	0.00275892	1.64726	0.223392
CVID_ALL_CONTROL	ENST00000416770	lncRNA	RP1-168L15.4	-0.804435	-0.0796273	-5.00218	7.56152e-05	0.00277666	1.63538	-0.211994
CVID_ALL_CONTROL	ENST00000555407	lncRNA	RP11-356K23.1	-0.922355	-0.196638	-4.99309	7.718e-05	0.00281774	1.61551	-0.244133
CVID_ALL_CONTROL	ENST00000463029	lncRNA	TMEM254	-1.02548	0.0181028	-4.98385	7.88045e-05	0.00284417	1.59531	-0.238937
CVID_ALL_CONTROL	ENST00000443993	lncRNA	RP11-492E3.2	1.51506	-0.620461	4.98064	7.93765e-05	0.00284853	1.58829	0.325111
CVID_ALL_CONTROL	NR_146947	lncRNA	ACTR3B	-0.614695	0.546212	-4.96619	8.20057e-05	0.00289785	1.55668	-0.153544
CVID_ALL_CONTROL	NR_147953	lncRNA	RHOT2	-0.689593	0.0348549	-4.96554	8.21272e-05	0.00289785	1.55525	-0.189318
CVID_ALL_CONTROL	ENST00000419784	lncRNA	RP1-156L9.1	-0.620252	-0.187734	-4.95427	8.42414e-05	0.00294031	1.53059	-0.167068
CVID_ALL_CONTROL	ENST00000414938	lncRNA	EGOT	-1.10143	-0.102297	-4.95417	8.42615e-05	0.00294031	1.53036	-0.26872
CVID_ALL_CONTROL	ENST00000465466	lncRNA	RP4-726N20.2	-0.965999	-0.563115	-4.95069	8.4926e-05	0.00294721	1.52274	-0.248869
CVID_ALL_CONTROL	NR_147853	lncRNA	NTM	-0.794611	-0.562711	-4.93766	8.74602e-05	0.00301857	1.49422	-0.205426
CVID_ALL_CONTROL	ENST00000415065	lncRNA	RP11-315I20.3	-1.12216	-0.0904027	-4.92623	8.97487e-05	0.00308072	1.46917	-0.268047
CVID_ALL_CONTROL	NR_073093	lncRNA	MPC1	0.976184	0.521037	4.92003	9.10149e-05	0.0031073	1.45558	0.208963
CVID_ALL_CONTROL	ENST00000555001	lncRNA	RP11-299L17.3	-1.38151	-0.366468	-4.91392	9.22808e-05	0.00313358	1.44218	-0.331969
CVID_ALL_CONTROL	ENST00000479850	lncRNA	CCDC169	-0.818957	0.445013	-4.90426	9.43168e-05	0.00318559	1.42102	-0.202467
CVID_ALL_CONTROL	NR_102702	lncRNA	RP11-1A16.1	-1.05413	1.04259	-4.89246	9.68676e-05	0.00325434	1.39514	-0.208825
CVID_ALL_CONTROL	NR_033423	lncRNA	LOC1720	-0.621044	-0.0514888	-4.86986	0.000101952	0.00340703	1.34553	-0.163427
CVID_ALL_CONTROL	ENST00000519400	lncRNA	CTB-164N12.1	-0.896089	-0.309846	-4.86519	0.000103034	0.00341647	1.33529	-0.236892
CVID_ALL_CONTROL	ENST00000530902	lncRNA	PPP2R2B	-0.769306	0.293943	-4.86399	0.000103316	0.00341647	1.33264	-0.200753
CVID_ALL_CONTROL	ENST00000420981	lncRNA	RP11-420G6.4	-0.741192	-0.165115	-4.84443	0.000107997	0.00355265	1.28967	-0.207367
CVID_ALL_CONTROL	NR_135583	lncRNA	COA1	1.40297	0.854707	4.82198	0.000113633	0.00369952	1.24035	0.256282
CVID_ALL_CONTROL	ENST00000493821	lncRNA	MYSM1	-0.617056	0.193656	-4.81548	0.000115322	0.00373523	1.22605	-0.160147
CVID_ALL_CONTROL	NR_046298	lncRNA	SLC25A1	-0.725011	0.113525	-4.80777	0.000117356	0.00376253	1.20909	-0.197415
CVID_ALL_CONTROL	NR_148457	lncRNA	INTS10	-0.695034	-0.353954	-4.78824	0.000122673	0.00391314	1.16614	-0.182896
CVID_ALL_CONTROL	NR_147967	lncRNA	PPP6R3	-1.0008	-0.212658	-4.77879	0.000125333	0.00397791	1.14534	-0.241081
CVID_ALL_CONTROL	ENST00000426109	lncRNA	AC091633.3	-0.745338	-0.168592	-4.76321	0.000129849	0.00408022	1.11103	-0.201338
CVID_ALL_CONTROL	ENST00000418244	lncRNA	RP4-792G4.2	-0.745936	-0.0378154	-4.76062	0.000130614	0.00408396	1.10533	-0.208281
CVID_ALL_CONTROL	ENST00000419815	lncRNA	RP11-380F14.2	-0.632835	0.465709	-4.73159	0.000139523	0.00431031	1.04137	-0.158638
CVID_ALL_CONTROL	NR_126420	lncRNA	AC004069.3	-1.26872	0.429101	-4.70338	0.000148771	0.00456136	0.979176	-0.310691
CVID_ALL_CONTROL	NR_004431	lncRNA	RP11-438J1.1	-0.838754	0.523938	-4.69941	0.000150124	0.00456173	0.970405	-0.214133
CVID_ALL_CONTROL	ENST00000462383	lncRNA	RP5-894A10.5	-0.747493	-0.125966	-4.6991	0.000150228	0.00456173	0.969736	-0.19709
CVID_ALL_CONTROL	ENST00000465475	lncRNA	SLC12A8	-0.837823	-0.235052	-4.68975	0.000153461	0.0046376	0.949103	-0.173372
CVID_ALL_CONTROL	ENST00000343258	lncRNA	VAV3	-0.677624	0.155287	-4.67679	0.000158058	0.00475379	0.920502	-0.180932
CVID_ALL_CONTROL	NR_046516	lncRNA	RP11-551M15.4	-0.555495	0.0748593	-4.67121	0.000160078	0.00478199	0.908197	-0.155585
CVID_ALL_CONTROL	NR_136608	lncRNA	PARP6	-0.596249	0.0655762	-4.65988	0.000164268	0.00487096	0.883167	-0.166569
CVID_ALL_CONTROL	ENST00000507636	lncRNA	HAND2-AS1	-0.85952	0.45278	-4.63066	0.00017558	0.00512378	0.818651	-0.172394
CVID_ALL_CONTROL	NR_026832	lncRNA	AC073479.1	1.14865	0.816894	4.62732	0.000176923	0.00512589	0.811269	0.196995
CVID_ALL_CONTROL	ENST00000333487	lncRNA	RP5-821D11.7	-0.710722	-0.148879	-4.60134	0.000187728	0.00536936	0.75385	-0.20349
CVID_ALL_CONTROL	NR_147055	lncRNA	RP11-23B15.1	-0.870648	-0.513055	-4.59218	0.000191696	0.00545384	0.733593	-0.200216
CVID_ALL_CONTROL	NR_146080	lncRNA	LPIN1	0.829445	0.753277	4.58637	0.000194254	0.00547501	0.720754	0.187111
CVID_ALL_CONTROL	NR_110283	lncRNA	AC007879.5	-0.954417	-0.0842242	-4.58598	0.000194427	0.00547501	0.719896	-0.226989
CVID_ALL_CONTROL	ENST00000502479	lncRNA	RP5-916L7.1	-0.587664	0.22442	-4.58289	0.000195804	0.00547501	0.713058	-0.151401
CVID_ALL_CONTROL	ENST00000509088	lncRNA	RP11-438E5.1	-0.70893	0.107321	-4.58119	0.000196564	0.00547501	0.709308	-0.188447
CVID_ALL_CONTROL	ENST00000498480	lncRNA	RP11-24O5.2	-0.797532	0.152372	-4.58059	0.000196832	0.00547501	0.707987	-0.192283
CVID_ALL_CONTROL	NR_152749	lncRNA	C14orf64	0.889003	0.306308	4.57606	0.000198883	0.00548535	0.69795	0.207133
CVID_ALL_CONTROL	ENST00000574472	lncRNA	RP11-1055B8.2	-0.860894	0.109285	-4.5694	0.00020193	0.00552118	0.683225	-0.203069
CVID_ALL_CONTROL	ENST00000438573	lncRNA	AC004741.3	1.06226	0.0178623	4.54711	0.000212482	0.00572303	0.633909	0.250513
CVID_ALL_CONTROL	ENST00000519335	lncRNA	BIN3	1.27997	0.702146	4.54617	0.000212937	0.00572303	0.631836	0.254931
CVID_ALL_CONTROL	ENST00000561529	lncRNA	RP11-432I5.1	-0.886118	-0.392262	-4.53733	0.000217286	0.00578388	0.612265	-0.207842
CVID_ALL_CONTROL	NR_036533	lncRNA	LOC100499489	-0.721902	-0.259162	-4.53641	0.000217743	0.00578388	0.610231	-0.195955
CVID_ALL_CONTROL	ENST00000628122	lncRNA	RP11-506B6.6	0.690477	-0.282433	4.53289	0.000219502	0.00578388	0.602442	0.177547
CVID_ALL_CONTROL	NR_136403	lncRNA	AC113189.5	-0.795409	0.087463	-4.52885	0.000221535	0.00578388	0.593515	-0.192094
CVID_ALL_CONTROL	ENST00000416017	lncRNA	RP4-612J11.1	-0.854259	-0.0369849	-4.52834	0.000221796	0.00578388	0.592375	-0.231919
CVID_ALL_CONTROL	NR_146082	lncRNA	ARIH2	-0.687555	-0.407574	-4.5269	0.000222528	0.00578388	0.589189	-0.182788
CVID_ALL_CONTROL	ENST00000519032	lncRNA	RP11-350F16.2	0.970558	-0.198015	4.52189	0.000225093	0.00579788	0.578094	0.199578
CVID_ALL_CONTROL	ENST00000525871	lncRNA	RP5-1024C24.1	-0.584467	0.302541	-4.51918	0.000226492	0.00579788	0.572094	-0.161923
CVID_ALL_CONTROL	ENST00000508517	lncRNA	AC010226.4	-0.582943	0.237544	-4.51873	0.000226725	0.00579788	0.5711	-0.15486
CVID_ALL_CONTROL	ENST00000525706	lncRNA	RP11-1007G5.2	-0.840724	0.0706925	-4.50556	0.000233658	0.00590314	0.541945	-0.209658
CVID_ALL_CONTROL	NR_135499	lncRNA	LIG1	0.875936	-0.0374102	4.50314	0.000234952	0.00591217	0.5366	0.227913
CVID_ALL_CONTROL	ENST00000495287	lncRNA	RP11-548O1.3	-1.27783	-0.45426	-4.47989	0.000247791	0.00618595	0.48511	-0.273143
CVID_ALL_CONTROL	ENST00000440639	lncRNA	HELQ	0.783443	0.408093	4.4737	0.000251332	0.00622514	0.471379	0.17806
CVID_ALL_CONTROL	NR_148217	lncRNA	OXNAD1	-1.16818	-0.199387	-4.45801	0.000260519	0.00640248	0.43664	-0.26424
CVID_ALL_CONTROL	ENST00000523825	lncRNA	RP11-382A18.1	0.72864	0.20185	4.45395	0.000262957	0.00641293	0.427628	0.156919
CVID_ALL_CONTROL	ENST00000466713	lncRNA	KIAA0907	-0.621984	0.274176	-4.45392	0.000262975	0.00641293	0.427561	-0.174019
CVID_ALL_CONTROL	ENST00000523075	lncRNA	LYRM2	-0.636851	0.274878	-4.45157	0.00026439	0.00642264	0.42237	-0.167443
CVID_ALL_CONTROL	ENST00000420255	lncRNA	AP000472.2	-0.969944	-0.682951	-4.44816	0.000266466	0.0064311	0.414802	-0.223814
CVID_ALL_CONTROL	ENST00000452900	lncRNA	RP3-499B10.4	1.18011	0.87528	4.43675	0.000273522	0.00656868	0.38952	0.220289
CVID_ALL_CONTROL	ENST00000602984	lncRNA	MIR137HG	-1.08604	-0.578921	-4.42653	0.000280005	0.00667363	0.366858	-0.259288
CVID_ALL_CONTROL	ENST00000354432	lncRNA	AC090286.4	-1.0991	0.42753	-4.41167	0.000289702	0.00687879	0.333929	-0.262813
CVID_ALL_CONTROL	ENST00000443154	lncRNA	RP11-386I8.6	-0.671987	0.0595897	-4.41001	0.000290809	0.00687921	0.33024	-0.170235
CVID_ALL_CONTROL	ENST00000471371	lncRNA	ESRRG	0.970692	0.440272	4.40658	0.000293102	0.00690757	0.322645	0.206614
CVID_ALL_CONTROL	ENST00000521906	lncRNA	C8orf87	-1.09045	-0.0297853	-4.40437	0.000294589	0.00691681	0.317751	-0.265109
CVID_ALL_CONTROL	ENST00000508056	lncRNA	RP11-844P9.6	-0.927561	0.248153	-4.3994	0.000297968	0.00697023	0.306721	-0.201925
CVID_ALL_CONTROL	NR_144358	lncRNA	PRADC1	0.795707	-0.585335	4.38564	0.000307517	0.00706785	0.276215	0.168806
CVID_ALL_CONTROL	ENST00000457725	lncRNA	AP003774.6	-0.904232	0.478336	-4.38487	0.000308059	0.00706785	0.274513	-0.210344
CVID_ALL_CONTROL	ENST00000495178	lncRNA	ATXN1	0.653042	-0.129564	4.38482	0.000308093	0.00706785	0.274405	0.185865
CVID_ALL_CONTROL	ENST00000420902	lncRNA	RP1-29C18.8	-1.42877	0.162586	-4.37943	0.000311929	0.00706785	0.262442	-0.334181
CVID_ALL_CONTROL	ENST00000499137	lncRNA	RP11-887P2.1	-0.712474	-0.662222	-4.37903	0.000312212	0.00706785	0.261565	-0.176245
CVID_ALL_CONTROL	ENST00000614038	lncRNA	RP1-301L19.1	0.758681	-0.29659	4.37054	0.000318349	0.00718103	0.242745	0.189801
CVID_ALL_CONTROL	ENST00000479571	lncRNA	GNAZ	-1.03623	0.359711	-4.34995	0.00033375	0.00741098	0.19707	-0.24386
CVID_ALL_CONTROL	ENST00000519218	lncRNA	RP1-170O19.16	-0.591251	-0.280057	-4.34307	0.000339059	0.00747318	0.181815	-0.160419
CVID_ALL_CONTROL	ENST00000433219	lncRNA	AC012360.4	-1.0321	-0.413185	-4.32488	0.000353518	0.00765249	0.141453	-0.230965
CVID_ALL_CONTROL	NR_104329	lncRNA	RP11-379F12.7	-0.570067	0.15968	-4.32223	0.000355668	0.00765249	0.135594	-0.152416
CVID_ALL_CONTROL	ENST00000423120	lncRNA	U51244.2	-1.20603	-0.265496	-4.32157	0.000356212	0.00765249	0.134118	-0.294786
CVID_ALL_CONTROL	ENST00000420350	lncRNA	RP11-365O16.6	0.738568	0.538879	4.31583	0.000360935	0.00770157	0.121388	0.169844
CVID_ALL_CONTROL	ENST00000497184	lncRNA	DBNL	1.29149	-0.680152	4.31129	0.000364718	0.00775609	0.111312	0.224718
CVID_ALL_CONTROL	ENST00000382045	lncRNA	AC079923.1	0.650986	-0.616193	4.27845	0.000393287	0.00822516	0.038451	0.156632
CVID_ALL_CONTROL	ENST00000422086	lncRNA	AC002472.15	-0.777387	-0.355826	-4.26838	0.000402491	0.00838988	0.0161058	-0.179068
CVID_ALL_CONTROL	ENST00000519935	lncRNA	HOXA-AS4	0.815118	0.00831211	4.26229	0.000408157	0.00847999	0.00260421	0.220511
CVID_ALL_CONTROL	ENST00000427169	lncRNA	RP11-495P10.5	-1.11147	0.166438	-4.25106	0.000418827	0.00861664	-0.0223184	-0.240437
CVID_ALL_CONTROL	ENST00000518831	lncRNA	RP11-273G15.2	-0.651892	-0.268132	-4.24011	0.000429501	0.00880756	-0.0466206	-0.179119
CVID_ALL_CONTROL	NR_026935	lncRNA	LINC00889	-0.867738	-0.282189	-4.22756	0.000442062	0.00894775	-0.0744544	-0.226945
CVID_ALL_CONTROL	ENST00000519694	lncRNA	HOXA-AS4	-0.710572	0.314752	-4.22672	0.00044292	0.00894775	-0.0763265	-0.20133
CVID_ALL_CONTROL	NR_110267	lncRNA	AC005235.1	-0.906574	-0.254894	-4.22623	0.000443421	0.00894775	-0.0774168	-0.235239
CVID_ALL_CONTROL	ENST00000514829	lncRNA	FAM149A	-0.614584	-0.330958	-4.22	0.00044981	0.00899068	-0.0912271	-0.169096
CVID_ALL_CONTROL	NR_030765	lncRNA	ATP5SL	0.87837	-0.418621	4.20981	0.000460472	0.00911686	-0.113842	0.199873
CVID_ALL_CONTROL	ENST00000503470	lncRNA	RP11-215P8.3	0.807471	0.819288	4.20122	0.000469654	0.00924091	-0.1329	0.184737
CVID_ALL_CONTROL	NR_135686	lncRNA	RP11-798K3.2	-0.642323	-0.302997	-4.193	0.000478614	0.0093589	-0.151139	-0.178153
CVID_ALL_CONTROL	ENST00000526517	lncRNA	STK33	1.01014	-0.063985	4.18224	0.000490608	0.00950184	-0.175025	0.256743
CVID_ALL_CONTROL	ENST00000541775	lncRNA	ABC12-49244600F4.3	0.968505	0.557221	4.17747	0.000496014	0.00952227	-0.185601	0.210492
CVID_ALL_CONTROL	ENST00000522388	lncRNA	RP11-930P14.1	1.03903	-1.52937	4.17305	0.000501077	0.00959031	-0.195399	0.16787
CVID_ALL_CONTROL	ENST00000560888	lncRNA	RP11-143C19.1	-1.01472	-0.424464	-4.16852	0.000506328	0.00962255	-0.205457	-0.187459
CVID_ALL_CONTROL	ENST00000515422	lncRNA	RP11-395I6.2	0.908044	0.55869	4.16783	0.00050713	0.00962255	-0.206985	0.227437
CVID_ALL_CONTROL	NR_146416	lncRNA	LRRTM4	0.997187	0.167086	4.16766	0.000507332	0.00962255	-0.207369	0.213756
CVID_ALL_CONTROL	ENST00000447876	lncRNA	AC018730.1	-0.729974	-0.297028	-4.16034	0.000515944	0.00972747	-0.223608	-0.202357
CVID_ALL_CONTROL	ENST00000441386	lncRNA	AC018816.4	-0.533098	-0.155747	-4.15539	0.000521852	0.00975152	-0.234592	-0.159302
CVID_ALL_CONTROL	ENST00000594315	lncRNA	AC011526.1	1.03403	0.251402	4.14816	0.0005306	0.00984133	-0.250629	0.255738
CVID_ALL_CONTROL	ENST00000553181	lncRNA	RP11-320M2.1	-0.679194	0.1915	-4.1474	0.000531529	0.00984133	-0.252315	-0.162576
CVID_ALL_CONTROL	ENST00000447262	lncRNA	AC006481.1	-0.926281	0.448819	-4.14629	0.00053289	0.00984133	-0.254783	-0.228285
CVID_ALL_CONTROL	ENST00000421610	lncRNA	AC090627.1	-0.84444	0.408943	-4.1385	0.000542515	0.00990325	-0.272048	-0.206417
CVID_ALL_CONTROL	NR_110200	lncRNA	AC093391.2	-1.16746	-0.240117	-4.13402	0.000548135	0.00997412	-0.281987	-0.27447
CVID_ALL_CONTROL	NR_047645	lncRNA	UTY	0.741726	0.590878	4.12714	0.000556876	0.0099803	-0.297245	0.175452
CVID_ALL_CONTROL	ENST00000504609	lncRNA	RP11-461C13.1	-0.691483	-0.24572	-4.12249	0.000562864	0.0100142	-0.307559	-0.191703
CVID_ALL_CONTROL	ENST00000583756	lncRNA	RP11-723G8.2	1.03947	-1.56357	4.11147	0.000577322	0.0101763	-0.332013	0.162679
CVID_ALL_CONTROL	ENST00000422661	lncRNA	RP11-107I14.4	-0.559838	-0.276614	-4.09924	0.000593795	0.0104178	-0.359137	-0.15431
CVID_ALL_CONTROL	ENST00000509870	lncRNA	AC012531.14	-0.897303	-0.357441	-4.09794	0.000595576	0.0104201	-0.362024	-0.232407
CVID_ALL_CONTROL	NR_030583	lncRNA	VTRNA2-1	0.89224	-0.0990601	4.08763	0.000609863	0.0106245	-0.384873	0.216355
CVID_ALL_CONTROL	NR_072997	lncRNA	PTK7	-0.675383	-0.198015	-4.08709	0.000610621	0.0106245	-0.386071	-0.189895
CVID_ALL_CONTROL	ENST00000504032	lncRNA	RP11-814P23.1	-0.623794	-0.095386	-4.08335	0.0006159	0.0106869	-0.394367	-0.172796
CVID_ALL_CONTROL	NR_026711	lncRNA	NCRNA00105	1.22439	-0.557659	4.07505	0.000627767	0.0108038	-0.412761	0.263994
CVID_ALL_CONTROL	ENST00000444728	lncRNA	AD000090.2	-0.593051	-0.479867	-4.06946	0.000635896	0.0108549	-0.425158	-0.154314
CVID_ALL_CONTROL	ENST00000530045	lncRNA	RP11-727A23.10	-0.656867	-0.267931	-4.06438	0.000643382	0.0109531	-0.436436	-0.189162
CVID_ALL_CONTROL	ENST00000471351	lncRNA	GLRA1	1.19074	0.138943	4.06203	0.000646861	0.0109827	-0.441632	0.276053
CVID_ALL_CONTROL	ENST00000573754	lncRNA	CARD14	1.15217	0.548971	4.05178	0.000662296	0.0111822	-0.464351	0.238644
CVID_ALL_CONTROL	ENST00000440874	lncRNA	XXbac-BPG250I8.13	-0.710387	0.217459	-4.05	0.000665012	0.0111822	-0.468294	-0.196211
CVID_ALL_CONTROL	NR_138466	lncRNA	MTERF4	-0.69313	-0.300119	-4.04841	0.000667463	0.0111822	-0.471838	-0.168208
CVID_ALL_CONTROL	ENST00000451595	lncRNA	RP11-244N9.6	-0.611934	-0.174054	-4.04201	0.000677356	0.0112881	-0.486012	-0.156766
CVID_ALL_CONTROL	NR_147230	lncRNA	TIA1	0.669508	-0.166525	4.03297	0.000691594	0.011479	-0.506049	0.177566
CVID_ALL_CONTROL	ENST00000356006	lncRNA	RP11-544M22.1	0.611636	-0.538443	4.01887	0.000714406	0.0116513	-0.537301	0.160579
CVID_ALL_CONTROL	ENST00000523862	lncRNA	KB-1448A5.1	-0.892644	-0.685328	-4.01693	0.000717599	0.0116513	-0.541596	-0.190044
CVID_ALL_CONTROL	ENST00000435869	lncRNA	FAM180A	-1.11041	0.233223	-3.99777	0.000749944	0.0121142	-0.584043	-0.254947
CVID_ALL_CONTROL	NR_047644	lncRNA	UTY	0.721698	-0.593746	3.99323	0.000757815	0.012179	-0.594093	0.163587
CVID_ALL_CONTROL	ENST00000444986	lncRNA	HCG14	-0.681123	-0.125094	-3.99089	0.000761912	0.0121829	-0.599283	-0.18993
CVID_ALL_CONTROL	ENST00000412519	lncRNA	RP4-753D4.2	1.12154	0.806892	3.9832	0.000775505	0.0123068	-0.616303	0.241303
CVID_ALL_CONTROL	ENST00000531704	lncRNA	UPRT	0.644435	0.709946	3.98124	0.000779009	0.0123314	-0.620642	0.15841
CVID_ALL_CONTROL	ENST00000618234	lncRNA	RP6-159A1.4	-0.569367	-0.126584	-3.97948	0.000782173	0.0123505	-0.624544	-0.162108
CVID_ALL_CONTROL	NR_146068	lncRNA	XYLB	0.791744	0.436658	3.97118	0.000797262	0.0125574	-0.642931	0.162475
CVID_ALL_CONTROL	NR_040243	lncRNA	MPPE1	1.09156	-1.77334	3.96816	0.000802821	0.0125969	-0.649618	0.16098
CVID_ALL_CONTROL	NR_038277	lncRNA	RP11-573I11.2	-0.698738	-0.47051	-3.96765	0.000803763	0.0125969	-0.650746	-0.165539
CVID_ALL_CONTROL	NR_110149	lncRNA	RP11-436I24.1	0.871425	0.58317	3.96471	0.000809216	0.0126198	-0.657253	0.167439
CVID_ALL_CONTROL	NR_136618	lncRNA	CDO1	-0.909531	-0.393196	-3.96171	0.00081482	0.0126716	-0.663892	-0.225383
CVID_ALL_CONTROL	ENST00000433837	lncRNA	RP5-1087E8.3	0.826072	0.73562	3.96079	0.00081655	0.0126716	-0.665933	0.170046
CVID_ALL_CONTROL	ENST00000478513	lncRNA	SSUH2	0.596068	0.508155	3.95844	0.000820974	0.012709	-0.671131	0.152158
CVID_ALL_CONTROL	ENST00000501918	lncRNA	RP11-334E6.10	0.882056	0.336759	3.95349	0.00083037	0.012823	-0.68208	0.189999
CVID_ALL_CONTROL	ENST00000512115	lncRNA	RP11-375B1.3	1.06855	-0.55025	3.95155	0.000834083	0.0128489	-0.686371	0.221319
CVID_ALL_CONTROL	NR_146931	lncRNA	UCHL5	1.02082	0.89562	3.94763	0.000841646	0.0129339	-0.695056	0.207234
CVID_ALL_CONTROL	ENST00000470789	lncRNA	FAM178B	0.824847	0.0517009	3.94138	0.000853829	0.0130366	-0.708878	0.20047
CVID_ALL_CONTROL	ENST00000623103	lncRNA	C9orf62	0.669992	-0.754602	3.93044	0.000875604	0.013294	-0.733099	0.158141
CVID_ALL_CONTROL	ENST00000529392	lncRNA	RP11-677M14.7	-1.04555	-0.0530944	-3.92418	0.000888299	0.0134222	-0.746942	-0.264788
CVID_ALL_CONTROL	NR_040772	lncRNA	RP11-307C12.11	0.716143	0.0217242	3.91551	0.000906195	0.0135217	-0.76612	0.170529
CVID_ALL_CONTROL	ENST00000517864	lncRNA	RP11-320N21.1	-0.544725	-0.12042	-3.91477	0.000907729	0.0135217	-0.767746	-0.159651
CVID_ALL_CONTROL	ENST00000627566	lncRNA	KCNIP4-IT1	0.825432	0.854473	3.90446	0.000929524	0.0137491	-0.790556	0.186736
CVID_ALL_CONTROL	ENST00000453121	lncRNA	RP11-175G14.1	0.951255	0.600309	3.89697	0.00094568	0.0139554	-0.807119	0.224283
CVID_ALL_CONTROL	ENST00000422310	lncRNA	RP3-429O6.1	-0.726069	0.119499	-3.89323	0.000953843	0.0140431	-0.81538	-0.182007
CVID_ALL_CONTROL	ENST00000522416	lncRNA	KB-1639H6.2	0.789378	0.421147	3.88906	0.000963036	0.0141126	-0.824599	0.187935
CVID_ALL_CONTROL	ENST00000333666	lncRNA	RP5-1142A6.8	-0.571558	0.374414	-3.88621	0.000969369	0.0141383	-0.830897	-0.166015
CVID_ALL_CONTROL	ENST00000510196	lncRNA	GYPB	-0.683477	0.0192943	-3.88478	0.00097256	0.0141383	-0.834056	-0.166619
CVID_ALL_CONTROL	ENST00000527564	lncRNA	AP001816.1	0.63504	-0.300651	3.88426	0.000973742	0.0141383	-0.835223	0.15263
CVID_ALL_CONTROL	ENST00000354541	lncRNA	RP11-149I23.3	0.942208	0.500053	3.87817	0.000987468	0.014272	-0.848673	0.205089
CVID_ALL_CONTROL	ENST00000618092	lncRNA	GLIDR	-0.595244	-0.240116	-3.86097	0.0010273	0.014696	-0.886664	-0.166015
CVID_ALL_CONTROL	ENST00000547804	lncRNA	RP11-77I22.3	-0.631239	0.0880134	-3.85786	0.00103469	0.0147471	-0.893555	-0.177648
CVID_ALL_CONTROL	ENST00000540401	lncRNA	CCDC91	-1.29512	-0.106384	-3.85702	0.00103669	0.0147471	-0.895404	-0.314433
CVID_ALL_CONTROL	ENST00000409509	lncRNA	AC040160.13	-0.693909	-0.0988598	-3.84717	0.00106043	0.0150172	-0.917151	-0.194181
CVID_ALL_CONTROL	ENST00000332954	lncRNA	PLEKHA7	-0.630539	0.434044	-3.83981	0.00107852	0.0151831	-0.933396	-0.16413
CVID_ALL_CONTROL	ENST00000366110	lncRNA	CTA-221G9.12	-0.60512	0.182324	-3.82893	0.00110583	0.0154523	-0.957409	-0.172327
CVID_ALL_CONTROL	AK128082	lncRNA	AK128082	0.95632	0.45688	3.82743	0.00110966	0.0154716	-0.960729	0.186816
CVID_ALL_CONTROL	ENST00000602172	lncRNA	CTC-241F20.3	0.632848	0.302607	3.81687	0.00113692	0.0156714	-0.984024	0.162843
CVID_ALL_CONTROL	NR_144567	lncRNA	MALAT1	0.752412	0.0203844	3.81687	0.00113694	0.0156714	-0.984037	0.224396
CVID_ALL_CONTROL	ENST00000439423	lncRNA	RP6-109B7.2	0.67172	0.867133	3.81422	0.00114389	0.0156893	-0.989889	0.158421
CVID_ALL_CONTROL	NR_147966	lncRNA	PPP6R3	-0.890885	-0.289912	-3.81139	0.00115135	0.0157401	-0.996127	-0.21295
CVID_ALL_CONTROL	NR_109979	lncRNA	C16orf13	-0.993469	-0.578717	-3.80264	0.00117475	0.0158924	-1.01543	-0.24785
CVID_ALL_CONTROL	ENST00000578803	lncRNA	RP11-111H3.2	-1.06528	0.0612083	-3.80158	0.00117759	0.0158924	-1.01775	-0.268132
CVID_ALL_CONTROL	ENST00000445317	lncRNA	RP1-163G9.1	0.646625	0.346856	3.80011	0.00118158	0.0159123	-1.021	0.161481
CVID_ALL_CONTROL	NR_109991	lncRNA	B3GAT3	-0.776516	0.670011	-3.79185	0.00120423	0.0161143	-1.03922	-0.192807
CVID_ALL_CONTROL	ENST00000441870	lncRNA	AC012065.4	-0.822834	0.0716468	-3.78584	0.00122097	0.0162389	-1.05246	-0.182997
CVID_ALL_CONTROL	ENST00000436112	lncRNA	RP3-523C21.1	-0.91736	-0.255391	-3.78255	0.00123024	0.0162753	-1.05972	-0.216286
CVID_ALL_CONTROL	NR_144444	lncRNA	LLNLR-245B6.1	0.834845	-0.769706	3.78202	0.00123173	0.0162753	-1.06088	0.158275
CVID_ALL_CONTROL	NR_134636	lncRNA	NUP160	1.15772	0.423097	3.77736	0.00124499	0.0163819	-1.07115	0.246443
CVID_ALL_CONTROL	NR_148463	lncRNA	IFT88	-0.595549	0.0614873	-3.77231	0.00125953	0.0165046	-1.08229	-0.170456
CVID_ALL_CONTROL	NR_033397	lncRNA	PRMT1	1.08764	-0.386077	3.77095	0.00126346	0.0165218	-1.08527	0.246429
CVID_ALL_CONTROL	NR_130940	lncRNA	PMS2P7	0.573056	-0.0732439	3.76502	0.00128078	0.0165999	-1.09833	0.158204
CVID_ALL_CONTROL	ENST00000434897	lncRNA	AC013267.2	-0.656706	-0.127304	-3.76368	0.00128475	0.0165999	-1.1013	-0.185562
CVID_ALL_CONTROL	ENST00000449466	lncRNA	RP11-417E7.1	-0.981278	0.0836842	-3.76264	0.00128783	0.0165999	-1.10359	-0.22587
CVID_ALL_CONTROL	NR_110932	lncRNA	LOC101927817	0.726213	0.487575	3.75598	0.00130767	0.016787	-1.11825	0.20354
CVID_ALL_CONTROL	NR_047003	lncRNA	RP11-521H3.1	-0.772732	0.58575	-3.74932	0.00132782	0.0168229	-1.13291	-0.169588
CVID_ALL_CONTROL	NR_148458	lncRNA	INTS10	-0.5534	-0.302377	-3.74817	0.00133132	0.0168229	-1.13544	-0.160028
CVID_ALL_CONTROL	ENST00000529966	lncRNA	PDDC1	0.73752	0.0649103	3.74817	0.00133134	0.0168229	-1.13545	0.164762
CVID_ALL_CONTROL	NR_033959	lncRNA	SMG1P7	0.595177	0.829793	3.74673	0.00133574	0.0168229	-1.13862	0.15567
CVID_ALL_CONTROL	NR_136152	lncRNA	MRPS5	0.659941	0.163699	3.74426	0.00134336	0.0168682	-1.14407	0.168569
CVID_ALL_CONTROL	NR_134517	lncRNA	MPP7	1.09233	1.28608	3.72651	0.00139924	0.0174656	-1.18313	0.196449
CVID_ALL_CONTROL	ENST00000433165	lncRNA	CNKSR3	0.934858	0.717151	3.69865	0.00149162	0.0183081	-1.24437	0.194565
CVID_ALL_CONTROL	ENST00000412772	lncRNA	RP11-134P9.3	0.605585	0.30638	3.69843	0.00149238	0.0183081	-1.24486	0.156807
CVID_ALL_CONTROL	ENST00000515072	lncRNA	ZNF518B	0.893329	0.726821	3.69746	0.00149572	0.0183081	-1.247	0.188414
CVID_ALL_CONTROL	ENST00000517735	lncRNA	RP11-597M17.1	-0.573883	0.00542778	-3.69593	0.00150099	0.018337	-1.25037	-0.164987
CVID_ALL_CONTROL	NR_134567	lncRNA	AC005083.1	0.732244	0.225868	3.69291	0.0015114	0.0184286	-1.25699	0.202761
CVID_ALL_CONTROL	NR_135599	lncRNA	MBOAT2	0.919802	0.252851	3.68991	0.00152184	0.0185201	-1.26358	0.213868
CVID_ALL_CONTROL	ENST00000470481	lncRNA	ANAPC16	0.769418	-0.485455	3.68743	0.00153052	0.0185542	-1.26902	0.185862
CVID_ALL_CONTROL	NR_033989	lncRNA	RP11-808N1.2	-1.00481	-0.06358	-3.67178	0.00158647	0.0190859	-1.30339	-0.236826
CVID_ALL_CONTROL	NR_136749	lncRNA	SHOC2	0.805808	-0.422251	3.65554	0.00164669	0.0195393	-1.33905	0.18709
CVID_ALL_CONTROL	ENST00000560650	lncRNA	RP11-752G15.3	-0.58437	-0.292505	-3.65504	0.00164854	0.0195393	-1.34013	-0.153908
CVID_ALL_CONTROL	NR_136729	lncRNA	RBM41	0.671141	0.585726	3.65495	0.0016489	0.0195393	-1.34033	0.167361
CVID_ALL_CONTROL	ENST00000462159	lncRNA	SASS6	1.11021	0.439459	3.65193	0.00166034	0.019638	-1.34695	0.22856
CVID_ALL_CONTROL	ENST00000330148	lncRNA	RP11-63E5.8	-1.21056	0.276256	-3.65096	0.00166407	0.0196453	-1.34909	-0.2509
CVID_ALL_CONTROL	ENST00000641334	lncRNA	RP11-697E2.13	1.06587	0.224015	3.6424	0.00169702	0.0198122	-1.36785	0.243334
CVID_ALL_CONTROL	NR_120668	lncRNA	RP11-181F12.1	-0.910938	0.246813	-3.64126	0.00170149	0.0198277	-1.37037	-0.198921
CVID_ALL_CONTROL	ENST00000439008	lncRNA	RP11-460H14.1	-0.72178	0.48873	-3.63335	0.00173259	0.0199293	-1.3877	-0.153813
CVID_ALL_CONTROL	NR_120607	lncRNA	CTD-2023N9.2	-0.832153	-0.365807	-3.6323	0.00173678	0.0199293	-1.39	-0.207686
CVID_ALL_CONTROL	ENST00000468168	lncRNA	DLEU1	-0.744669	0.260019	-3.63192	0.00173828	0.0199293	-1.39083	-0.202765
CVID_ALL_CONTROL	NR_144330	lncRNA	PIGG	-0.765678	-0.0598298	-3.63184	0.00173861	0.0199293	-1.39101	-0.173429
CVID_ALL_CONTROL	ENST00000556071	lncRNA	RP11-1A16.1	-0.824354	-0.123163	-3.62457	0.00176783	0.0201333	-1.40695	-0.171448
CVID_ALL_CONTROL	NR_152761	lncRNA	RP4-564F22.2	-0.592857	0.0632926	-3.62424	0.00176916	0.0201333	-1.40767	-0.163823
CVID_ALL_CONTROL	ENST00000473025	lncRNA	N4BP2L2	0.985528	0.452995	3.61448	0.00180915	0.0204778	-1.42904	0.191192
CVID_ALL_CONTROL	ENST00000414656	lncRNA	RP11-216L13.8	-0.585685	-0.243019	-3.60424	0.0018521	0.0207042	-1.45147	-0.166697
CVID_ALL_CONTROL	NR_138427	lncRNA	NUDCD2	0.66373	0.320809	3.60252	0.0018594	0.0207404	-1.45523	0.20498
CVID_ALL_CONTROL	ENST00000449169	lncRNA	RP5-1074L1.1	-0.842902	0.264739	-3.60116	0.00186519	0.0207404	-1.4582	-0.228162
CVID_ALL_CONTROL	NR_029410	lncRNA	LOC389765	0.959222	0.793284	3.59919	0.00187364	0.0207978	-1.46252	0.209075
CVID_ALL_CONTROL	NR_126054	lncRNA	LOC101928697	0.905394	0.567367	3.59825	0.00187765	0.0208057	-1.46456	0.180751
CVID_ALL_CONTROL	NR_148360	lncRNA	ATP9B	0.783716	-0.901729	3.59203	0.0019046	0.0209938	-1.47818	0.174998
CVID_ALL_CONTROL	ENST00000606573	lncRNA	RP11-1195F20.2	-0.719405	-0.24132	-3.59124	0.00190804	0.0209951	-1.4799	-0.191427
CVID_ALL_CONTROL	ENST00000489665	lncRNA	AMZ1	-0.938703	-0.449752	-3.586	0.00193108	0.0211029	-1.49137	-0.191234
CVID_ALL_CONTROL	NR_045121	lncRNA	AC000095.13	-0.630227	-0.132635	-3.5851	0.00193505	0.0211029	-1.49333	-0.17731
CVID_ALL_CONTROL	ENST00000602602	lncRNA	MIRLET7DHG	-0.595326	-0.413538	-3.58446	0.00193789	0.0211029	-1.49473	-0.160872
CVID_ALL_CONTROL	NR_146062	lncRNA	AGO4	0.908445	0.467357	3.57623	0.00197476	0.0214292	-1.51274	0.184913
CVID_ALL_CONTROL	NR_152579	lncRNA	SNHG1	0.663923	0.346344	3.5755	0.00197803	0.0214292	-1.51431	0.155503
CVID_ALL_CONTROL	ENST00000457948	lncRNA	RP11-79M19.2	-0.694574	-0.447806	-3.57054	0.00200062	0.021563	-1.52516	-0.182695
CVID_ALL_CONTROL	NR_134620	lncRNA	LOC102724152	-0.934945	0.658752	-3.56912	0.00200712	0.0215676	-1.52826	-0.228831
CVID_ALL_CONTROL	ENST00000520658	lncRNA	CTB-47B11.3	-0.913086	0.352125	-3.56476	0.00202727	0.0216653	-1.5378	-0.211214
CVID_ALL_CONTROL	ENST00000428191	lncRNA	AC010746.2	0.900871	0.424684	3.5637	0.00203217	0.0216749	-1.5401	0.181232
CVID_ALL_CONTROL	NR_104151	lncRNA	LOC100652931	0.528359	0.00557352	3.55805	0.00205864	0.0218527	-1.55246	0.156995
CVID_ALL_CONTROL	ENST00000531077	lncRNA	RP11-27P7.1	-0.633967	-0.251587	-3.55365	0.00207945	0.0220366	-1.56206	-0.170322
CVID_ALL_CONTROL	NR_147236	lncRNA	CCDC138	0.898451	0.676308	3.55054	0.00209427	0.0220958	-1.56884	0.195535
CVID_ALL_CONTROL	ENST00000460989	lncRNA	PDE9A	-0.859013	0.258757	-3.54797	0.00210665	0.0221456	-1.57447	-0.183141
CVID_ALL_CONTROL	NR_104423	lncRNA	MRS2	0.947165	0.39622	3.53668	0.00216173	0.0225678	-1.5991	0.217276
CVID_ALL_CONTROL	NR_135533	lncRNA	LOC105377143	-0.847382	0.158383	-3.53058	0.00219208	0.0227717	-1.6124	-0.215497
CVID_ALL_CONTROL	NR_134596	lncRNA	LOC105378068	-0.848518	0.522394	-3.52759	0.00220712	0.0228527	-1.61893	-0.203064
CVID_ALL_CONTROL	ENST00000485493	lncRNA	ERG	1.02813	0.249503	3.51909	0.0022504	0.023143	-1.63745	0.199738
CVID_ALL_CONTROL	NR_135228	lncRNA	PCNP	0.526818	-0.452444	3.51552	0.0022688	0.0231874	-1.64522	0.151133
CVID_ALL_CONTROL	NR_037675	lncRNA	INAFM1	0.697772	-0.861944	3.51552	0.00226881	0.0231874	-1.64522	0.154258
CVID_ALL_CONTROL	ENST00000456099	lncRNA	Z83844.1	-0.766784	0.233792	-3.51224	0.0022859	0.0232492	-1.65238	-0.183942
CVID_ALL_CONTROL	ENST00000591381	lncRNA	RP11-21F16.1	0.915221	0.983903	3.50872	0.00230437	0.0233036	-1.66006	0.171308
CVID_ALL_CONTROL	ENST00000530330	lncRNA	SNX19	0.941385	0.961542	3.50227	0.00233853	0.0235568	-1.67408	0.190246
CVID_ALL_CONTROL	ENST00000610681	lncRNA	RP11-773D16.1	0.700564	0.774371	3.5004	0.00234855	0.0236202	-1.67816	0.161142
CVID_ALL_CONTROL	ENST00000521487	lncRNA	RAD21-AS1	-0.630613	-0.546562	-3.49114	0.00239872	0.0238591	-1.69831	-0.153492
CVID_ALL_CONTROL	NR_145472	lncRNA	SNX16	0.841639	1.06284	3.48427	0.00243665	0.0240466	-1.71326	0.17586
CVID_ALL_CONTROL	NR_109929	lncRNA	FAM133B	-0.562662	-0.33181	-3.48056	0.00245738	0.0241432	-1.72134	-0.150326
CVID_ALL_CONTROL	NR_047603	lncRNA	UTY	0.662734	-0.313903	3.47878	0.00246736	0.0241432	-1.7252	0.18617
CVID_ALL_CONTROL	ENST00000471668	lncRNA	MYT1L	0.67946	-0.637726	3.47843	0.00246937	0.0241432	-1.72598	0.169906
CVID_ALL_CONTROL	ENST00000454058	lncRNA	AC009950.2	-0.900371	-0.437491	-3.47043	0.00251482	0.0245117	-1.74335	-0.22951
CVID_ALL_CONTROL	ENST00000564541	lncRNA	RP13-44L19.2	-1.12459	-0.0516491	-3.46908	0.00252257	0.0245248	-1.74629	-0.266466
CVID_ALL_CONTROL	ENST00000530759	lncRNA	RP11-111M22.3	0.706257	-0.396116	3.46771	0.00253047	0.0245248	-1.74926	0.168692
CVID_ALL_CONTROL	NR_136600	lncRNA	ARL6	0.848124	0.629943	3.46732	0.00253274	0.0245248	-1.75012	0.225009
CVID_ALL_CONTROL	ENST00000412405	lncRNA	RP4-734C18.1	-0.778838	-0.400025	-3.46082	0.00257056	0.0246395	-1.76423	-0.170553
CVID_ALL_CONTROL	ENST00000507582	lncRNA	CTD-2195M18.1	-0.91824	-0.00314435	-3.46011	0.00257475	0.0246395	-1.76579	-0.195233
CVID_ALL_CONTROL	ENST00000441009	lncRNA	AP000235.2	0.693383	0.627942	3.45777	0.00258849	0.0246962	-1.77085	0.154297
CVID_ALL_CONTROL	ENST00000506338	lncRNA	RP11-386B13.3	-1.11635	0.122601	-3.45037	0.00263254	0.0249696	-1.78692	-0.271127
CVID_ALL_CONTROL	ENST00000614337	lncRNA	CASC5	0.903819	0.665908	3.4503	0.00263296	0.0249696	-1.78708	0.198074
CVID_ALL_CONTROL	NR_147216	lncRNA	TIA1	0.632874	-0.0919478	3.44352	0.00267399	0.0251697	-1.8018	0.165812
CVID_ALL_CONTROL	NR_110313	lncRNA	IDUA	-0.843096	-0.559508	-3.44158	0.00268584	0.0252437	-1.80601	-0.201677
CVID_ALL_CONTROL	ENST00000547119	lncRNA	ANKRD33	-0.577664	0.525612	-3.43445	0.00272984	0.0255054	-1.82148	-0.163083
CVID_ALL_CONTROL	ENST00000532988	lncRNA	KIRREL3-AS2	-0.768495	-0.250726	-3.43087	0.00275217	0.0256382	-1.82923	-0.172662
CVID_ALL_CONTROL	ENST00000434868	lncRNA	RP1-90L6.2	0.728649	0.86449	3.42972	0.00275939	0.0256538	-1.83172	0.167238
CVID_ALL_CONTROL	NR_003579	lncRNA	FRG1BP	-0.564826	-0.0206378	-3.42259	0.00280456	0.0259159	-1.84717	-0.151255
CVID_ALL_CONTROL	ENST00000503571	lncRNA	RP11-440L14.1	-0.642624	-0.16678	-3.42022	0.00281977	0.0259874	-1.85232	-0.159433
CVID_ALL_CONTROL	NR_144406	lncRNA	KIAA1468	-0.600098	-0.00681863	-3.41294	0.00286687	0.0262804	-1.86808	-0.168521
CVID_ALL_CONTROL	ENST00000468626	lncRNA	LYST	0.696018	-0.216985	3.4122	0.00287174	0.0262868	-1.86969	0.188917
CVID_ALL_CONTROL	NR_136324	lncRNA	C11orf73	0.861581	0.486097	3.40266	0.00293481	0.0267343	-1.89035	0.161204
CVID_ALL_CONTROL	ENST00000412629	lncRNA	AC069277.1	-0.89033	0.425831	-3.40131	0.00294378	0.0267343	-1.89326	-0.191092
CVID_ALL_CONTROL	ENST00000382375	lncRNA	C21orf62-AS1	1.09199	0.786881	3.39878	0.00296077	0.0268296	-1.89873	0.247576
CVID_ALL_CONTROL	ENST00000454968	lncRNA	RP11-492E3.1	-1.21146	0.226616	-3.39208	0.00300631	0.0271255	-1.91324	-0.269499
CVID_ALL_CONTROL	NR_003703	lncRNA	SCARNA27	-0.676522	-0.080757	-3.39052	0.00301696	0.0271828	-1.9166	-0.153809
CVID_ALL_CONTROL	ENST00000432943	lncRNA	COL14A1	0.897997	0.609251	3.38413	0.00306113	0.0274727	-1.93042	0.173981
CVID_ALL_CONTROL	ENST00000509934	lncRNA	PRLR	0.576542	0.386968	3.38207	0.00307549	0.0275529	-1.93487	0.175073
CVID_ALL_CONTROL	ENST00000582435	lncRNA	RP11-692N5.1	-0.782195	0.183004	-3.37183	0.00314798	0.0281623	-1.957	-0.202056
CVID_ALL_CONTROL	NR_120460	lncRNA	RP11-611E13.2	0.718991	0.62182	3.37023	0.00315943	0.0281978	-1.96045	0.199345
CVID_ALL_CONTROL	ENST00000414466	lncRNA	AP003025.2	-1.10392	-0.408501	-3.36936	0.00316568	0.0281978	-1.96233	-0.238789
CVID_ALL_CONTROL	ENST00000551357	lncRNA	RP11-82C23.2	-0.802156	0.16991	-3.35985	0.00323479	0.0286148	-1.98285	-0.185217
CVID_ALL_CONTROL	NR_145976	lncRNA	RP11-258C19.5	0.562672	0.485402	3.35268	0.00328798	0.0287368	-1.99834	0.162951
CVID_ALL_CONTROL	ENST00000492297	lncRNA	TMEM14B	0.746911	-0.0352932	3.34931	0.00331319	0.0289035	-2.00559	0.168366
CVID_ALL_CONTROL	NR_147984	lncRNA	RP11-108O10.8	0.70225	0.434287	3.34782	0.00332444	0.028951	-2.00881	0.165404
CVID_ALL_CONTROL	ENST00000491482	lncRNA	DLEU1	-1.03575	-0.00654219	-3.34086	0.00337742	0.0292617	-2.02382	-0.232995
CVID_ALL_CONTROL	ENST00000427042	lncRNA	AC092570.2	-0.818201	-0.548166	-3.33614	0.00341376	0.0295361	-2.03398	-0.185386
CVID_ALL_CONTROL	ENST00000426616	lncRNA	RP11-699L21.2	-0.918045	0.223243	-3.33367	0.00343292	0.0296611	-2.03929	-0.221578
CVID_ALL_CONTROL	ENST00000505700	lncRNA	HOXC-AS1	-0.80468	-0.314326	-3.33196	0.0034463	0.0297323	-2.04298	-0.211726
CVID_ALL_CONTROL	ENST00000530261	lncRNA	RP11-705O3.1	0.538619	-0.153263	3.32929	0.00346726	0.0298354	-2.04873	0.151469
CVID_ALL_CONTROL	ENST00000518465	lncRNA	RP11-122L4.1	-0.681566	-0.730222	-3.32817	0.00347609	0.0298707	-2.05115	-0.176758
CVID_ALL_CONTROL	ENST00000456177	lncRNA	RP11-77C3.3	-0.829417	0.108773	-3.31014	0.00362115	0.0306174	-2.08993	-0.190153
CVID_ALL_CONTROL	ENST00000414074	lncRNA	RP11-558O12.3	0.763638	-0.542873	3.30558	0.0036588	0.0308531	-2.09974	0.200117
CVID_ALL_CONTROL	ENST00000413221	lncRNA	EPB41L4A-AS1	0.785349	0.945416	3.29408	0.00375539	0.0313989	-2.12445	0.172566
CVID_ALL_CONTROL	NR_028038	lncRNA	GATS	0.904274	0.899516	3.27782	0.00389617	0.0322381	-2.15932	0.176233
CVID_ALL_CONTROL	ENST00000446290	lncRNA	RP11-274B18.2	-0.8029	0.284316	-3.27239	0.0039444	0.0325233	-2.17098	-0.165168
CVID_ALL_CONTROL	NR_135782	lncRNA	RSRP1	0.653981	0.193121	3.26289	0.00403009	0.0330984	-2.19134	0.171077
CVID_ALL_CONTROL	NR_146877	lncRNA	ZC3H18-AS1	-0.608763	0.0422076	-3.26157	0.00404212	0.0331129	-2.19416	-0.169511
CVID_ALL_CONTROL	ENST00000438850	lncRNA	KB-7G2.9	0.819027	0.846104	3.25766	0.00407802	0.0332414	-2.20253	0.193061
CVID_ALL_CONTROL	NR_149058	lncRNA	RP4-704D23.1	-0.738152	0.335618	-3.25757	0.00407886	0.0332414	-2.20273	-0.188794
CVID_ALL_CONTROL	NR_110899	lncRNA	RP11-309E23.2	-0.635337	0.215023	-3.25692	0.00408481	0.033247	-2.20411	-0.171442
CVID_ALL_CONTROL	NR_120377	lncRNA	RP11-10O17.2	-1.0227	-0.184028	-3.25578	0.00409541	0.0332687	-2.20656	-0.267244
CVID_ALL_CONTROL	NR_136564	lncRNA	PHTF1	0.928581	0.474563	3.24528	0.00419378	0.0339154	-2.22903	0.192626
CVID_ALL_CONTROL	NR_149132	lncRNA	MICB-DT	1.05952	0.513022	3.24383	0.0042075	0.0339828	-2.23212	0.184059
CVID_ALL_CONTROL	NR_145434	lncRNA	MIR205HG	0.812057	0.222875	3.23729	0.00427011	0.0343947	-2.2461	0.180258
CVID_ALL_CONTROL	NR_073477	lncRNA	IKZF5	0.707975	0.240891	3.23694	0.00427349	0.0343947	-2.24685	0.164488
CVID_ALL_CONTROL	ENST00000450776	lncRNA	AP000343.2	-0.811862	0.484263	-3.23525	0.00428984	0.0344162	-2.25046	-0.170673
CVID_ALL_CONTROL	ENST00000431650	lncRNA	AC012457.2	-0.833525	0.171855	-3.22752	0.00436537	0.0347688	-2.26697	-0.219984
CVID_ALL_CONTROL	ENST00000397645	lncRNA	RP11-699L21.1	-0.722376	-0.408393	-3.22554	0.00438493	0.0348806	-2.2712	-0.178849
CVID_ALL_CONTROL	ENST00000567609	lncRNA	RP11-243E13.1	0.657294	-0.275124	3.22433	0.00439695	0.0348999	-2.27379	0.164833
CVID_ALL_CONTROL	ENST00000452481	lncRNA	RP5-881L22.4	0.578211	0.780302	3.22418	0.00439841	0.0348999	-2.2741	0.150112
CVID_ALL_CONTROL	ENST00000502645	lncRNA	CTD-2337A12.1	-0.640414	0.360817	-3.22152	0.00442493	0.0349135	-2.27979	-0.165576
CVID_ALL_CONTROL	ENST00000531428	lncRNA	PIK3C2A	0.7333	0.875957	3.21748	0.00446548	0.0350198	-2.28842	0.150707
CVID_ALL_CONTROL	NR_135780	lncRNA	RSRP1	0.750759	0.114417	3.2136	0.00450473	0.035153	-2.29669	0.209417
CVID_ALL_CONTROL	NR_047646	lncRNA	UTY	0.746553	0.978093	3.21076	0.00453363	0.0352494	-2.30274	0.166624
CVID_ALL_CONTROL	ENST00000455247	lncRNA	LINC00505	0.737366	0.962182	3.20478	0.00459528	0.0354527	-2.31551	0.164674
CVID_ALL_CONTROL	ENST00000432751	lncRNA	RP11-328M4.2	-0.560905	0.10582	-3.20099	0.00463463	0.0356545	-2.32356	-0.150844
CVID_ALL_CONTROL	NR_027065	lncRNA	NCRNA00114	-1.08898	0.0274337	-3.19797	0.0046663	0.0356637	-2.33	-0.247408
CVID_ALL_CONTROL	NR_028356	lncRNA	RP11-111H13.1	0.828495	-0.421691	3.19722	0.00467423	0.0356637	-2.3316	0.191161
CVID_ALL_CONTROL	ENST00000474528	lncRNA	SFXN5	0.891154	0.367621	3.19711	0.00467535	0.0356637	-2.33183	0.182101
CVID_ALL_CONTROL	NR_136747	lncRNA	PAK3	-0.553529	0.0132443	-3.18542	0.00480016	0.0363523	-2.35672	-0.155032
CVID_ALL_CONTROL	NR_144478	lncRNA	RINT1	0.746194	0.665173	3.18407	0.00481475	0.0364191	-2.35959	0.163029
CVID_ALL_CONTROL	NR_146602	lncRNA	KIAA0930	-0.612702	-0.576407	-3.17649	0.00489768	0.0368698	-2.37572	-0.160326
CVID_ALL_CONTROL	ENST00000503325	lncRNA	RP11-161D15.3	-0.627569	0.154566	-3.15297	0.00516382	0.0384154	-2.42566	-0.161697
CVID_ALL_CONTROL	ENST00000465634	lncRNA	TRIM5	0.770723	0.181351	3.1484	0.00521709	0.0386685	-2.43535	0.213433
CVID_ALL_CONTROL	ENST00000486546	lncRNA	DNAAF5	1.45204	-1.01119	3.14744	0.00522846	0.0386685	-2.4374	0.206489
CVID_ALL_CONTROL	ENST00000479930	lncRNA	TTC3	0.72135	0.845868	3.14549	0.00525139	0.0387474	-2.44153	0.170728
CVID_ALL_CONTROL	ENST00000629058	lncRNA	ABALON	-0.845049	0.690933	-3.14397	0.00526937	0.0387607	-2.44475	-0.155338
CVID_ALL_CONTROL	ENST00000614528	lncRNA	C7orf71	0.690679	0.629372	3.14179	0.00529527	0.0387992	-2.44938	0.162564
CVID_ALL_CONTROL	ENST00000450636	lncRNA	PGM5P4-AS1	-0.724275	0.169735	-3.1344	0.0053839	0.0391308	-2.46503	-0.165713
CVID_ALL_CONTROL	ENST00000558482	lncRNA	DAPK2	0.697283	-0.188521	3.13363	0.00539316	0.0391531	-2.46665	0.215942
CVID_ALL_CONTROL	ENST00000419688	lncRNA	AC005921.2	0.55762	0.216606	3.13222	0.00541023	0.0391899	-2.46963	0.160603
CVID_ALL_CONTROL	ENST00000459712	lncRNA	RP11-252K7.1	0.668264	-0.617556	3.12521	0.00549612	0.0396273	-2.48448	0.168387
CVID_ALL_CONTROL	ENST00000416742	lncRNA	RP1-66N13.3	-0.695559	-0.0893612	-3.12387	0.00551262	0.039629	-2.4873	-0.20103
CVID_ALL_CONTROL	NR_104019	lncRNA	MLPH	-0.61101	-0.279606	-3.12366	0.00551519	0.039629	-2.48774	-0.152895
CVID_ALL_CONTROL	NR_038206	lncRNA	KB-1047C11.2	-0.662273	-0.114542	-3.1227	0.0055272	0.0396702	-2.48979	-0.161744
CVID_ALL_CONTROL	NR_149153	lncRNA	TRPM7	0.946932	0.701583	3.12165	0.00554015	0.039718	-2.492	0.187697
CVID_ALL_CONTROL	ENST00000445873	lncRNA	TLX1NB	-0.795276	0.155107	-3.1181	0.00558452	0.0399331	-2.49952	-0.191914
CVID_ALL_CONTROL	ENST00000548347	lncRNA	RP11-793H13.3	0.831584	-0.309537	3.1165	0.00560458	0.0399983	-2.50289	0.21809
CVID_ALL_CONTROL	NR_103849	lncRNA	RP11-697M17.1	1.1122	0.301573	3.11301	0.00564866	0.0401166	-2.51027	0.210305
CVID_ALL_CONTROL	ENST00000458727	lncRNA	RP11-379F12.7	-0.637043	-0.313383	-3.11267	0.0056529	0.0401166	-2.51098	-0.176979
CVID_ALL_CONTROL	ENST00000545509	lncRNA	ITFG2	0.766698	-0.186799	3.11036	0.00568233	0.0402802	-2.51587	0.162328
CVID_ALL_CONTROL	ENST00000504531	lncRNA	RP11-697M17.1	1.26699	0.206189	3.1077	0.00571624	0.0403562	-2.52148	0.250392
CVID_ALL_CONTROL	NR_144322	lncRNA	ST8SIA6	-0.916348	0.222659	-3.10679	0.00572795	0.0403562	-2.52341	-0.174027
CVID_ALL_CONTROL	ENST00000437557	lncRNA	AP001057.1	-0.697017	0.60611	-3.10644	0.0057324	0.0403562	-2.52414	-0.15858
CVID_ALL_CONTROL	ENST00000487496	lncRNA	SPEN	0.583258	-0.111956	3.10217	0.0057876	0.040571	-2.53316	0.173987
CVID_ALL_CONTROL	ENST00000540605	lncRNA	ZNF461	-0.899323	0.206379	-3.09868	0.00583306	0.0406739	-2.54053	-0.219731
CVID_ALL_CONTROL	NR_148389	lncRNA	TMUB2	1.18365	-0.8677	3.09628	0.0058645	0.0407162	-2.54559	0.273468
CVID_ALL_CONTROL	ENST00000567718	lncRNA	RP11-60H5.1	0.771923	0.444889	3.09614	0.00586633	0.0407162	-2.54589	0.21776
CVID_ALL_CONTROL	ENST00000442119	lncRNA	AC003029.1	0.657139	-0.208041	3.09286	0.00590954	0.0407189	-2.5528	0.172875
CVID_ALL_CONTROL	ENST00000624822	lncRNA	CXorf24	0.610323	0.619809	3.09269	0.00591185	0.0407189	-2.55316	0.159824
CVID_ALL_CONTROL	NR_147989	lncRNA	RP5-1090P18.1	0.780844	0.481883	3.08955	0.0059536	0.0409173	-2.55979	0.164892
CVID_ALL_CONTROL	ENST00000447758	lncRNA	AC003991.3	-1.09646	0.295263	-3.08778	0.00597718	0.0410347	-2.56351	-0.266243
CVID_ALL_CONTROL	ENST00000524691	lncRNA	CCDC190	-0.755536	0.184633	-3.08518	0.00601215	0.0411523	-2.569	-0.170817
CVID_ALL_CONTROL	NR_036619	lncRNA	SKP1P2	0.623657	-0.364576	3.08505	0.00601387	0.0411523	-2.56927	0.163976
CVID_ALL_CONTROL	NR_146753	lncRNA	RARS2	0.623752	0.0772436	3.08067	0.00607308	0.0414229	-2.57849	0.190723
CVID_ALL_CONTROL	NR_003102	lncRNA	POT1	0.616953	0.369226	3.07897	0.0060963	0.0415364	-2.58208	0.155979
CVID_ALL_CONTROL	NR_149722	lncRNA	FAM153C	0.759482	0.72017	3.06768	0.00625222	0.0422794	-2.60584	0.174939
CVID_ALL_CONTROL	ENST00000455336	lncRNA	RP11-197P3.5	-0.689583	0.465068	-3.06578	0.00627873	0.0423228	-2.60982	-0.179669
CVID_ALL_CONTROL	NR_109804	lncRNA	AC012262.1	-0.773664	0.08608	-3.05023	0.00650084	0.0431882	-2.6425	-0.202129
CVID_ALL_CONTROL	NR_152843	lncRNA	LINC00271	-0.592336	0.280826	-3.05009	0.00650284	0.0431882	-2.64279	-0.150122
CVID_ALL_CONTROL	NR_036691	lncRNA	LOC494127	0.859613	0.371403	3.04754	0.00654002	0.0433346	-2.64815	0.229718
CVID_ALL_CONTROL	NR_125349	lncRNA	CD55	0.529113	0.0999804	3.04491	0.00657844	0.0434617	-2.65365	0.150081
CVID_ALL_CONTROL	NR_149091	lncRNA	XPA	0.642135	-0.429202	3.04016	0.00664865	0.0437426	-2.66363	0.160295
CVID_ALL_CONTROL	ENST00000481819	lncRNA	HNRNPH3	-0.856467	-0.812104	-3.03225	0.00676707	0.0441994	-2.68021	-0.18269
CVID_ALL_CONTROL	ENST00000434786	lncRNA	RP11-236P2.2	0.791265	0.758571	3.03061	0.00679177	0.0442692	-2.68364	0.160299
CVID_ALL_CONTROL	ENST00000528887	lncRNA	AP003068.9	-0.533528	-0.274869	-3.02806	0.00683058	0.0444762	-2.68899	-0.157375
CVID_ALL_CONTROL	NR_130905	lncRNA	DERL2	0.632079	-0.33054	3.0253	0.00687269	0.0446469	-2.69476	0.154111
CVID_ALL_CONTROL	ENST00000625268	lncRNA	LINC01202	-0.927611	-0.0810657	-3.02098	0.0069393	0.0448197	-2.70381	-0.229692
CVID_ALL_CONTROL	ENST00000530070	lncRNA	PRMT1	0.760486	0.16952	3.02028	0.00695013	0.0448386	-2.70528	0.160263
CVID_ALL_CONTROL	ENST00000500118	lncRNA	RP11-115C21.2	-0.800686	-0.368148	-3.01691	0.00700242	0.045038	-2.71231	-0.198216
CVID_ALL_CONTROL	ENST00000492092	lncRNA	SELO	0.678288	-0.598456	3.011	0.00709524	0.0454196	-2.72467	0.151126
CVID_ALL_CONTROL	NR_146796	lncRNA	TRMT11	0.816197	0.170981	3.00084	0.00725769	0.0463026	-2.74591	0.194029
CVID_ALL_CONTROL	NR_132997	lncRNA	XXbac-BPGBPG55C20.4	0.807373	0.5552	2.99729	0.00731513	0.0465749	-2.7533	0.171917
CVID_ALL_CONTROL	NR_136645	lncRNA	SPATA5L1	0.65999	0.182681	2.99236	0.00739587	0.0467591	-2.7636	0.164196
CVID_ALL_CONTROL	ENST00000476589	lncRNA	NLGN3	0.685606	0.329139	2.99062	0.00742447	0.0468709	-2.76722	0.156067
CVID_ALL_CONTROL	ENST00000479244	lncRNA	RP11-789F5.1	0.771127	-0.561749	2.98913	0.00744914	0.0468993	-2.77033	0.177097
CVID_ALL_CONTROL	NR_144629	lncRNA	AC021218.2	0.663271	0.55189	2.98173	0.00757279	0.0471229	-2.78576	0.171698
CVID_ALL_CONTROL	ENST00000454651	lncRNA	RP11-134G8.7	1.06973	0.536215	2.9786	0.00762562	0.0474049	-2.79227	0.204742
CVID_ALL_CONTROL	NR_072985	lncRNA	TMEM254	0.712004	0.0769326	2.96514	0.00785698	0.0482333	-2.82028	0.150866
CVID_ALL_CONTROL	ENST00000568137	lncRNA	AC009120.4	-0.832615	0.319027	-2.95333	0.00806567	0.0489364	-2.84482	-0.230064
CVID_ALL_CONTROL	ENST00000487412	lncRNA	STARD13	0.775011	0.544207	2.95267	0.00807739	0.0489529	-2.84618	0.172794
CVID_ALL_CONTROL	NR_003667	lncRNA	SUGT1P1	0.575615	-0.316971	2.94882	0.00814675	0.049192	-2.85419	0.160427
CVID_ALL_CONTROL	MI0014139	pre-miRNA	hsa-mir-3123	-1.48843	-0.0341136	-8.45678	6.48423e-08	1.99788e-05	8.47163	-0.349763
CVID_ALL_CONTROL	MI0003162	pre-miRNA	hsa-mir-519d	-1.53786	-0.0688684	-8.33902	8.03977e-08	1.99788e-05	8.26181	-0.37581
CVID_ALL_CONTROL	MI0019115	pre-miRNA	hsa-mir-5571	-1.70723	0.171985	-7.89173	1.84982e-07	3.06453e-05	7.44682	-0.407731
CVID_ALL_CONTROL	MI0015995	pre-miRNA	hsa-mir-3605	-0.904351	0.117035	-6.74104	1.78442e-06	0.00018594	5.21818	-0.233004
CVID_ALL_CONTROL	MI0014232	pre-miRNA	hsa-mir-3188	-1.03135	0.394968	-6.71801	1.87062e-06	0.00018594	5.17166	-0.257216
CVID_ALL_CONTROL	MI0003581	pre-miRNA	hsa-mir-574	0.806902	0.315259	6.24881	4.96733e-06	0.000411461	4.20785	0.201484
CVID_ALL_CONTROL	MI0017365	pre-miRNA	hsa-mir-4728	-1.42471	-0.185436	-6.07147	7.23875e-06	0.000513952	3.83595	-0.335747
CVID_ALL_CONTROL	MI0018173	pre-miRNA	hsa-mir-5194	1.24714	0.576106	5.88154	1.08822e-05	0.000616832	3.43323	0.268427
CVID_ALL_CONTROL	MI0006340	pre-miRNA	hsa-mir-1207	0.780137	-0.522358	5.86945	1.117e-05	0.000616832	3.40745	0.179124
CVID_ALL_CONTROL	MI0025512	pre-miRNA	hsa-mir-1273h	-0.803227	0.253098	-5.59789	2.01674e-05	0.00100232	2.82383	-0.207925
CVID_ALL_CONTROL	MI0000085	pre-miRNA	hsa-mir-27a	-1.11635	-0.473076	-5.44431	2.82747e-05	0.0012775	2.49014	-0.254155
CVID_ALL_CONTROL	MI0006387	pre-miRNA	hsa-mir-1253	-0.916629	-0.21267	-5.13435	5.63446e-05	0.00200023	1.80964	-0.227745
CVID_ALL_CONTROL	MI0015841	pre-miRNA	hsa-mir-4311	0.876887	0.683648	4.99158	7.76493e-05	0.00257278	1.49342	0.201114
CVID_ALL_CONTROL	MI0017288	pre-miRNA	hsa-mir-4660	-0.661719	0.415074	-4.94673	8.59106e-05	0.0026686	1.39378	-0.162102
CVID_ALL_CONTROL	MI0039733	pre-miRNA	hsa-mir-12131	-1.47265	-0.586028	-4.86068	0.000104354	0.0027849	1.20219	-0.337748
CVID_ALL_CONTROL	MI0000066	pre-miRNA	hsa-let-7e	1.03604	0.576657	4.85466	0.000105786	0.0027849	1.18877	0.2309
CVID_ALL_CONTROL	MI0022622	pre-miRNA	hsa-mir-6777	-0.662507	0.323608	-4.83681	0.000110148	0.0027849	1.14898	-0.173506
CVID_ALL_CONTROL	MI0019306	pre-miRNA	hsa-mir-5699	-0.646454	0.20927	-4.82919	0.000112068	0.0027849	1.13196	-0.168997
CVID_ALL_CONTROL	MI0022641	pre-miRNA	hsa-mir-6796	-0.686114	-0.222418	-4.80744	0.00011773	0.00278629	1.08344	-0.180792
CVID_ALL_CONTROL	MI0016013	pre-miRNA	hsa-mir-3622a	-1.08683	0.296594	-4.66964	0.000161021	0.00363761	0.775331	-0.266395
CVID_ALL_CONTROL	MI0003189	pre-miRNA	hsa-mir-504	-0.901216	-0.378719	-4.45616	0.000262161	0.00501132	0.296486	-0.228264
CVID_ALL_CONTROL	MI0010635	pre-miRNA	hsa-mir-2116	-0.96773	0.145468	-4.41367	0.00028895	0.0051905	0.201031	-0.22496
CVID_ALL_CONTROL	MI0016090	pre-miRNA	hsa-mir-3689a	0.799417	0.4871	4.40846	0.000292423	0.0051905	0.189314	0.197607
CVID_ALL_CONTROL	MI0016868	pre-miRNA	hsa-mir-4505	-0.777195	0.323516	-4.3366	0.000344789	0.00565918	0.0278122	-0.206059
CVID_ALL_CONTROL	MI0016795	pre-miRNA	hsa-mir-4450	-0.667482	-0.216873	-4.32802	0.000351647	0.00565918	0.00851051	-0.180689
CVID_ALL_CONTROL	MI0008331	pre-miRNA	hsa-mir-1910	0.754944	0.0483425	4.32636	0.000352987	0.00565918	0.00478483	0.170722
CVID_ALL_CONTROL	MI0003782	pre-miRNA	hsa-mir-1468	1.08938	-1.06543	4.29122	0.000382627	0.00594268	-0.0742015	0.150677
CVID_ALL_CONTROL	MI0003649	pre-miRNA	hsa-mir-634	-1.04567	0.488957	-4.22448	0.000446004	0.00671709	-0.224245	-0.227716
CVID_ALL_CONTROL	MI0025894	pre-miRNA	hsa-mir-8058	-0.791772	0.3963	-4.14724	0.000532632	0.00756338	-0.397841	-0.191917
CVID_ALL_CONTROL	MI0003678	pre-miRNA	hsa-mir-656	1.10408	0.479154	4.0951	0.000600473	0.00785355	-0.514974	0.232518
CVID_ALL_CONTROL	MI0000487	pre-miRNA	hsa-mir-193a	0.885158	-1.16884	4.03056	0.000696553	0.00877327	-0.659859	0.166191
CVID_ALL_CONTROL	MI0017410	pre-miRNA	hsa-mir-4769	-0.579269	-0.325083	-4.02464	0.000706098	0.00877327	-0.673137	-0.151574
CVID_ALL_CONTROL	MI0016889	pre-miRNA	hsa-mir-4522	-0.841591	0.416925	-3.99036	0.000764031	0.00926155	-0.750039	-0.188893
CVID_ALL_CONTROL	MI0003156	pre-miRNA	hsa-mir-518b	-0.908001	-0.0351116	-3.88699	0.000969037	0.0104698	-0.981563	-0.232244
CVID_ALL_CONTROL	MI0006350	pre-miRNA	hsa-mir-1289-1	-0.686323	0.30037	-3.86698	0.00101466	0.0107295	-1.02632	-0.16577
CVID_ALL_CONTROL	MI0003153	pre-miRNA	hsa-mir-523	-0.682108	0.0394137	-3.80677	0.00116524	0.0116637	-1.16084	-0.191426
CVID_ALL_CONTROL	MI0022665	pre-miRNA	hsa-mir-6820	-0.644147	-0.358471	-3.80373	0.00117341	0.0116637	-1.16763	-0.166696
CVID_ALL_CONTROL	MI0022643	pre-miRNA	hsa-mir-6798	-0.560409	0.0746692	-3.7652	0.00128199	0.0122529	-1.25357	-0.15317
CVID_ALL_CONTROL	MI0003599	pre-miRNA	hsa-mir-589	-0.982414	-0.185707	-3.55018	0.00209844	0.0176767	-1.73073	-0.238725
CVID_ALL_CONTROL	MI0011285	pre-miRNA	hsa-mir-2278	0.637188	0.232574	3.29581	0.00374419	0.026889	-2.28788	0.184208
CVID_ALL_CONTROL	MI0016870	pre-miRNA	hsa-mir-2392	0.866322	0.142174	3.16188	0.00506563	0.0326963	-2.57694	0.189262
CVID_ALL_CONTROL	MI0003152	pre-miRNA	hsa-mir-525	-0.767509	0.246983	-3.15316	0.00516598	0.0329166	-2.59565	-0.217887
CVID_ALL_CONTROL	MI0025913	pre-miRNA	hsa-mir-8077	0.592347	0.0793724	3.13085	0.00543141	0.0335589	-2.64341	0.159835
CVID_ALL_CONTROL	MI0016784	pre-miRNA	hsa-mir-4441	0.841018	0.832328	3.12336	0.00552347	0.0335589	-2.65942	0.199779
CVID_ALL_CONTROL	MI0003602	pre-miRNA	hsa-mir-590	0.858899	0.641195	3.12228	0.00553688	0.0335589	-2.66173	0.177671
CVID_ALL_CONTROL	MI0000285	pre-miRNA	hsa-mir-205	0.596065	0.257974	3.05941	0.00637366	0.0355923	-2.79563	0.153349
CVID_ALL_CONTROL	MI0006385	pre-miRNA	hsa-mir-1250	-0.760195	0.174262	-3.04597	0.00656791	0.0356758	-2.82414	-0.178507
CVID_ALL_CONTROL	MI0003836	pre-miRNA	hsa-mir-766	0.650019	-0.412606	3.01385	0.00705561	0.036912	-2.89212	0.172983
CVID_ALL_CONTROL	MI0016990	pre-miRNA	hsa-mir-3972	0.674047	0.356767	2.94353	0.00824843	0.0427028	-3.04001	0.163091
CVID_ALL_CONTROL	MI0017873	pre-miRNA	hsa-mir-5006	0.62634	-0.0334223	2.85835	0.00995491	0.0474146	-3.21742	0.151655
CVID_ALL_CONTROL	MI0022224	pre-miRNA	hsa-mir-6512	-0.755537	0.451686	-2.83454	0.0104897	0.047829	-3.26666	-0.174292
CVID_ALL_CONTROL	MI0016867-pri-3	pri-miRNA	pri-3-hsa-mir-4504	-1.81884	-0.116722	-8.99458	3.30787e-08	2.50237e-05	9.14221	-0.434419
CVID_ALL_CONTROL	MI0019148-pri-3	pri-miRNA	pri-3-hsa-mir-5589	-0.893241	-0.205104	-8.50616	7.71291e-08	2.50237e-05	8.32153	-0.227093
CVID_ALL_CONTROL	MI0033056-pri-3	pri-miRNA	pri-3-hsa-mir-10226	-1.80448	-0.0103501	-8.43289	8.78026e-08	2.50237e-05	8.19553	-0.42896
CVID_ALL_CONTROL	MI0000242-pri-3	pri-miRNA	pri-3-hsa-mir-199a-1	-1.1758	-0.0109804	-8.15692	1.43941e-07	3.07673e-05	7.71423	-0.298612
CVID_ALL_CONTROL	MI0000772-pri-5	pri-miRNA	pri-5-hsa-mir-302b	-0.966976	-0.462921	-7.57501	4.21753e-07	7.21197e-05	6.66364	-0.229084
CVID_ALL_CONTROL	MI0003193-pri-3	pri-miRNA	pri-3-hsa-mir-506	-1.5277	-0.367469	-7.03638	1.18787e-06	0.000169272	5.64751	-0.368112
CVID_ALL_CONTROL	MI0000098-pri-3	pri-miRNA	pri-3-hsa-mir-96	-1.05764	0.433244	-6.86196	1.67515e-06	0.000204607	5.30949	-0.25042
CVID_ALL_CONTROL	MI0017405-pri-3	pri-miRNA	pri-3-hsa-mir-4764	-0.857782	0.126661	-6.34435	4.75922e-06	0.000508641	4.281	-0.213919
CVID_ALL_CONTROL	MI0016759-pri-3	pri-miRNA	pri-3-hsa-mir-4422	0.725902	-0.510676	5.82956	1.39223e-05	0.00119589	3.22209	0.156051
CVID_ALL_CONTROL	MI0003186-pri-3	pri-miRNA	pri-3-hsa-mir-502	-0.958555	-0.212361	-5.73768	1.69216e-05	0.00119589	3.02955	-0.250005
CVID_ALL_CONTROL	MI0022574-pri-3	pri-miRNA	pri-3-hsa-mir-6729	0.769109	-0.824833	5.7029	1.82237e-05	0.00119589	2.95639	0.156231
CVID_ALL_CONTROL	MI0003556-pri-3	pri-miRNA	pri-3-hsa-mir-551a	-1.05967	0.26628	-5.69298	1.86133e-05	0.00119589	2.93552	-0.278915
CVID_ALL_CONTROL	MI0039501-pri-3	pri-miRNA	pri-3-hsa-mir-6529	-0.776721	0.20585	-5.66923	1.95818e-05	0.00119589	2.88546	-0.207555
CVID_ALL_CONTROL	MI0000448-pri-3	pri-miRNA	pri-3-hsa-mir-130a	-0.751725	-0.0118974	-5.63325	2.11486e-05	0.00120205	2.80949	-0.190418
CVID_ALL_CONTROL	MI0023616-pri-3	pri-miRNA	pri-3-hsa-mir-7156	-0.715359	0.650936	-5.46307	3.04996e-05	0.00153395	2.44819	-0.167803
CVID_ALL_CONTROL	MI0014227-pri-3	pri-miRNA	pri-3-hsa-mir-3185	-0.910871	0.0148509	-5.42125	3.33872e-05	0.00158589	2.35894	-0.247102
CVID_ALL_CONTROL	MI0006426-pri-3	pri-miRNA	pri-3-hsa-mir-1279	-1.02693	0.369816	-5.3579	3.83057e-05	0.00172376	2.22336	-0.244549
CVID_ALL_CONTROL	MI0015869-pri-3	pri-miRNA	pri-3-hsa-mir-4265	-0.689418	-0.264247	-5.27718	4.56651e-05	0.00185922	2.05002	-0.191942
CVID_ALL_CONTROL	MI0017452-pri-3	pri-miRNA	pri-3-hsa-mir-4804	1.08439	1.54993	5.25307	4.81321e-05	0.00187059	1.99813	0.184831
CVID_ALL_CONTROL	MI0015898-pri-3	pri-miRNA	pri-3-hsa-mir-4289	-0.89608	0.783269	-5.15596	5.95325e-05	0.00199252	1.78852	-0.211441
CVID_ALL_CONTROL	MI0016774-pri-3	pri-miRNA	pri-3-hsa-mir-4434	1.30391	0.566553	5.13728	6.20241e-05	0.00199252	1.74809	0.267869
CVID_ALL_CONTROL	MI0015893-pri-3	pri-miRNA	pri-3-hsa-mir-4284	-0.58135	0.473907	-5.13074	6.29217e-05	0.00199252	1.73393	-0.154231
CVID_ALL_CONTROL	MI0015996-pri-5	pri-miRNA	pri-5-hsa-mir-3606	-0.803827	0.676058	-5.07765	7.07129e-05	0.00204224	1.61886	-0.160683
CVID_ALL_CONTROL	MI0003195-pri-3	pri-miRNA	pri-3-hsa-mir-508	-0.684717	-0.291289	-5.04882	7.53492e-05	0.00204224	1.55628	-0.184922
CVID_ALL_CONTROL	MI0017272-pri-3	pri-miRNA	pri-3-hsa-mir-4645	-0.947214	-0.0768793	-5.04233	7.64348e-05	0.00204224	1.54218	-0.233993
CVID_ALL_CONTROL	MI0025905-pri-3	pri-miRNA	pri-3-hsa-mir-8069-1	-0.621326	-0.123174	-5.02272	7.98132e-05	0.00206789	1.49956	-0.163838
CVID_ALL_CONTROL	MI0006416-pri-3	pri-miRNA	pri-3-hsa-mir-1276	1.14491	-1.42406	4.84012	0.000119599	0.00292163	1.10123	0.1972
CVID_ALL_CONTROL	MI0022716-pri-3	pri-miRNA	pri-3-hsa-mir-6869	0.634442	-0.0794693	4.54935	0.000228993	0.00488143	0.462531	0.166944
CVID_ALL_CONTROL	MI0003647-pri-5	pri-miRNA	pri-5-hsa-mir-632	-0.576407	0.111347	-4.53658	0.000235652	0.00488143	0.434381	-0.164596
CVID_ALL_CONTROL	MI0017330-pri-3	pri-miRNA	pri-3-hsa-mir-4697	-0.954165	-0.144016	-4.48581	0.000264114	0.00517816	0.322439	-0.237914
CVID_ALL_CONTROL	MI0005713-pri-3	pri-miRNA	pri-3-hsa-mir-921	-0.642393	-0.127768	-4.3596	0.0003509	0.00625041	0.0437543	-0.175216
CVID_ALL_CONTROL	MI0017278-pri-5	pri-miRNA	pri-5-hsa-mir-4650-2	-0.621045	0.103471	-4.22046	0.000480372	0.00789843	-0.26382	-0.169951
CVID_ALL_CONTROL	MI0017411-pri-3	pri-miRNA	pri-3-hsa-mir-4770	-0.55839	-0.24383	-4.00656	0.000779375	0.0111061	-0.736608	-0.16176
CVID_ALL_CONTROL	MI0016084-pri-3	pri-miRNA	pri-3-hsa-mir-3683	-0.706733	0.0125168	-3.99678	0.00079683	0.0111687	-0.758209	-0.176517
CVID_ALL_CONTROL	MI0014241-pri-3	pri-miRNA	pri-3-hsa-mir-3196	-0.530315	0.161815	-3.9718	0.000843196	0.0113832	-0.813352	-0.156504
CVID_ALL_CONTROL	MI0008195-pri-3	pri-miRNA	pri-3-hsa-mir-1827	-1.18	-0.465939	-3.89438	0.00100478	0.0128222	-0.98414	-0.256618
CVID_ALL_CONTROL	MI0022713-pri-3	pri-miRNA	pri-3-hsa-mir-6866	0.967921	1.13405	3.74773	0.00140038	0.0156687	-1.30683	0.176531
CVID_ALL_CONTROL	MI0016598-pri-3	pri-miRNA	pri-3-hsa-mir-3941	0.954136	0.821067	3.71212	0.00151786	0.0160219	-1.38499	0.188759
CVID_ALL_CONTROL	MI0017978-pri-3	pri-miRNA	pri-3-hsa-mir-5089	-0.677417	-0.421249	-3.66307	0.00169588	0.0168602	-1.49248	-0.158729
CVID_ALL_CONTROL	MI0014194-pri-3	pri-miRNA	pri-3-hsa-mir-3164	-0.920592	-0.503704	-3.65459	0.00172868	0.0169888	-1.51104	-0.235051
CVID_ALL_CONTROL	MI0022604-pri-3	pri-miRNA	pri-3-hsa-mir-6759	0.678137	-0.00469424	3.62519	0.0018474	0.0177016	-1.57535	0.165253
CVID_ALL_CONTROL	MI0016685-pri-3	pri-miRNA	pri-3-hsa-mir-642b	1.14202	0.582988	3.59234	0.00198963	0.0182252	-1.64711	0.220348
CVID_ALL_CONTROL	MI0022579-pri-5	pri-miRNA	pri-5-hsa-mir-6734	0.622738	-0.821949	3.58922	0.00200371	0.0182252	-1.65393	0.150446
CVID_ALL_CONTROL	MI0003676-pri-3	pri-miRNA	pri-3-hsa-mir-654	-0.658195	0.300634	-3.53789	0.00224964	0.0195516	-1.76581	-0.15725
CVID_ALL_CONTROL	MI0002471-pri-3	pri-miRNA	pri-3-hsa-mir-487a	-0.9199	0.304077	-3.52661	0.0023076	0.0195516	-1.79037	-0.17129
CVID_ALL_CONTROL	MI0003607-pri-3	pri-miRNA	pri-3-hsa-mir-595	1.10308	0.457575	3.52185	0.00233248	0.0195516	-1.80072	0.222554
CVID_ALL_CONTROL	MI0017396-pri-3	pri-miRNA	pri-3-hsa-mir-499b	0.571947	-0.156224	3.45688	0.00269992	0.0219851	-1.94183	0.162481
CVID_ALL_CONTROL	MI0016085-pri-3	pri-miRNA	pri-3-hsa-mir-3684	0.756342	0.416058	3.39735	0.00308641	0.0244341	-2.07064	0.163959
CVID_ALL_CONTROL	MI0017271-pri-3	pri-miRNA	pri-3-hsa-mir-4644	0.86455	-1.21343	3.37464	0.00324782	0.025476	-2.11966	0.174809
CVID_ALL_CONTROL	MI0006339-pri-3	pri-miRNA	pri-3-hsa-mir-1206	-0.675174	0.427857	-3.34312	0.00348561	0.0266089	-2.18756	-0.158982
CVID_ALL_CONTROL	MI0014174-pri-3	pri-miRNA	pri-3-hsa-mir-548v	0.852831	0.0441702	3.27171	0.00408949	0.0292528	-2.34083	0.205015
CVID_ALL_CONTROL	MI0006390-pri-3	pri-miRNA	pri-3-hsa-mir-1256	0.849316	0.983135	3.26724	0.00413061	0.0292528	-2.35042	0.168525
CVID_ALL_CONTROL	MI0022646-pri-5	pri-miRNA	pri-5-hsa-mir-6801	0.711426	0.172271	3.22616	0.00452714	0.0309657	-2.43818	0.163609
CVID_ALL_CONTROL	MI0019314-pri-3	pri-miRNA	pri-3-hsa-mir-5706	0.920617	1.31765	3.11588	0.00578494	0.0351362	-2.67227	0.185235
CVID_ALL_CONTROL	MI0016757-pri-3	pri-miRNA	pri-3-hsa-mir-4420	-0.725937	0.325526	-3.11515	0.0057944	0.0351362	-2.67382	-0.158536
CVID_ALL_CONTROL	MI0035972-pri-3	pri-miRNA	pri-3-hsa-mir-11181	-0.841539	-0.0623525	-3.04978	0.00669585	0.038427	-2.81142	-0.150889
CVID_ALL_CONTROL	MI0006412-pri-3	pri-miRNA	pri-3-hsa-mir-548h-2	0.645889	0.571864	2.90183	0.00926702	0.0460657	-3.11927	0.174735
CVID_ALL_CONTROL	ENST00000305625	protein_coding	MBD3L1	-2.04519	-0.371794	-11.5649	4.30771e-10	1.34573e-05	12.9864	-0.472112
CVID_ALL_CONTROL	NM_001160259	protein_coding	CNR1	-1.69733	-0.0300041	-9.60895	9.12643e-09	9.79622e-05	10.232	-0.411371
CVID_ALL_CONTROL	ENST00000370010	protein_coding	SENP6	-1.73207	-0.426705	-9.3556	1.39816e-08	9.79622e-05	9.83895	-0.399519
CVID_ALL_CONTROL	ENST00000377924	protein_coding	LRRC3C	-1.33912	-0.189164	-9.34274	1.42905e-08	9.79622e-05	9.81876	-0.319381
CVID_ALL_CONTROL	ENST00000360668	protein_coding	MAP1LC3A	-1.5286	-0.0725513	-9.19188	1.84942e-08	9.79622e-05	9.58027	-0.382181
CVID_ALL_CONTROL	ENST00000524790	protein_coding	CYB5R2	-1.40173	0.2218	-9.15618	1.96659e-08	9.79622e-05	9.52336	-0.347452
CVID_ALL_CONTROL	ENST00000533144	protein_coding	KCTD14	-1.02955	-0.162397	-9.03089	2.44274e-08	9.79622e-05	9.32222	-0.259753
CVID_ALL_CONTROL	ENST00000537222	protein_coding	PDZD9	-1.28855	0.304699	-9.00462	2.55701e-08	9.79622e-05	9.27975	-0.323045
CVID_ALL_CONTROL	ENST00000398019	protein_coding	SERPINB7	-1.91915	-0.153864	-8.94806	2.82222e-08	9.79622e-05	9.18802	-0.454124
CVID_ALL_CONTROL	MICT00000209727	protein_coding	CATG00000047062.1	-1.53776	-0.0367998	-8.84003	3.41145e-08	0.000106574	9.01153	-0.375417
CVID_ALL_CONTROL	ENST00000311371	protein_coding	SOX30	-1.06727	0.0120307	-8.76429	3.89989e-08	0.000110757	8.88679	-0.267974
CVID_ALL_CONTROL	ENST00000601918	protein_coding	AC005549.3	-1.32759	-0.0965831	-8.6879	4.46661e-08	0.000116281	8.76014	-0.34205
CVID_ALL_CONTROL	ENST00000339944	protein_coding	MRAP	-1.18539	0.666812	-8.50044	6.25104e-08	0.000127062	8.44575	-0.266513
CVID_ALL_CONTROL	ENST00000538333	protein_coding	LIMK1	-1.12831	-0.102799	-8.49012	6.36863e-08	0.000127062	8.4283	-0.290965
CVID_ALL_CONTROL	ENST00000375766	protein_coding	FBLIM1	-1.20497	0.196723	-8.48576	6.41898e-08	0.000127062	8.42092	-0.299608
CVID_ALL_CONTROL	ENST00000405300	protein_coding	INPP5J	-1.28547	0.101014	-8.43617	7.02177e-08	0.000127062	8.33679	-0.333989
CVID_ALL_CONTROL	ENST00000339876	protein_coding	NFASC	-0.943679	-0.25102	-8.42569	7.15661e-08	0.000127062	8.31895	-0.233653
CVID_ALL_CONTROL	ENST00000379668	protein_coding	OR6C1	-2.0743	0.0242432	-8.37958	7.78219e-08	0.000127062	8.24033	-0.456069
CVID_ALL_CONTROL	ENST00000393704	protein_coding	MFAP3L	-1.5457	0.254798	-8.31239	8.79741e-08	0.000127062	8.1252	-0.377249
CVID_ALL_CONTROL	ENST00000481065	protein_coding	TIGIT	-1.46586	-0.479801	-8.29755	9.0395e-08	0.000127062	8.09969	-0.321273
CVID_ALL_CONTROL	ENST00000263665	protein_coding	CNTN3	-1.61304	0.09384	-8.29123	9.14482e-08	0.000127062	8.08881	-0.402374
CVID_ALL_CONTROL	ENST00000497985	protein_coding	PLSCR2	-0.914653	0.256488	-8.27535	9.41492e-08	0.000127062	8.06145	-0.234107
CVID_ALL_CONTROL	ENST00000266987	protein_coding	TARBP2	-1.50433	0.152617	-8.23203	1.01947e-07	0.000127062	7.98663	-0.372615
CVID_ALL_CONTROL	ENST00000641670	protein_coding	OR8A1	-1.69099	0.518283	-8.23048	1.02239e-07	0.000127062	7.98395	-0.384695
CVID_ALL_CONTROL	ENST00000296380	protein_coding	EXO5	-1.20325	0.0207576	-8.20633	1.06887e-07	0.000127062	7.94212	-0.297078
CVID_ALL_CONTROL	ENST00000400898	protein_coding	MASP2	-1.07468	0.231457	-8.19987	1.08168e-07	0.000127062	7.93091	-0.270136
CVID_ALL_CONTROL	NM_001348098	protein_coding	GFRA1	-1.42123	0.0788206	-8.12596	1.24006e-07	0.000127062	7.80226	-0.351931
CVID_ALL_CONTROL	NM_001358345	protein_coding	SLC8B1	-1.56402	0.465829	-8.11377	1.26841e-07	0.000127062	7.78096	-0.372398
CVID_ALL_CONTROL	NM_001354652	protein_coding	OGG1	-1.36696	-0.0657726	-8.11105	1.27483e-07	0.000127062	7.77621	-0.310291
CVID_ALL_CONTROL	ENST00000429927	protein_coding	CDKL2	-1.9263	-0.342762	-8.09098	1.32324e-07	0.000127062	7.74108	-0.4476
CVID_ALL_CONTROL	NM_001318914	protein_coding	IL1RN	-1.46028	0.357756	-8.07176	1.37138e-07	0.000127062	7.7074	-0.360753
CVID_ALL_CONTROL	ENST00000557301	protein_coding	RGMA	-1.67164	-0.0909617	-8.06155	1.39768e-07	0.000127062	7.68949	-0.40684
CVID_ALL_CONTROL	ENCT00000337405	protein_coding	CATG00000074073.1	-1.14058	0.244335	-8.0435	1.44549e-07	0.000127062	7.65777	-0.280699
CVID_ALL_CONTROL	ENST00000538502	protein_coding	SORT1	-0.886041	0.76211	-8.0357	1.46668e-07	0.000127062	7.64404	-0.205799
CVID_ALL_CONTROL	ENST00000615255	protein_coding	DIXDC1	-1.08201	0.235867	-8.0301	1.48209e-07	0.000127062	7.63419	-0.286981
CVID_ALL_CONTROL	ENST00000504120	protein_coding	PCDHA1	-1.33615	-0.368305	-8.0223	1.50382e-07	0.000127062	7.62046	-0.33501
CVID_ALL_CONTROL	ENST00000338010	protein_coding	ZNF385A	-1.38942	0.27345	-8.02192	1.5049e-07	0.000127062	7.61978	-0.325468
CVID_ALL_CONTROL	ENST00000529052	protein_coding	GYLTL1B	-0.928495	-0.656388	-7.9505	1.72017e-07	0.00013503	7.49358	-0.202716
CVID_ALL_CONTROL	ENST00000296777	protein_coding	CARTPT	-1.62049	0.281262	-7.92541	1.80316e-07	0.00013503	7.44908	-0.388005
CVID_ALL_CONTROL	ENST00000291752	protein_coding	PSG9	-1.24201	0.276176	-7.9163	1.83434e-07	0.00013503	7.43288	-0.315526
CVID_ALL_CONTROL	ENST00000251582	protein_coding	ADAMTS2	-1.06057	0.899638	-7.91499	1.83886e-07	0.00013503	7.43055	-0.186315
CVID_ALL_CONTROL	ENST00000446977	protein_coding	RP11-136C24.3	1.02653	-0.902864	7.89849	1.89686e-07	0.00013503	7.40121	0.185211
CVID_ALL_CONTROL	ENST00000313324	protein_coding	FAM220A	-1.49617	-0.0100132	-7.89026	1.92652e-07	0.00013503	7.38654	-0.371988
CVID_ALL_CONTROL	ENST00000350339	protein_coding	FCN2	-1.16352	-0.137847	-7.88152	1.95852e-07	0.00013503	7.37097	-0.297879
CVID_ALL_CONTROL	ENST00000358075	protein_coding	MAGT1	-1.43363	-0.0907317	-7.88123	1.9596e-07	0.00013503	7.37045	-0.362809
CVID_ALL_CONTROL	ENST00000350148	protein_coding	SMAD9	-1.18145	-0.114852	-7.85835	2.04609e-07	0.00013503	7.32962	-0.295243
CVID_ALL_CONTROL	ENST00000394646	protein_coding	RGS3	-1.26653	0.232924	-7.83832	2.12501e-07	0.00013503	7.29383	-0.318238
CVID_ALL_CONTROL	ENST00000400906	protein_coding	SLC2A7	-1.12609	0.456187	-7.83715	2.12973e-07	0.00013503	7.29173	-0.273036
CVID_ALL_CONTROL	ENST00000305264	protein_coding	HDAC3	-1.64066	0.439389	-7.83029	2.15759e-07	0.00013503	7.27944	-0.383123
CVID_ALL_CONTROL	ENST00000303903	protein_coding	SYCE1	-1.22476	-0.0322286	-7.82028	2.19886e-07	0.00013503	7.26151	-0.313309
CVID_ALL_CONTROL	ENST00000335678	protein_coding	GRK1	-1.30031	0.569133	-7.81895	2.2044e-07	0.00013503	7.25913	-0.304411
CVID_ALL_CONTROL	ENCT00000097705	protein_coding	CATG00000010950.1	-1.3353	0.137503	-7.75737	2.47776e-07	0.000148856	7.14849	-0.337519
CVID_ALL_CONTROL	ENST00000451025	protein_coding	MAD2L1BP	-1.09394	0.372911	-7.73924	2.56476e-07	0.000151176	7.11581	-0.270938
CVID_ALL_CONTROL	ENST00000417133	protein_coding	ERG	-1.32667	-0.0186778	-7.69491	2.79112e-07	0.000160614	7.03568	-0.315701
CVID_ALL_CONTROL	NM_001319303	protein_coding	KAZALD1	-1.19323	-0.0691146	-7.68809	2.82771e-07	0.000160614	7.02334	-0.310648
CVID_ALL_CONTROL	ENST00000405623	protein_coding	POMC	-1.42535	0.283706	-7.67716	2.88745e-07	0.000161079	7.00352	-0.353288
CVID_ALL_CONTROL	NM_001353740	protein_coding	CELF4	-1.19028	-0.468557	-7.6296	3.16297e-07	0.000173353	6.91711	-0.277362
CVID_ALL_CONTROL	ENST00000361779	protein_coding	IL1RN	-1.25183	0.109375	-7.61393	3.25964e-07	0.000173945	6.88855	-0.322817
CVID_ALL_CONTROL	ENST00000373580	protein_coding	OLFML2A	-1.43362	0.165852	-7.60984	3.28534e-07	0.000173945	6.8811	-0.35005
CVID_ALL_CONTROL	NM_002498	protein_coding	NEK3	-1.20615	-0.0327538	-7.60114	3.34081e-07	0.000173945	6.86522	-0.310782
CVID_ALL_CONTROL	ENST00000430474	protein_coding	LY6H	-1.45752	-0.321672	-7.58193	3.46662e-07	0.000175435	6.83014	-0.349164
CVID_ALL_CONTROL	ENST00000316586	protein_coding	STK25	-1.50775	0.296814	-7.57967	3.48174e-07	0.000175435	6.82601	-0.370478
CVID_ALL_CONTROL	ENST00000601469	protein_coding	ZNF347	-1.19188	0.600798	-7.56171	3.60438e-07	0.000175992	6.79315	-0.279567
CVID_ALL_CONTROL	ENST00000319908	protein_coding	AIFM1	-0.816245	0.416879	-7.55275	3.6672e-07	0.000175992	6.77675	-0.201983
CVID_ALL_CONTROL	ENST00000351270	protein_coding	HABP2	0.942362	-0.471608	7.55147	3.67632e-07	0.000175992	6.77439	0.215877
CVID_ALL_CONTROL	ENST00000310955	protein_coding	CDC20	-1.39041	-0.255543	-7.54506	3.72205e-07	0.000175992	6.76265	-0.356022
CVID_ALL_CONTROL	ENST00000432365	protein_coding	SLC9A3R2	-1.1211	0.303742	-7.53589	3.78858e-07	0.000175992	6.74583	-0.287885
CVID_ALL_CONTROL	ENST00000400294	protein_coding	INPP5J	-1.04787	0.0545945	-7.53015	3.83082e-07	0.000175992	6.7353	-0.276946
CVID_ALL_CONTROL	ENST00000319769	protein_coding	B4GALT3	-1.3107	0.182742	-7.51775	3.92379e-07	0.000177651	6.71253	-0.336068
CVID_ALL_CONTROL	ENST00000358485	protein_coding	CASP8	-1.34157	0.0569209	-7.47468	4.26533e-07	0.000177716	6.63323	-0.280402
CVID_ALL_CONTROL	ENST00000411976	protein_coding	PRRT3	-1.02392	0.0166182	-7.46434	4.35174e-07	0.000177716	6.61417	-0.258798
CVID_ALL_CONTROL	ENST00000374300	protein_coding	MTFR1L	-1.38041	0.149867	-7.45919	4.39547e-07	0.000177716	6.60467	-0.34451
CVID_ALL_CONTROL	ENST00000332395	protein_coding	DDX28	-1.2927	0.318216	-7.45002	4.47456e-07	0.000177716	6.58772	-0.326082
CVID_ALL_CONTROL	ENST00000397491	protein_coding	CHL1	-0.918748	-0.20846	-7.44566	4.51266e-07	0.000177716	6.57966	-0.229213
CVID_ALL_CONTROL	ENST00000303665	protein_coding	ARHGAP17	-1.11593	0.143883	-7.44	4.56258e-07	0.000177716	6.5692	-0.273767
CVID_ALL_CONTROL	ENST00000368125	protein_coding	CADM3	-1.36401	-0.228225	-7.43711	4.58827e-07	0.000177716	6.56386	-0.340769
CVID_ALL_CONTROL	ENST00000503176	protein_coding	PDK2	-1.23384	0.405902	-7.43611	4.59725e-07	0.000177716	6.562	-0.305692
CVID_ALL_CONTROL	ENST00000376145	protein_coding	NFKBIL1	-1.44291	-0.169453	-7.4342	4.61431e-07	0.000177716	6.55848	-0.35932
CVID_ALL_CONTROL	ENST00000370634	protein_coding	VGLL1	-1.14511	0.589465	-7.43365	4.6193e-07	0.000177716	6.55745	-0.274381
CVID_ALL_CONTROL	ENST00000514853	protein_coding	CCDC192	-1.38282	0.350679	-7.4281	4.66947e-07	0.000177716	6.54718	-0.330638
CVID_ALL_CONTROL	ENST00000264834	protein_coding	KLF1	-1.61743	-0.0741942	-7.42587	4.68981e-07	0.000177716	6.54305	-0.400229
CVID_ALL_CONTROL	ENST00000291547	protein_coding	PKNOX1	-1.1951	-0.236438	-7.42254	4.7203e-07	0.000177716	6.53689	-0.300886
CVID_ALL_CONTROL	ENST00000293922	protein_coding	PTX4	-1.54722	0.249252	-7.42239	4.72164e-07	0.000177716	6.53662	-0.376492
CVID_ALL_CONTROL	ENST00000373043	protein_coding	C1orf122	-1.33223	-0.33279	-7.4068	4.86725e-07	0.000179082	6.50773	-0.334526
CVID_ALL_CONTROL	ENST00000447609	protein_coding	LMO3	-1.79845	-0.0241898	-7.40624	4.87259e-07	0.000179082	6.50669	-0.434162
CVID_ALL_CONTROL	ENST00000542499	protein_coding	APOA5	-0.998499	0.539938	-7.39094	5.02027e-07	0.000182364	6.47829	-0.246428
CVID_ALL_CONTROL	ENST00000613069	protein_coding	PLSCR2	-1.04773	-0.0551689	-7.37734	5.1553e-07	0.000182734	6.45304	-0.270934
CVID_ALL_CONTROL	ENST00000414183	protein_coding	EWSR1	-1.12782	0.310976	-7.36949	5.23504e-07	0.000182734	6.43843	-0.284811
CVID_ALL_CONTROL	ENST00000300933	protein_coding	TPM4	-1.28135	-0.261276	-7.36458	5.28555e-07	0.000182734	6.42929	-0.33603
CVID_ALL_CONTROL	ENST00000436984	protein_coding	SIGLEC10	-1.19182	0.13923	-7.3642	5.28944e-07	0.000182734	6.42859	-0.30206
CVID_ALL_CONTROL	ENST00000587541	protein_coding	MADCAM1	-0.984398	0.106319	-7.36097	5.32291e-07	0.000182734	6.42259	-0.259047
CVID_ALL_CONTROL	ENST00000326080	protein_coding	FAXDC2	-1.15983	0.649152	-7.35109	5.42682e-07	0.000184276	6.40419	-0.274485
CVID_ALL_CONTROL	ENST00000265755	protein_coding	GTF2IRD1	-1.38187	0.258485	-7.34421	5.50038e-07	0.000184765	6.39138	-0.338405
CVID_ALL_CONTROL	ENST00000618542	protein_coding	LYZL6	-1.14252	-0.00434995	-7.32896	5.66721e-07	0.00018547	6.36294	-0.297809
CVID_ALL_CONTROL	NM_004009	protein_coding	DMD	-0.949395	0.0955779	-7.32884	5.66851e-07	0.00018547	6.36272	-0.246422
CVID_ALL_CONTROL	NM_206898	protein_coding	MRAP	-1.17613	0.701867	-7.32607	5.69946e-07	0.00018547	6.35753	-0.258272
CVID_ALL_CONTROL	ENST00000341937	protein_coding	ABLIM2	-1.6707	-0.140563	-7.30042	5.99365e-07	0.000191447	6.30961	-0.417173
CVID_ALL_CONTROL	ENCT00000206942	protein_coding	CATG00000039560.1	-1.91402	-0.25976	-7.29939	6.00569e-07	0.000191447	6.3077	-0.447482
CVID_ALL_CONTROL	ENST00000350527	protein_coding	SEZ6L2	-1.27588	0.319608	-7.29273	6.0849e-07	0.000192012	6.29522	-0.315801
CVID_ALL_CONTROL	ENST00000355014	protein_coding	SEMA4A	-1.23843	-0.0807185	-7.28122	6.22409e-07	0.000194441	6.27368	-0.319105
CVID_ALL_CONTROL	ENST00000484633	protein_coding	PCBP4	-1.02557	0.0975121	-7.27276	6.32852e-07	0.000195746	6.25783	-0.269053
CVID_ALL_CONTROL	ENST00000299871	protein_coding	ZNF211	-0.96623	0.240198	-7.25039	6.6136e-07	0.000198921	6.21585	-0.25213
CVID_ALL_CONTROL	ENST00000373913	protein_coding	DLGAP4	-1.0257	0.0343756	-7.24991	6.61981e-07	0.000198921	6.21495	-0.282132
CVID_ALL_CONTROL	ENST00000262467	protein_coding	NLRP1	0.693548	-0.292401	7.24972	6.62221e-07	0.000198921	6.21461	0.174461
CVID_ALL_CONTROL	ENST00000248437	protein_coding	TUBA4A	-0.927147	0.486443	-7.23234	6.85316e-07	0.000203898	6.18194	-0.229724
CVID_ALL_CONTROL	ENST00000417901	protein_coding	USP19	-0.851826	0.365441	-7.20996	7.16276e-07	0.000210045	6.13982	-0.219148
CVID_ALL_CONTROL	ENST00000372981	protein_coding	SYTL4	-1.20874	0.635355	-7.20563	7.22435e-07	0.000210045	6.13166	-0.28268
CVID_ALL_CONTROL	ENST00000472994	protein_coding	PEX5L	-1.07971	-0.228367	-7.20029	7.30103e-07	0.000210045	6.12159	-0.282617
CVID_ALL_CONTROL	ENST00000300896	protein_coding	USP32	-0.749535	-0.0511079	-7.19838	7.32871e-07	0.000210045	6.11799	-0.201244
CVID_ALL_CONTROL	ENST00000464906	protein_coding	PGAP2	-1.51223	0.366563	-7.19303	7.40661e-07	0.000210348	6.1079	-0.354504
CVID_ALL_CONTROL	ENST00000232854	protein_coding	HEMK1	-1.43568	0.139307	-7.17483	7.67831e-07	0.0002144	6.07355	-0.355386
CVID_ALL_CONTROL	ENST00000544992	protein_coding	CD22	-1.51789	-0.0193074	-7.1699	7.75377e-07	0.0002144	6.06422	-0.38295
CVID_ALL_CONTROL	ENST00000538570	protein_coding	COL4A6	-1.45862	0.322485	-7.16981	7.75517e-07	0.0002144	6.06405	-0.351915
CVID_ALL_CONTROL	ENST00000345005	protein_coding	CLK3	-1.0354	-0.0378367	-7.16333	7.85542e-07	0.000215266	6.0518	-0.268251
CVID_ALL_CONTROL	ENST00000496817	protein_coding	S100A6	-0.91799	0.260009	-7.15607	7.96921e-07	0.000216381	6.03808	-0.241306
CVID_ALL_CONTROL	ENST00000409527	protein_coding	PIGQ	-0.980085	0.506555	-7.15195	8.03463e-07	0.000216381	6.03028	-0.235005
CVID_ALL_CONTROL	ENST00000243964	protein_coding	SLC12A5	-1.40039	0.107237	-7.142	8.19499e-07	0.000218813	6.01143	-0.34928
CVID_ALL_CONTROL	ENST00000513407	protein_coding	POU5F1	-1.56667	0.638738	-7.1326	8.3493e-07	0.000221044	5.99363	-0.351735
CVID_ALL_CONTROL	NM_001291309	protein_coding	PCSK6	-1.36444	0.127192	-7.12406	8.49226e-07	0.00022294	5.97743	-0.332723
CVID_ALL_CONTROL	ENST00000356922	protein_coding	LIG4	-1.12395	0.271918	-7.11929	8.57322e-07	0.000223189	5.96838	-0.286663
CVID_ALL_CONTROL	ENST00000568377	protein_coding	TMEM231	-0.921532	0.507998	-7.1108	8.71916e-07	0.000225113	5.95227	-0.215924
CVID_ALL_CONTROL	ENST00000594368	protein_coding	MED29	-1.30078	-0.00761318	-7.10221	8.8695e-07	0.000227117	5.93595	-0.337689
CVID_ALL_CONTROL	ENST00000244007	protein_coding	PLCG1	-1.00422	0.173393	-7.09029	9.08251e-07	0.000230681	5.9133	-0.261575
CVID_ALL_CONTROL	NM_001324184	protein_coding	SH3GL3	-1.06016	0.0757337	-7.07732	9.32041e-07	0.000234814	5.88861	-0.263697
CVID_ALL_CONTROL	ENST00000399397	protein_coding	OTOG	-1.29865	0.152749	-7.06518	9.54891e-07	0.000235633	5.86549	-0.342679
CVID_ALL_CONTROL	ENST00000487694	protein_coding	ROBO2	-1.23096	0.096248	-7.06379	9.57536e-07	0.000235633	5.86285	-0.297489
CVID_ALL_CONTROL	ENST00000402297	protein_coding	CEBPZOS	-1.00879	0.3358	-7.05986	9.65094e-07	0.000235633	5.85534	-0.258287
CVID_ALL_CONTROL	ENST00000374525	protein_coding	AKAP2	-1.13233	0.0921805	-7.05967	9.65461e-07	0.000235633	5.85498	-0.295397
CVID_ALL_CONTROL	NM_001146207	protein_coding	RASGRP4	-1.04483	-0.0510007	-7.02081	1.04344e-06	0.000252691	5.78079	-0.2759
CVID_ALL_CONTROL	ENST00000261220	protein_coding	METAP2	-0.850493	0.478132	-7.01426	1.05721e-06	0.000254056	5.76826	-0.206833
CVID_ALL_CONTROL	ENST00000255030	protein_coding	CRP	-1.03854	-0.277645	-7.00942	1.06753e-06	0.000254576	5.75899	-0.275787
CVID_ALL_CONTROL	ENST00000375304	protein_coding	HSD17B10	-1.03173	0.174757	-6.99532	1.09811e-06	0.000259886	5.732	-0.268988
CVID_ALL_CONTROL	ENST00000392197	protein_coding	ZBTB32	-0.810431	0.0735103	-6.98885	1.11247e-06	0.000260521	5.71959	-0.212302
CVID_ALL_CONTROL	ENST00000454502	protein_coding	TSEN2	-1.4094	-0.306026	-6.98661	1.11747e-06	0.000260521	5.7153	-0.33481
CVID_ALL_CONTROL	FTMT22200000909	protein_coding	CATG00000087350.1	-1.1668	-0.192997	-6.97916	1.1343e-06	0.00026088	5.70101	-0.295782
CVID_ALL_CONTROL	FTMT24600005509	protein_coding	CATG00000013249.1	-1.67165	0.141445	-6.97854	1.13571e-06	0.00026088	5.69982	-0.382129
CVID_ALL_CONTROL	ENST00000502264	protein_coding	CACNA1G	-1.02704	0.380372	-6.96547	1.16591e-06	0.000262367	5.67474	-0.253027
CVID_ALL_CONTROL	ENST00000435790	protein_coding	ARHGAP22	-1.36627	-0.0754579	-6.96507	1.16686e-06	0.000262367	5.67396	-0.3127
CVID_ALL_CONTROL	ENST00000344257	protein_coding	GAD1	-1.27887	0.769728	-6.96484	1.16738e-06	0.000262367	5.67353	-0.281998
CVID_ALL_CONTROL	ENST00000527651	protein_coding	STIM1	-0.945699	-0.508584	-6.95471	1.1914e-06	0.00026251	5.65406	-0.227958
CVID_ALL_CONTROL	ENST00000356109	protein_coding	ZNF44	-1.13247	0.641318	-6.95424	1.19252e-06	0.00026251	5.65316	-0.267122
CVID_ALL_CONTROL	ENST00000540445	protein_coding	LMO3	1.46341	-0.521628	6.95395	1.19323e-06	0.00026251	5.6526	0.336445
CVID_ALL_CONTROL	ENST00000619708	protein_coding	CYP39A1	-1.44073	-0.0503495	-6.93011	1.25188e-06	0.000272129	5.60673	-0.357507
CVID_ALL_CONTROL	ENST00000278426	protein_coding	SLC43A1	-0.807883	0.301343	-6.92912	1.25437e-06	0.000272129	5.60482	-0.214386
CVID_ALL_CONTROL	ENST00000368078	protein_coding	CASQ1	-1.12543	0.114244	-6.91366	1.29405e-06	0.000278801	5.57504	-0.280457
CVID_ALL_CONTROL	ENST00000371250	protein_coding	PLPP3	-1.13055	0.578505	-6.90876	1.30692e-06	0.000279644	5.56558	-0.261573
CVID_ALL_CONTROL	ENST00000373231	protein_coding	KCNK17	-1.42887	-0.139908	-6.89852	1.3342e-06	0.000283539	5.54582	-0.365535
CVID_ALL_CONTROL	NM_001349877	protein_coding	RAB36	-0.876258	0.335065	-6.89016	1.3569e-06	0.000285575	5.52967	-0.230222
CVID_ALL_CONTROL	ENST00000299173	protein_coding	ZFYVE19	-1.03058	0.0930668	-6.88687	1.36594e-06	0.000285575	5.52332	-0.272546
CVID_ALL_CONTROL	ENST00000306888	protein_coding	LNX1	-1.43833	-0.0663731	-6.8831	1.37638e-06	0.000285575	5.51604	-0.368745
CVID_ALL_CONTROL	ENST00000616199	protein_coding	PCGF2	-1.44847	0.148281	-6.88168	1.38034e-06	0.000285575	5.51329	-0.361604
CVID_ALL_CONTROL	ENST00000630972	protein_coding	HSPH1	-1.24106	-0.0388988	-6.87301	1.40473e-06	0.000288709	5.49653	-0.312982
CVID_ALL_CONTROL	ENST00000517717	protein_coding	GRM6	-0.982802	0.384329	-6.8545	1.45835e-06	0.00029777	5.46069	-0.249467
CVID_ALL_CONTROL	ENST00000357276	protein_coding	SMARCAL1	-1.07258	0.0652374	-6.84385	1.49012e-06	0.000301579	5.44006	-0.279548
CVID_ALL_CONTROL	ENST00000396986	protein_coding	PGAP2	-0.943885	0.233461	-6.83932	1.50386e-06	0.000301579	5.43128	-0.249716
CVID_ALL_CONTROL	ENST00000293062	protein_coding	RASGRP4	-1.01036	0.0228677	-6.83863	1.50596e-06	0.000301579	5.42994	-0.274998
CVID_ALL_CONTROL	ENST00000456013	protein_coding	PTPN6	-1.11043	0.487611	-6.83135	1.52835e-06	0.000304113	5.41582	-0.27458
CVID_ALL_CONTROL	NM_001322260	protein_coding	ZNF79	-1.20325	0.0443033	-6.81189	1.58989e-06	0.000311043	5.37803	-0.310245
CVID_ALL_CONTROL	ENST00000369716	protein_coding	TMIGD3	-1.23838	-0.514315	-6.81091	1.59305e-06	0.000311043	5.37613	-0.28031
CVID_ALL_CONTROL	ENST00000395348	protein_coding	SLC16A9	-1.29238	0.0109966	-6.80187	1.62258e-06	0.000314841	5.35854	-0.34074
CVID_ALL_CONTROL	ENST00000211413	protein_coding	PRRT1	-0.824756	-0.342971	-6.79551	1.64368e-06	0.000316967	5.34617	-0.208015
CVID_ALL_CONTROL	ENST00000344462	protein_coding	KCNQ2	-1.56016	0.108161	-6.78827	1.66804e-06	0.000319691	5.33208	-0.381951
CVID_ALL_CONTROL	ENST00000343674	protein_coding	DGKZ	-1.17922	0.00116598	-6.78186	1.68992e-06	0.000321909	5.3196	-0.284489
CVID_ALL_CONTROL	ENST00000542965	protein_coding	PRR14	-1.25806	-0.0930171	-6.77593	1.71046e-06	0.000323383	5.30804	-0.319415
CVID_ALL_CONTROL	NM_032450	protein_coding	MROH1	-1.05191	0.384819	-6.77102	1.7276e-06	0.000323383	5.29848	-0.265216
CVID_ALL_CONTROL	ENST00000368124	protein_coding	CADM3	-1.18013	-0.203651	-6.77071	1.72871e-06	0.000323383	5.29787	-0.310339
CVID_ALL_CONTROL	NM_001281710	protein_coding	NCAPH	-1.68388	0.0586872	-6.7525	1.79404e-06	0.000333605	5.26234	-0.397298
CVID_ALL_CONTROL	ENST00000635789	protein_coding	RP11-624J6.2	-1.11069	0.215196	-6.73981	1.84104e-06	0.00034032	5.23756	-0.29097
CVID_ALL_CONTROL	ENST00000614032	protein_coding	SLC38A3	-1.32056	0.307956	-6.73104	1.87428e-06	0.000344426	5.22042	-0.321242
CVID_ALL_CONTROL	ENST00000540342	protein_coding	P2RY6	-1.37599	0.402426	-6.71879	1.92173e-06	0.000351081	5.19647	-0.332102
CVID_ALL_CONTROL	ENST00000270301	protein_coding	WDR62	-1.25253	-0.16005	-6.70437	1.9792e-06	0.000358184	5.16822	-0.313699
CVID_ALL_CONTROL	ENST00000536628	protein_coding	CCDC120	-1.01607	0.355405	-6.70319	1.98401e-06	0.000358184	5.1659	-0.270038
CVID_ALL_CONTROL	ENST00000205890	protein_coding	MYO15A	-0.806396	0.698206	-6.70048	1.99501e-06	0.000358184	5.1606	-0.194337
CVID_ALL_CONTROL	ENST00000302250	protein_coding	FAM151A	-0.896177	0.0934905	-6.69734	2.00788e-06	0.000358436	5.15444	-0.241984
CVID_ALL_CONTROL	ENST00000002125	protein_coding	NDUFAF7	1.53479	0.794004	6.69	2.03825e-06	0.00036179	5.14005	0.303338
CVID_ALL_CONTROL	ENCT00000328541	protein_coding	CATG00000071754.1	-1.16903	-0.0505563	-6.6844	2.06174e-06	0.000361875	5.12907	-0.271104
CVID_ALL_CONTROL	ENST00000431824	protein_coding	IGF2BP1	-1.32157	-0.302618	-6.68436	2.0619e-06	0.000361875	5.12899	-0.267085
CVID_ALL_CONTROL	ENST00000397861	protein_coding	C17orf67	-1.33038	0.0942771	-6.67441	2.10434e-06	0.000364569	5.10946	-0.32756
CVID_ALL_CONTROL	ENST00000313468	protein_coding	NDUFS8	-1.25152	0.745268	-6.67419	2.1053e-06	0.000364569	5.10902	-0.287222
CVID_ALL_CONTROL	ENST00000466512	protein_coding	IL12A	-1.10452	0.137752	-6.67258	2.11226e-06	0.000364569	5.10586	-0.28683
CVID_ALL_CONTROL	ENST00000339566	protein_coding	STAMBP	-1.48843	-0.0638298	-6.6621	2.15811e-06	0.000370437	5.08527	-0.372882
CVID_ALL_CONTROL	ENST00000370663	protein_coding	MAP7D3	-1.21827	-0.17976	-6.65581	2.18613e-06	0.000372564	5.0729	-0.314018
CVID_ALL_CONTROL	ENST00000434704	protein_coding	DLX3	-1.54683	-0.0621634	-6.65397	2.19436e-06	0.000372564	5.0693	-0.355762
CVID_ALL_CONTROL	ENST00000308110	protein_coding	MUS81	-1.10382	0.24585	-6.6472	2.22505e-06	0.000375733	5.05598	-0.279942
CVID_ALL_CONTROL	ENST00000294053	protein_coding	CLPB	-0.99859	0.231538	-6.64264	2.24598e-06	0.000377228	5.04701	-0.254326
CVID_ALL_CONTROL	MICT00000076689	protein_coding	CATG00000008595.1	-1.05543	0.42465	-6.63919	2.26194e-06	0.000377877	5.04022	-0.265274
CVID_ALL_CONTROL	ENST00000330513	protein_coding	TGIF1	-1.33931	-0.394828	-6.63341	2.28896e-06	0.000380356	5.02883	-0.334294
CVID_ALL_CONTROL	ENST00000315962	protein_coding	TRIM55	-1.25169	-0.447168	-6.62345	2.33627e-06	0.000386165	5.00921	-0.309002
CVID_ALL_CONTROL	ENST00000599056	protein_coding	ZNF160	-1.33295	0.664335	-6.61548	2.37488e-06	0.000390214	4.99349	-0.2896
CVID_ALL_CONTROL	ENST00000354115	protein_coding	IL1RN	-1.09108	0.124505	-6.61326	2.38575e-06	0.000390214	4.98911	-0.295691
CVID_ALL_CONTROL	ENST00000440367	protein_coding	ZNF662	-1.21462	0.203131	-6.60836	2.40988e-06	0.000392108	4.97945	-0.298959
CVID_ALL_CONTROL	ENST00000228251	protein_coding	YBX3	-0.800067	0.00642368	-6.60286	2.43734e-06	0.000394521	4.96859	-0.215752
CVID_ALL_CONTROL	ENST00000406955	protein_coding	GAL3ST1	-1.15881	0.364687	-6.59719	2.46594e-06	0.000397093	4.95739	-0.290662
CVID_ALL_CONTROL	NM_001320893	protein_coding	DNMT3A	-0.975951	-0.25997	-6.57908	2.55965e-06	0.000408364	4.92161	-0.240432
CVID_ALL_CONTROL	ENST00000517892	protein_coding	GFRA2	-1.12245	0.151932	-6.57862	2.56208e-06	0.000408364	4.9207	-0.293311
CVID_ALL_CONTROL	ENST00000399839	protein_coding	CECR1	-0.884139	-0.0401111	-6.57465	2.58315e-06	0.000409003	4.91284	-0.223762
CVID_ALL_CONTROL	NM_001146202	protein_coding	RASGRP4	-1.27313	0.212684	-6.57294	2.59228e-06	0.000409003	4.90946	-0.315726
CVID_ALL_CONTROL	ENST00000488857	protein_coding	VAMP2	-0.908246	-0.160034	-6.57042	2.60579e-06	0.00040907	4.90447	-0.230484
CVID_ALL_CONTROL	ENST00000422223	protein_coding	FREM1	-1.29482	0.519944	-6.5633	2.64434e-06	0.000413046	4.89038	-0.320203
CVID_ALL_CONTROL	ENST00000265284	protein_coding	TLE4	-0.846572	-0.210188	-6.55725	2.67753e-06	0.000416149	4.87841	-0.217599
CVID_ALL_CONTROL	ENST00000373640	protein_coding	C2orf72	-1.24404	0.158849	-6.55147	2.70966e-06	0.000419058	4.86696	-0.325388
CVID_ALL_CONTROL	ENST00000558540	protein_coding	MRVI1	-1.35164	0.104089	-6.54097	2.76908e-06	0.000426139	4.84614	-0.337986
CVID_ALL_CONTROL	ENST00000283357	protein_coding	FAM81B	-0.990307	-0.29067	-6.5366	2.79423e-06	0.000426562	4.83747	-0.250266
CVID_ALL_CONTROL	ENST00000619881	protein_coding	CARHSP1	-1.47463	0.0382712	-6.53575	2.79914e-06	0.000426562	4.83578	-0.376875
CVID_ALL_CONTROL	ENST00000287916	protein_coding	CLDN12	-1.04409	-0.0181721	-6.52831	2.84251e-06	0.000429185	4.82102	-0.272632
CVID_ALL_CONTROL	ENST00000356583	protein_coding	SPATA7	-0.790095	0.248834	-6.52808	2.84383e-06	0.000429185	4.82058	-0.194402
CVID_ALL_CONTROL	ENST00000307161	protein_coding	MTNR1A	-0.915236	0.317523	-6.52338	2.87166e-06	0.000431301	4.81123	-0.238612
CVID_ALL_CONTROL	ENST00000553521	protein_coding	SRSF5	-0.987293	0.698223	-6.51739	2.90742e-06	0.000434583	4.79935	-0.229186
CVID_ALL_CONTROL	ENST00000358901	protein_coding	VCP	-0.826109	0.225044	-6.51435	2.92577e-06	0.000435243	4.79331	-0.218433
CVID_ALL_CONTROL	ENST00000261333	protein_coding	ZNF397	-0.972887	0.441192	-6.51152	2.94296e-06	0.000435725	4.78769	-0.235822
CVID_ALL_CONTROL	ENST00000291744	protein_coding	FCN2	-1.67966	0.164781	-6.50751	2.96753e-06	0.000437269	4.7797	-0.359267
CVID_ALL_CONTROL	ENST00000343526	protein_coding	TRIM24	-0.855501	0.460286	-6.50403	2.98897e-06	0.000437269	4.77279	-0.205129
CVID_ALL_CONTROL	ENST00000311083	protein_coding	CSRP2	-0.968772	-0.0113862	-6.50153	3.0045e-06	0.000437269	4.76782	-0.254017
CVID_ALL_CONTROL	ENST00000287156	protein_coding	UBE2L6	-1.36039	-0.0299736	-6.50074	3.00937e-06	0.000437269	4.76626	-0.346011
CVID_ALL_CONTROL	ENST00000607983	protein_coding	DACT2	-1.34659	-0.259215	-6.49413	3.0509e-06	0.000441251	4.7531	-0.326681
CVID_ALL_CONTROL	ENST00000395724	protein_coding	GSG1L	-0.83604	-0.222271	-6.48484	3.11023e-06	0.000447758	4.73461	-0.216991
CVID_ALL_CONTROL	ENST00000382841	protein_coding	IQSEC3	-0.842524	0.250426	-6.46695	3.22782e-06	0.00046224	4.69897	-0.216805
CVID_ALL_CONTROL	NM_031304	protein_coding	DOHH	-1.06134	-0.34586	-6.46211	3.26044e-06	0.00046224	4.68931	-0.285477
CVID_ALL_CONTROL	ENST00000426928	protein_coding	LACTBL1	-0.854033	0.289432	-6.46141	3.26517e-06	0.00046224	4.68792	-0.219803
CVID_ALL_CONTROL	ENST00000382480	protein_coding	CPZ	-0.995819	-0.110626	-6.45986	3.27567e-06	0.00046224	4.68484	-0.256715
CVID_ALL_CONTROL	ENST00000432992	protein_coding	GAS7	-1.10604	-0.370301	-6.45852	3.2848e-06	0.00046224	4.68216	-0.27362
CVID_ALL_CONTROL	ENST00000263116	protein_coding	RAB36	-1.45801	-0.323806	-6.45446	3.31264e-06	0.000464066	4.67406	-0.346378
CVID_ALL_CONTROL	ENST00000335325	protein_coding	ZNRF1	-1.2211	-0.176686	-6.45176	3.33129e-06	0.000464597	4.66867	-0.327088
CVID_ALL_CONTROL	ENST00000397379	protein_coding	C14orf93	-1.20621	0.139788	-6.44566	3.37376e-06	0.000468428	4.6565	-0.312287
CVID_ALL_CONTROL	ENST00000011292	protein_coding	CPA1	-0.853321	-0.0168592	-6.44346	3.38928e-06	0.0004685	4.65209	-0.217819
CVID_ALL_CONTROL	ENST00000593377	protein_coding	NPCDR1	-1.13464	0.291461	-6.43735	3.43259e-06	0.000471324	4.63989	-0.290499
CVID_ALL_CONTROL	ENST00000377633	protein_coding	VIPR2	-0.963262	0.302131	-6.43633	3.43988e-06	0.000471324	4.63785	-0.249936
CVID_ALL_CONTROL	ENST00000455516	protein_coding	SLC23A3	-1.17367	0.357417	-6.43287	3.46471e-06	0.000472654	4.63094	-0.295854
CVID_ALL_CONTROL	ENST00000538259	protein_coding	CRIP2	-1.02106	0.117128	-6.4294	3.48985e-06	0.000472911	4.624	-0.276717
CVID_ALL_CONTROL	ENST00000307257	protein_coding	C11orf63	-1.39883	-0.0292747	-6.42843	3.49688e-06	0.000472911	4.62207	-0.327184
CVID_ALL_CONTROL	ENST00000594250	protein_coding	CD22	-1.81302	-0.0503984	-6.42387	3.53021e-06	0.000474499	4.61295	-0.419316
CVID_ALL_CONTROL	NM_001330632	protein_coding	CAST	-1.09473	0.251839	-6.42268	3.53899e-06	0.000474499	4.61057	-0.278541
CVID_ALL_CONTROL	ENST00000448416	protein_coding	SYNPO2	-0.927939	0.0518368	-6.41537	3.59324e-06	0.000479713	4.59595	-0.246128
CVID_ALL_CONTROL	ENST00000543471	protein_coding	ZNF79	-1.03266	-0.00876511	-6.41231	3.61621e-06	0.000480725	4.58983	-0.273166
CVID_ALL_CONTROL	ENST00000424439	protein_coding	NHLRC4	-1.19327	-0.27474	-6.405	3.67175e-06	0.000486041	4.57518	-0.30294
CVID_ALL_CONTROL	ENST00000295898	protein_coding	C4orf36	-1.15302	-0.328605	-6.39036	3.78556e-06	0.000498991	4.54585	-0.28007
CVID_ALL_CONTROL	ENST00000397764	protein_coding	AC073346.2	-1.02359	0.444364	-6.38453	3.83188e-06	0.000502974	4.53416	-0.265069
CVID_ALL_CONTROL	ENST00000397536	protein_coding	C15orf52	-1.06123	0.377239	-6.37702	3.89237e-06	0.000504944	4.51911	-0.278201
CVID_ALL_CONTROL	ENST00000367033	protein_coding	PLXNA2	-0.842494	0.262087	-6.37534	3.90604e-06	0.000504944	4.51574	-0.220538
CVID_ALL_CONTROL	ENST00000345868	protein_coding	SPO11	-0.884161	0.452898	-6.37467	3.91154e-06	0.000504944	4.51439	-0.222245
CVID_ALL_CONTROL	ENST00000225873	protein_coding	PEX12	-1.16324	-0.103141	-6.37116	3.94032e-06	0.000506566	4.50734	-0.296595
CVID_ALL_CONTROL	ENST00000430154	protein_coding	RNF212B	-1.04757	-0.242367	-6.35766	4.053e-06	0.000518917	4.48024	-0.231811
CVID_ALL_CONTROL	ENST00000398093	protein_coding	DYNC2H1	-0.931404	0.0194513	-6.35346	4.08879e-06	0.000521363	4.47179	-0.223331
CVID_ALL_CONTROL	ENST00000383772	protein_coding	RARB	-0.905005	0.267306	-6.34257	4.183e-06	0.000531207	4.44989	-0.234013
CVID_ALL_CONTROL	ENST00000372393	protein_coding	ASS1	-0.98308	0.185608	-6.34028	4.20304e-06	0.000531591	4.4453	-0.245768
CVID_ALL_CONTROL	ENST00000576980	protein_coding	KCTD11	-0.635132	-0.0320083	-6.33381	4.2604e-06	0.000536033	4.43227	-0.154997
CVID_ALL_CONTROL	ENST00000258733	protein_coding	GPNMB	-1.15783	-0.244941	-6.33245	4.27248e-06	0.000536033	4.42954	-0.304892
CVID_ALL_CONTROL	ENST00000525074	protein_coding	TRIM3	-0.978801	0.415242	-6.32189	4.36807e-06	0.000545833	4.40827	-0.235728
CVID_ALL_CONTROL	ENST00000404464	protein_coding	ECE2	-1.19795	0.568211	-6.31532	4.42854e-06	0.000551186	4.39505	-0.291178
CVID_ALL_CONTROL	ENST00000437682	protein_coding	ADAM32	-0.95366	0.159831	-6.30468	4.52848e-06	0.000557824	4.37359	-0.24878
CVID_ALL_CONTROL	ENST00000456874	protein_coding	DTHD1	-1.18219	-0.446728	-6.30395	4.53545e-06	0.000557824	4.37211	-0.263301
CVID_ALL_CONTROL	ENST00000379263	protein_coding	DNAJC2	-1.62918	-0.200704	-6.29519	4.6195e-06	0.000565934	4.35445	-0.360865
CVID_ALL_CONTROL	ENST00000613909	protein_coding	ITIH5	-1.20604	0.746614	-6.29325	4.63836e-06	0.000566025	4.35054	-0.269752
CVID_ALL_CONTROL	ENST00000370322	protein_coding	NDUFB8	-1.41587	-0.351789	-6.28955	4.67453e-06	0.000568219	4.34307	-0.355113
CVID_ALL_CONTROL	ENST00000356751	protein_coding	MAMSTR	-0.970261	0.00168118	-6.28361	4.73317e-06	0.000573118	4.33108	-0.260671
CVID_ALL_CONTROL	NM_006472	protein_coding	TXNIP	-1.10732	0.159294	-6.27944	4.77487e-06	0.000575934	4.32264	-0.288967
CVID_ALL_CONTROL	ENST00000577830	protein_coding	CUEDC1	-0.944552	0.105098	-6.26973	4.87327e-06	0.000583538	4.30302	-0.255486
CVID_ALL_CONTROL	ENST00000420543	protein_coding	AZI2	-1.0175	-0.312438	-6.26784	4.89266e-06	0.000583538	4.2992	-0.266032
CVID_ALL_CONTROL	NM_001354285	protein_coding	SIPA1L1	-0.970828	-0.0301973	-6.26771	4.89395e-06	0.000583538	4.29895	-0.261271
CVID_ALL_CONTROL	ENST00000283269	protein_coding	CADPS	-1.46854	0.626082	-6.24709	5.11093e-06	0.000607093	4.25722	-0.334358
CVID_ALL_CONTROL	ENST00000434452	protein_coding	DSC3	-1.5706	-0.326431	-6.23854	5.20376e-06	0.000615778	4.2399	-0.376156
CVID_ALL_CONTROL	ENST00000403305	protein_coding	C22orf23	-1.24201	0.0139746	-6.22583	5.34489e-06	0.000628621	4.21415	-0.288363
CVID_ALL_CONTROL	ENST00000297012	protein_coding	HIST1H2AA	-1.58898	-0.205618	-6.22515	5.35254e-06	0.000628621	4.21278	-0.321952
CVID_ALL_CONTROL	ENST00000598409	protein_coding	SMIM17	-1.20651	0.069642	-6.22112	5.3982e-06	0.000631058	4.2046	-0.263992
CVID_ALL_CONTROL	NM_001129844	protein_coding	CACNA1C	-0.977563	-0.0747405	-6.21976	5.41368e-06	0.000631058	4.20185	-0.265188
CVID_ALL_CONTROL	ENST00000369049	protein_coding	ECM1	-1.00541	-0.0821707	-6.21774	5.43687e-06	0.000631405	4.19773	-0.273717
CVID_ALL_CONTROL	ENST00000356884	protein_coding	BICD2	-1.00849	0.354039	-6.20839	5.54515e-06	0.000641595	4.17876	-0.26244
CVID_ALL_CONTROL	ENST00000237612	protein_coding	ABCG2	-0.841529	-0.181316	-6.20656	5.56659e-06	0.000641698	4.17505	-0.224946
CVID_ALL_CONTROL	ENST00000435956	protein_coding	TMEM143	-0.99909	0.371582	-6.20289	5.60985e-06	0.000644307	4.1676	-0.251343
CVID_ALL_CONTROL	ENST00000613219	protein_coding	PEX12	-1.21606	-0.020946	-6.19874	5.6592e-06	0.000647595	4.15917	-0.301129
CVID_ALL_CONTROL	ENST00000569275	protein_coding	RP6-170F5.2	-0.938884	-0.238158	-6.19367	5.7201e-06	0.000649803	4.14887	-0.243444
CVID_ALL_CONTROL	ENST00000215912	protein_coding	PIK3IP1	-0.911464	0.24012	-6.18595	5.81415e-06	0.000658094	4.13317	-0.247485
CVID_ALL_CONTROL	ENST00000602720	protein_coding	SRP68	-0.794179	0.256184	-6.18362	5.84277e-06	0.000658172	4.12844	-0.21477
CVID_ALL_CONTROL	ENST00000216923	protein_coding	ZFP64	-0.89975	0.413697	-6.18185	5.86475e-06	0.000658172	4.12483	-0.215795
CVID_ALL_CONTROL	ENST00000412356	protein_coding	ICAM2	-0.778211	-0.0951795	-6.18077	5.87804e-06	0.000658172	4.12265	-0.208695
CVID_ALL_CONTROL	NM_001321149	protein_coding	KIAA0195	-1.09573	-0.220188	-6.1678	6.04146e-06	0.000674054	4.09626	-0.256272
CVID_ALL_CONTROL	ENST00000221700	protein_coding	CYP4F2	-1.12026	0.0217613	-6.16341	6.09787e-06	0.000677927	4.08731	-0.29935
CVID_ALL_CONTROL	NM_152245	protein_coding	CHKB-CPT1B	-1.17502	0.0131544	-6.15943	6.14935e-06	0.000681226	4.07922	-0.306151
CVID_ALL_CONTROL	ENST00000246533	protein_coding	CAPNS1	-1.32301	0.320084	-6.15552	6.20049e-06	0.000684464	4.07125	-0.284953
CVID_ALL_CONTROL	ENST00000542296	protein_coding	CERS1	-0.850363	0.169067	-6.15278	6.23658e-06	0.000685632	4.06566	-0.230815
CVID_ALL_CONTROL	ENST00000258157	protein_coding	KLHL36	-1.01653	0.48767	-6.15139	6.25497e-06	0.000685632	4.06282	-0.249754
CVID_ALL_CONTROL	ENST00000621123	protein_coding	HNF1B	-0.866935	0.198603	-6.14857	6.29241e-06	0.000687324	4.05708	-0.230877
CVID_ALL_CONTROL	ENST00000357917	protein_coding	RHOBTB1	-1.00122	0.19815	-6.13811	6.43338e-06	0.000700275	4.03575	-0.260941
CVID_ALL_CONTROL	ENST00000588802	protein_coding	APOC1	-1.07692	-0.202333	-6.13088	6.53261e-06	0.000705226	4.02101	-0.266065
CVID_ALL_CONTROL	HBMT00001173677	protein_coding	CATG00000082160.1	-0.96565	-0.21653	-6.12987	6.54659e-06	0.000705226	4.01895	-0.249796
CVID_ALL_CONTROL	MICT00000099608	protein_coding	CATG00000018122.1	-0.761564	0.293023	-6.12623	6.59739e-06	0.000708256	4.01151	-0.189955
CVID_ALL_CONTROL	ENST00000356300	protein_coding	JPH4	-0.861123	0.492553	-6.12432	6.62416e-06	0.000708695	4.00761	-0.219356
CVID_ALL_CONTROL	ENST00000619895	protein_coding	TMC4	-0.949375	-0.120249	-6.12005	6.6844e-06	0.000712698	3.9989	-0.251996
CVID_ALL_CONTROL	ENST00000500254	protein_coding	PRB1	-1.02386	0.347677	-6.11615	6.73987e-06	0.000716169	3.99094	-0.272445
CVID_ALL_CONTROL	ENST00000410049	protein_coding	C2orf49	-0.775027	0.171038	-6.11195	6.80017e-06	0.000720127	3.98236	-0.211323
CVID_ALL_CONTROL	ENST00000450428	protein_coding	RAB11FIP3	-1.2311	0.143618	-6.10366	6.92096e-06	0.000730442	3.96541	-0.257355
CVID_ALL_CONTROL	ENST00000394149	protein_coding	CSF3	-0.909229	0.155787	-6.0992	6.98675e-06	0.00073331	3.9563	-0.240255
CVID_ALL_CONTROL	ENST00000299821	protein_coding	NCAPH2	-1.02064	0.558155	-6.09702	7.01914e-06	0.00073331	3.95184	-0.247728
CVID_ALL_CONTROL	ENST00000546625	protein_coding	TCP11L2	-0.92203	-0.0446568	-6.09674	7.02334e-06	0.00073331	3.95126	-0.232608
CVID_ALL_CONTROL	ENST00000360016	protein_coding	BRD4	-0.829975	-0.296873	-6.09356	7.07094e-06	0.00073331	3.94476	-0.226107
CVID_ALL_CONTROL	ENST00000395290	protein_coding	CELF1	-0.950272	-0.100409	-6.09262	7.0851e-06	0.00073331	3.94283	-0.249044
CVID_ALL_CONTROL	ENST00000421743	protein_coding	RGS4	-0.88093	0.226774	-6.09236	7.08897e-06	0.00073331	3.94231	-0.232759
CVID_ALL_CONTROL	ENST00000368719	protein_coding	S100A6	-0.695794	0.520958	-6.09031	7.11991e-06	0.000733318	3.93811	-0.170357
CVID_ALL_CONTROL	NM_001272102	protein_coding	CLCN5	-0.841021	-0.0354942	-6.08925	7.136e-06	0.000733318	3.93594	-0.221339
CVID_ALL_CONTROL	ENST00000637895	protein_coding	TMCC2	-0.978519	-0.24221	-6.08356	7.22288e-06	0.000738314	3.92429	-0.263472
CVID_ALL_CONTROL	MICT00000316558	protein_coding	CATG00000087054.1	-0.916941	-0.813103	-6.08297	7.23189e-06	0.000738314	3.92309	-0.207672
CVID_ALL_CONTROL	ENST00000263239	protein_coding	DDX18	-0.909325	0.308381	-6.07965	7.2831e-06	0.000741121	3.91629	-0.237089
CVID_ALL_CONTROL	ENST00000441576	protein_coding	DALRD3	-0.655442	-0.0295185	-6.07687	7.32636e-06	0.000741825	3.91059	-0.181223
CVID_ALL_CONTROL	NM_001318373	protein_coding	PCDH9	-0.923502	-0.114468	-6.07588	7.34172e-06	0.000741825	3.90857	-0.249408
CVID_ALL_CONTROL	ENST00000506761	protein_coding	KLHL2	-0.957423	-0.190254	-6.07463	7.36126e-06	0.000741825	3.90601	-0.243622
CVID_ALL_CONTROL	ENST00000276573	protein_coding	TRIM55	-1.00142	-0.247522	-6.07005	7.43327e-06	0.000742608	3.89663	-0.260572
CVID_ALL_CONTROL	ENST00000391703	protein_coding	ZNF211	-0.655533	-0.240378	-6.06886	7.45222e-06	0.000742608	3.89418	-0.174265
CVID_ALL_CONTROL	ENST00000610831	protein_coding	CARHSP1	-1.15308	0.283446	-6.06866	7.45538e-06	0.000742608	3.89377	-0.295035
CVID_ALL_CONTROL	ENST00000534087	protein_coding	FLI1	-1.03251	-0.218823	-6.06806	7.46483e-06	0.000742608	3.89255	-0.277568
CVID_ALL_CONTROL	ENST00000177694	protein_coding	TBX21	-0.981636	-0.232857	-6.06661	7.48789e-06	0.000742608	3.88958	-0.259946
CVID_ALL_CONTROL	MICT00000352511	protein_coding	CATG00000101207.1	-1.37887	0.336741	-6.06316	7.54308e-06	0.000744619	3.88251	-0.31198
CVID_ALL_CONTROL	FTMT21200004401	protein_coding	CATG00000060901.1	-1.06881	0.302728	-6.06237	7.55583e-06	0.000744619	3.88088	-0.273916
CVID_ALL_CONTROL	ENST00000227503	protein_coding	SF1	-1.03915	-0.210887	-6.05862	7.61639e-06	0.000748227	3.87319	-0.270083
CVID_ALL_CONTROL	ENST00000264037	protein_coding	TECTA	-0.93225	0.0946574	-6.05383	7.69434e-06	0.000753515	3.86338	-0.230163
CVID_ALL_CONTROL	ENST00000350259	protein_coding	ALDH6A1	0.664233	0.286638	6.0429	7.87563e-06	0.000767268	3.84095	0.154875
CVID_ALL_CONTROL	ENST00000317996	protein_coding	OR2T12	-1.97161	-0.245083	-6.04241	7.8839e-06	0.000767268	3.83994	-0.435835
CVID_ALL_CONTROL	ENST00000350034	protein_coding	TRIM55	-1.29074	-0.495697	-6.03396	8.02712e-06	0.00077878	3.82259	-0.308728
CVID_ALL_CONTROL	ENST00000377853	protein_coding	PAX5	-0.590091	0.168529	-6.02818	8.12659e-06	0.00078599	3.81073	-0.160507
CVID_ALL_CONTROL	ENST00000539851	protein_coding	GPR137	-1.30922	0.976126	-6.02612	8.16237e-06	0.000787014	3.80649	-0.279829
CVID_ALL_CONTROL	ENST00000368882	protein_coding	AMD1	0.613588	-0.237383	6.0229	8.21861e-06	0.000789999	3.79988	0.161838
CVID_ALL_CONTROL	ENST00000381558	protein_coding	TNNT3	-1.14428	0.173848	-6.00981	8.45145e-06	0.0008078	3.77296	-0.241806
CVID_ALL_CONTROL	NM_016239	protein_coding	MYO15A	-0.897302	0.901993	-6.00959	8.45552e-06	0.0008078	3.7725	-0.19872
CVID_ALL_CONTROL	ENST00000528667	protein_coding	AMPD2	-0.810147	0.307121	-6.00137	8.60514e-06	0.000818271	3.7556	-0.221126
CVID_ALL_CONTROL	ENST00000330871	protein_coding	SOCS3	-1.00236	-0.186761	-6.0007	8.61752e-06	0.000818271	3.75421	-0.252089
CVID_ALL_CONTROL	ENST00000614657	protein_coding	TSPEAR	-0.959156	0.0504953	-5.99683	8.68893e-06	0.000822552	3.74626	-0.249584
CVID_ALL_CONTROL	ENST00000421828	protein_coding	RP11-195F19.5	-0.785899	-0.0624641	-5.99088	8.80026e-06	0.000830574	3.73399	-0.210767
CVID_ALL_CONTROL	ENST00000340535	protein_coding	MIA3	-1.02905	-0.248578	-5.98721	8.8694e-06	0.000834578	3.72645	-0.255388
CVID_ALL_CONTROL	ENST00000445055	protein_coding	SLC6A13	-1.52701	-0.127556	-5.98229	8.96331e-06	0.000840341	3.7163	-0.315055
CVID_ALL_CONTROL	ENST00000423207	protein_coding	PDE4B	-0.753954	-0.167363	-5.98119	8.98444e-06	0.000840341	3.71403	-0.212913
CVID_ALL_CONTROL	NM_001166002	protein_coding	APOBEC3H	-0.707551	-0.0537907	-5.9677	9.24743e-06	0.000859791	3.68622	-0.192662
CVID_ALL_CONTROL	ENST00000558996	protein_coding	DUOXA1	-0.796407	0.0208826	-5.96562	9.28862e-06	0.000860589	3.68194	-0.224424
CVID_ALL_CONTROL	ENST00000528302	protein_coding	SF3B2	-1.05128	0.51078	-5.96331	9.33466e-06	0.000860589	3.67718	-0.254165
CVID_ALL_CONTROL	ENST00000227349	protein_coding	C11orf63	-0.924095	-0.27416	-5.96162	9.36858e-06	0.000860589	3.67368	-0.246807
CVID_ALL_CONTROL	ENCT00000452103	protein_coding	CATG00000107419.1	-0.938124	0.654405	-5.96094	9.3821e-06	0.000860589	3.67229	-0.224144
CVID_ALL_CONTROL	ENST00000368463	protein_coding	PBXIP1	-0.950963	-0.082034	-5.96036	9.39376e-06	0.000860589	3.67109	-0.22742
CVID_ALL_CONTROL	ENST00000374550	protein_coding	RPL11	-0.870526	0.193923	-5.95772	9.44712e-06	0.000862821	3.66563	-0.23824
CVID_ALL_CONTROL	ENST00000373955	protein_coding	PCDH15	-1.24083	0.131566	-5.95642	9.47335e-06	0.000862821	3.66296	-0.305291
CVID_ALL_CONTROL	ENST00000421665	protein_coding	BAIAP3	-1.04119	-0.381052	-5.95334	9.5362e-06	0.000863487	3.65659	-0.252278
CVID_ALL_CONTROL	ENST00000307972	protein_coding	FOXP4	-0.874091	0.10619	-5.95326	9.5377e-06	0.000863487	3.65644	-0.236788
CVID_ALL_CONTROL	ENST00000318203	protein_coding	ZSCAN4	-0.925694	0.333693	-5.95096	9.58478e-06	0.000863487	3.65169	-0.245435
CVID_ALL_CONTROL	ENST00000263335	protein_coding	PAX8	-0.870341	0.349417	-5.95065	9.59122e-06	0.000863487	3.65104	-0.232632
CVID_ALL_CONTROL	ENST00000215368	protein_coding	EFNA2	-0.79455	0.399782	-5.94677	9.6712e-06	0.000868184	3.64304	-0.207918
CVID_ALL_CONTROL	ENST00000587184	protein_coding	LAMA3	-0.884756	0.631899	-5.94475	9.71323e-06	0.00086946	3.63886	-0.214265
CVID_ALL_CONTROL	ENST00000395694	protein_coding	CCDC51	-1.44884	0.341118	-5.94093	9.79302e-06	0.000874097	3.63097	-0.355348
CVID_ALL_CONTROL	ENST00000396052	protein_coding	LYRM1	-0.825324	0.318439	-5.93529	9.91208e-06	0.000877888	3.61932	-0.201322
CVID_ALL_CONTROL	ENST00000426837	protein_coding	MAP4	-0.744246	-0.123911	-5.93524	9.91334e-06	0.000877888	3.6192	-0.203936
CVID_ALL_CONTROL	ENST00000361528	protein_coding	CNOT4	-1.22703	0.026984	-5.93493	9.9198e-06	0.000877888	3.61857	-0.254425
CVID_ALL_CONTROL	ENST00000373766	protein_coding	MAPK13	0.761453	0.599361	5.93316	9.95761e-06	0.000878745	3.61491	0.183867
CVID_ALL_CONTROL	ENST00000452935	protein_coding	ATL2	-0.788631	0.155078	-5.92437	1.01472e-05	0.000891516	3.59673	-0.203086
CVID_ALL_CONTROL	NM_006509	protein_coding	RELB	-0.622679	0.586174	-5.9238	1.01594e-05	0.000891516	3.59557	-0.160486
CVID_ALL_CONTROL	ENST00000330881	protein_coding	PRAMEF7	-1.34548	-0.417269	-5.92195	1.01999e-05	0.000892561	3.59173	-0.264826
CVID_ALL_CONTROL	ENST00000373534	protein_coding	TSSK3	-0.789937	-0.101166	-5.92034	1.02351e-05	0.000893142	3.58841	-0.201565
CVID_ALL_CONTROL	ENST00000319856	protein_coding	OR4C3	-1.49708	0.0939267	-5.91194	1.04214e-05	0.000906042	3.57102	-0.339994
CVID_ALL_CONTROL	uc002mte.2	protein_coding	ZNF625-ZNF20	1.05294	0.119863	5.91107	1.04409e-05	0.000906042	3.56921	0.223743
CVID_ALL_CONTROL	ENST00000316193	protein_coding	CSH1	-0.844216	-0.0388173	-5.90249	1.0635e-05	0.000920323	3.55146	-0.225327
CVID_ALL_CONTROL	ENST00000287647	protein_coding	FANCD2	-0.852204	0.705815	-5.89985	1.06954e-05	0.000922997	3.546	-0.20412
CVID_ALL_CONTROL	ENST00000371362	protein_coding	LDLRAD1	-0.711265	0.32038	-5.89797	1.07388e-05	0.000924187	3.54209	-0.192092
CVID_ALL_CONTROL	ENST00000368039	protein_coding	LY9	-0.718484	0.469054	-5.89398	1.08313e-05	0.000929583	3.53383	-0.18199
CVID_ALL_CONTROL	ENST00000645788	protein_coding	SLC34A2	-0.915509	0.818747	-5.89171	1.08843e-05	0.000931002	3.52912	-0.19965
CVID_ALL_CONTROL	ENST00000482218	protein_coding	CLCN5	-1.06623	-0.00476756	-5.89072	1.09074e-05	0.000931002	3.52708	-0.252174
CVID_ALL_CONTROL	ENST00000389840	protein_coding	DNAH17	-1.01104	-0.125725	-5.887	1.0995e-05	0.000935925	3.51936	-0.262846
CVID_ALL_CONTROL	ENST00000545748	protein_coding	NR4A1	-1.39807	-0.0413741	-5.88313	1.10869e-05	0.000939153	3.51134	-0.32098
CVID_ALL_CONTROL	ENST00000379965	protein_coding	TRIM22	-0.742432	0.123279	-5.88287	1.10931e-05	0.000939153	3.5108	-0.208166
CVID_ALL_CONTROL	ENST00000341653	protein_coding	MAX	-1.09567	0.0849334	-5.88067	1.11458e-05	0.000941063	3.50623	-0.280192
CVID_ALL_CONTROL	ENST00000236959	protein_coding	ATIC	-0.823595	0.171732	-5.87909	1.11835e-05	0.000941704	3.50297	-0.203816
CVID_ALL_CONTROL	ENST00000299721	protein_coding	CPLX4	-1.61806	-0.288564	-5.87699	1.12343e-05	0.000943437	3.4986	-0.363652
CVID_ALL_CONTROL	ENST00000476258	protein_coding	HN1	-0.974366	-0.180189	-5.8707	1.13872e-05	0.000952204	3.48556	-0.263262
CVID_ALL_CONTROL	ENST00000307959	protein_coding	ARR3	-1.17967	0.16026	-5.8702	1.13996e-05	0.000952204	3.48451	-0.208442
CVID_ALL_CONTROL	ENST00000556508	protein_coding	CEP170B	-1.03637	0.720408	-5.86787	1.14569e-05	0.000953015	3.47968	-0.220356
CVID_ALL_CONTROL	ENST00000238855	protein_coding	AFTPH	-0.611474	0.107428	-5.86732	1.14704e-05	0.000953015	3.47855	-0.166509
CVID_ALL_CONTROL	uc009whs.2	protein_coding	FCGR1B	-1.21742	-0.557541	-5.86098	1.1628e-05	0.00096277	3.46538	-0.278989
CVID_ALL_CONTROL	ENST00000568640	protein_coding	NDRG4	-1.06187	0.356819	-5.86013	1.16494e-05	0.00096277	3.46361	-0.248989
CVID_ALL_CONTROL	ENST00000479780	protein_coding	BANP	-1.16265	-0.259119	-5.85799	1.17031e-05	0.000964656	3.45918	-0.286857
CVID_ALL_CONTROL	ENST00000544824	protein_coding	MTRNR2L7	0.850661	-0.0139982	5.85189	1.1858e-05	0.000974853	3.4465	0.199299
CVID_ALL_CONTROL	ENST00000321256	protein_coding	NCBP2	-0.98793	0.456961	-5.84684	1.19876e-05	0.000979655	3.43601	-0.24373
CVID_ALL_CONTROL	ENST00000360465	protein_coding	ZNF528	-0.825068	0.239616	-5.8463	1.20016e-05	0.000979655	3.43489	-0.224245
CVID_ALL_CONTROL	ENST00000543915	protein_coding	IL4R	-0.70193	0.15072	-5.84596	1.20105e-05	0.000979655	3.43417	-0.188496
CVID_ALL_CONTROL	NM_001353480	protein_coding	UCKL1	-0.934688	0.217355	-5.84103	1.21386e-05	0.000983116	3.42394	-0.251968
CVID_ALL_CONTROL	ENST00000375780	protein_coding	CLIC1	-0.705275	-0.275585	-5.83989	1.21684e-05	0.000983116	3.42157	-0.182005
CVID_ALL_CONTROL	ENST00000541184	protein_coding	ZDHHC15	-0.968901	0.207246	-5.83968	1.2174e-05	0.000983116	3.42114	-0.254232
CVID_ALL_CONTROL	ENST00000303824	protein_coding	EYA1	-0.958084	0.175289	-5.8395	1.21788e-05	0.000983116	3.42075	-0.240642
CVID_ALL_CONTROL	ENST00000374022	protein_coding	GJB1	-0.743927	0.126979	-5.83647	1.22586e-05	0.000983534	3.41445	-0.201284
CVID_ALL_CONTROL	ENST00000222248	protein_coding	SLC5A5	-1.35838	-0.163197	-5.83604	1.22699e-05	0.000983534	3.41356	-0.333675
CVID_ALL_CONTROL	ENST00000542865	protein_coding	RASSF8	0.924043	-0.476417	5.83532	1.2289e-05	0.000983534	3.41207	0.169358
CVID_ALL_CONTROL	ENST00000398250	protein_coding	PLPP4	-0.845546	0.123666	-5.83453	1.23099e-05	0.000983534	3.41042	-0.231557
CVID_ALL_CONTROL	ENST00000595337	protein_coding	DEDD2	-1.17537	0.600118	-5.83248	1.23647e-05	0.000985387	3.40615	-0.273663
CVID_ALL_CONTROL	ENST00000507777	protein_coding	COPB2	-1.37425	0.176223	-5.82769	1.24928e-05	0.00099128	3.3962	-0.359306
CVID_ALL_CONTROL	ENST00000262662	protein_coding	CDKN2C	-0.824428	0.472508	-5.82735	1.25021e-05	0.00099128	3.39549	-0.214774
CVID_ALL_CONTROL	ENST00000373256	protein_coding	GLP1R	-1.28306	-0.0120274	-5.82364	1.26025e-05	0.000996715	3.38777	-0.324345
CVID_ALL_CONTROL	ENST00000264560	protein_coding	PALM	-0.728213	0.0888087	-5.81667	1.27936e-05	0.0010042	3.37325	-0.198451
CVID_ALL_CONTROL	ENST00000398309	protein_coding	DLG2	-0.64911	0.138808	-5.81171	1.29314e-05	0.00101247	3.36292	-0.182245
CVID_ALL_CONTROL	ENST00000425354	protein_coding	RARG	-0.63368	-0.0771941	-5.8073	1.30551e-05	0.00101901	3.35374	-0.170566
CVID_ALL_CONTROL	ENST00000335890	protein_coding	UXT	-0.852758	0.021512	-5.80641	1.30801e-05	0.00101901	3.35189	-0.227147
CVID_ALL_CONTROL	ENST00000336685	protein_coding	PLSCR2	-1.26202	0.442738	-5.80317	1.31721e-05	0.00102108	3.34513	-0.271491
CVID_ALL_CONTROL	ENST00000515641	protein_coding	ANKRD50	-0.664917	0.0321008	-5.80168	1.32145e-05	0.00102183	3.34203	-0.183073
CVID_ALL_CONTROL	ENST00000574590	protein_coding	KANSL1	-0.781501	-0.644614	-5.79859	1.33031e-05	0.00102614	3.33559	-0.18629
CVID_ALL_CONTROL	NM_001320694	protein_coding	PKNOX1	-0.948311	-0.175481	-5.79324	1.34576e-05	0.00103296	3.32445	-0.252513
CVID_ALL_CONTROL	ENST00000388920	protein_coding	FOXI2	-1.04836	0.255458	-5.79132	1.35137e-05	0.00103472	3.32043	-0.253846
CVID_ALL_CONTROL	ENST00000281419	protein_coding	ASAP2	-0.850182	0.398743	-5.78528	1.36911e-05	0.00104574	3.30785	-0.208492
CVID_ALL_CONTROL	ENST00000305641	protein_coding	LCMT2	-0.86066	-0.22264	-5.77393	1.40316e-05	0.00106914	3.28415	-0.224924
CVID_ALL_CONTROL	ENST00000395105	protein_coding	STRA6	-1.05709	0.457002	-5.77122	1.41141e-05	0.00106971	3.27849	-0.254442
CVID_ALL_CONTROL	ENST00000317459	protein_coding	TRPT1	-1.10103	1.0995	-5.77118	1.41151e-05	0.00106971	3.27843	-0.208627
CVID_ALL_CONTROL	ENST00000355153	protein_coding	ITGB2	-0.933529	-0.424897	-5.76564	1.42854e-05	0.00107796	3.26686	-0.241075
CVID_ALL_CONTROL	ENST00000291532	protein_coding	TMPRSS3	-1.19491	-0.0880411	-5.76147	1.44151e-05	0.00108481	3.25813	-0.305337
CVID_ALL_CONTROL	ENST00000401399	protein_coding	NFASC	-0.944639	-0.253559	-5.76049	1.44456e-05	0.00108481	3.2561	-0.247704
CVID_ALL_CONTROL	ENST00000342649	protein_coding	TCAIM	-1.1965	-0.546263	-5.75163	1.47254e-05	0.00110025	3.23759	-0.285552
CVID_ALL_CONTROL	ENST00000440567	protein_coding	TLE3	-0.743457	-0.242182	-5.75077	1.47528e-05	0.00110025	3.2358	-0.202278
CVID_ALL_CONTROL	NM_001143837	protein_coding	NOX4	-1.01683	-0.506964	-5.75064	1.47569e-05	0.00110025	3.23552	-0.246029
CVID_ALL_CONTROL	ENST00000300098	protein_coding	GPR182	-0.991016	-0.0200465	-5.74753	1.48569e-05	0.00110507	3.22901	-0.267774
CVID_ALL_CONTROL	ENST00000443185	protein_coding	ZNF516	0.799387	0.789703	5.73994	1.51031e-05	0.00112071	3.21315	0.175533
CVID_ALL_CONTROL	ENST00000508312	protein_coding	DDR1	-0.773419	-0.147608	-5.73111	1.53951e-05	0.00113967	3.19468	-0.204177
CVID_ALL_CONTROL	ENST00000351546	protein_coding	SLAIN1	-0.750665	-0.0816076	-5.72757	1.55139e-05	0.00114575	3.18726	-0.174855
CVID_ALL_CONTROL	NM_024859	protein_coding	MAGIX	-0.849781	-0.0685494	-5.7205	1.57535e-05	0.00116071	3.17246	-0.228836
CVID_ALL_CONTROL	ENST00000328828	protein_coding	SH2D7	-0.837318	0.767635	-5.71795	1.5841e-05	0.0011644	3.16712	-0.193533
CVID_ALL_CONTROL	ENST00000260049	protein_coding	IL18BP	-0.951176	0.62854	-5.71269	1.60229e-05	0.00117394	3.15611	-0.232345
CVID_ALL_CONTROL	ENST00000272421	protein_coding	ANKRD53	-1.04136	0.270043	-5.71137	1.60689e-05	0.00117394	3.15334	-0.271991
CVID_ALL_CONTROL	uc009xid.3	protein_coding	GDI2	1.17041	0.247508	5.70996	1.61182e-05	0.00117394	3.15038	0.247524
CVID_ALL_CONTROL	ENST00000600873	protein_coding	HNRNPL	-0.710959	0.187652	-5.70988	1.6121e-05	0.00117394	3.15022	-0.186152
CVID_ALL_CONTROL	ENST00000539011	protein_coding	CIB2	-0.793279	0.0512741	-5.70641	1.62428e-05	0.00118006	3.14295	-0.19434
CVID_ALL_CONTROL	ENST00000361971	protein_coding	PLXNB3	-0.906902	0.119103	-5.70244	1.63835e-05	0.00118752	3.13463	-0.234516
CVID_ALL_CONTROL	ENST00000393080	protein_coding	SERPINA3	-0.768498	-0.16079	-5.70064	1.64477e-05	0.00118941	3.13085	-0.193704
CVID_ALL_CONTROL	ENST00000401528	protein_coding	CLDN15	-0.816108	-0.164702	-5.69534	1.66383e-05	0.00120042	3.11973	-0.212123
CVID_ALL_CONTROL	ENST00000523145	protein_coding	PAX5	-0.6006	-0.233979	-5.69083	1.68019e-05	0.00120257	3.11029	-0.163484
CVID_ALL_CONTROL	ENST00000369717	protein_coding	TMIGD3	-0.902647	0.0326733	-5.69067	1.68079e-05	0.00120257	3.10995	-0.225431
CVID_ALL_CONTROL	NM_001353230	protein_coding	FLCN	-0.583028	0.364578	-5.69034	1.68199e-05	0.00120257	3.10926	-0.159328
CVID_ALL_CONTROL	ENST00000342081	protein_coding	RASSF6	-0.647207	0.15776	-5.69028	1.68221e-05	0.00120257	3.10913	-0.174775
CVID_ALL_CONTROL	ENST00000414689	protein_coding	TMEM219	-0.943456	0.211279	-5.68776	1.69145e-05	0.00120642	3.10384	-0.24694
CVID_ALL_CONTROL	ENCT00000166267	protein_coding	CATG00000029147.1	-1.16084	0.0808189	-5.68623	1.69708e-05	0.00120767	3.10063	-0.298454
CVID_ALL_CONTROL	ENST00000502694	protein_coding	EPHA6	-1.11217	-0.506574	-5.68363	1.70672e-05	0.00121116	3.09517	-0.277588
CVID_ALL_CONTROL	ENST00000290894	protein_coding	SHF	-0.88225	-0.00905698	-5.68281	1.70973e-05	0.00121116	3.09347	-0.236533
CVID_ALL_CONTROL	MICT00000139377	protein_coding	CATG00000032748.1	-0.680188	-0.0999175	-5.6722	1.74966e-05	0.00123498	3.07119	-0.18226
CVID_ALL_CONTROL	ENST00000222266	protein_coding	PSENEN	-0.882791	-0.510141	-5.67144	1.75255e-05	0.00123498	3.0696	-0.216632
CVID_ALL_CONTROL	ENST00000376267	protein_coding	ZSCAN5C	-1.29692	0.194013	-5.67074	1.75523e-05	0.00123498	3.06812	-0.298338
CVID_ALL_CONTROL	ENST00000396284	protein_coding	KIR2DL4	-0.965829	-0.0733845	-5.66007	1.79648e-05	0.00125986	3.0457	-0.248479
CVID_ALL_CONTROL	ENST00000476567	protein_coding	LCN6	-0.776762	-0.157277	-5.65951	1.79865e-05	0.00125986	3.04453	-0.200876
CVID_ALL_CONTROL	ENST00000367024	protein_coding	TRAF3IP3	-1.00061	-0.163376	-5.6544	1.81876e-05	0.0012711	3.0338	-0.265597
CVID_ALL_CONTROL	ENST00000251296	protein_coding	IGSF21	-0.764923	-0.182109	-5.65249	1.82638e-05	0.00127338	3.02977	-0.202143
CVID_ALL_CONTROL	ENST00000586855	protein_coding	ZSCAN5B	-1.28679	-0.316794	-5.65083	1.83296e-05	0.00127338	3.02629	-0.314256
CVID_ALL_CONTROL	ENST00000513761	protein_coding	CLCN3	-1.22192	-0.0735406	-5.65051	1.83426e-05	0.00127338	3.02561	-0.311039
CVID_ALL_CONTROL	ENST00000308009	protein_coding	SLC16A11	-0.938738	-0.0333527	-5.64641	1.85071e-05	0.00128195	3.01699	-0.266583
CVID_ALL_CONTROL	ENST00000264463	protein_coding	CDH10	-0.954907	-0.00146316	-5.64279	1.86537e-05	0.00128235	3.00937	-0.25161
CVID_ALL_CONTROL	ENST00000392329	protein_coding	INPP1	-0.764072	0.365497	-5.64233	1.86724e-05	0.00128235	3.00841	-0.193414
CVID_ALL_CONTROL	ENST00000278060	protein_coding	PAOX	-0.84374	0.79454	-5.64222	1.8677e-05	0.00128235	3.00817	-0.187386
CVID_ALL_CONTROL	ENST00000392173	protein_coding	ZNF565	-0.858975	0.246451	-5.63919	1.88006e-05	0.00128492	3.0018	-0.232689
CVID_ALL_CONTROL	ENST00000372522	protein_coding	SVBP	-0.843681	0.187006	-5.63833	1.88357e-05	0.00128492	3	-0.222983
CVID_ALL_CONTROL	ENST00000547045	protein_coding	APAF1	-0.919842	0.226065	-5.63828	1.88377e-05	0.00128492	2.9999	-0.228073
CVID_ALL_CONTROL	ENST00000603986	protein_coding	CCDC120	-0.998359	0.143477	-5.63661	1.89066e-05	0.0012868	2.99638	-0.273163
CVID_ALL_CONTROL	ENST00000323374	protein_coding	SPHK1	-0.909471	0.0271277	-5.62855	1.92419e-05	0.00130677	2.97941	-0.245651
CVID_ALL_CONTROL	ENST00000230640	protein_coding	SKIV2L2	0.666424	-0.252973	5.62704	1.93051e-05	0.00130823	2.97624	0.165622
CVID_ALL_CONTROL	ENST00000327536	protein_coding	TNFAIP8L3	-0.973002	0.173312	-5.62559	1.93665e-05	0.00130954	2.97318	-0.251252
CVID_ALL_CONTROL	ENCT00000298249	protein_coding	CATG00000063103.1	-1.32895	-0.513205	-5.61951	1.96248e-05	0.00132273	2.96039	-0.268544
CVID_ALL_CONTROL	ENST00000263087	protein_coding	ITGAE	0.99583	0.0259963	5.61852	1.96674e-05	0.00132273	2.95829	0.23231
CVID_ALL_CONTROL	ENST00000367990	protein_coding	APOA2	-0.759011	-0.0287945	-5.61803	1.96885e-05	0.00132273	2.95726	-0.206449
CVID_ALL_CONTROL	ENST00000361726	protein_coding	GJB1	-0.781787	-0.0794217	-5.61405	1.98603e-05	0.0013314	2.94887	-0.215179
CVID_ALL_CONTROL	MICT00000173115	protein_coding	CATG00000040741.1	-0.708238	-0.45924	-5.61064	2.00084e-05	0.00133846	2.9417	-0.191678
CVID_ALL_CONTROL	ENST00000617601	protein_coding	NHS	-0.87443	-0.163049	-5.60451	2.02779e-05	0.00135071	2.92878	-0.234281
CVID_ALL_CONTROL	ENST00000427683	protein_coding	EFNA4	-0.821694	0.254698	-5.60175	2.04005e-05	0.00135402	2.92296	-0.209852
CVID_ALL_CONTROL	ENST00000398322	protein_coding	ACBD4	-0.846438	0.0759396	-5.60144	2.04144e-05	0.00135402	2.92231	-0.235083
CVID_ALL_CONTROL	ENST00000614849	protein_coding	ALDH3B1	-1.01767	-0.354714	-5.59857	2.05425e-05	0.00135964	2.91627	-0.264736
CVID_ALL_CONTROL	ENST00000374597	protein_coding	STARD8	-1.41221	-0.000563822	-5.59559	2.06766e-05	0.00136317	2.90998	-0.34741
CVID_ALL_CONTROL	ENST00000345807	protein_coding	CLTB	1.02072	-0.0520484	5.59545	2.06832e-05	0.00136317	2.90968	0.246415
CVID_ALL_CONTROL	ENST00000523293	protein_coding	REEP4	-0.918241	-0.195763	-5.58846	2.10014e-05	0.00138123	2.89494	-0.238391
CVID_ALL_CONTROL	ENST00000317173	protein_coding	MSRA	-1.04067	-0.0333791	-5.58707	2.10651e-05	0.00138251	2.89201	-0.26115
CVID_ALL_CONTROL	ENST00000393845	protein_coding	CFAP44	-0.661045	0.124902	-5.58501	2.11606e-05	0.00138352	2.88765	-0.174317
CVID_ALL_CONTROL	NM_001322929	protein_coding	STAU1	-0.813146	0.62093	-5.58482	2.11691e-05	0.00138352	2.88726	-0.202323
CVID_ALL_CONTROL	ENST00000368171	protein_coding	CD1D	-0.813409	0.452032	-5.57278	2.17336e-05	0.00141605	2.86185	-0.201817
CVID_ALL_CONTROL	uc011mij.2	protein_coding	FRMPD4	-0.87857	-0.389487	-5.57228	2.17575e-05	0.00141605	2.86079	-0.229329
CVID_ALL_CONTROL	ENST00000446465	protein_coding	SLC35G2	-0.833242	-0.135826	-5.57115	2.18112e-05	0.00141645	2.85841	-0.224165
CVID_ALL_CONTROL	ENST00000400962	protein_coding	FCAMR	-1.3512	-0.241469	-5.55637	2.2528e-05	0.00145709	2.82719	-0.325904
CVID_ALL_CONTROL	ENST00000397800	protein_coding	CBFA2T2	0.742273	-0.885481	5.55183	2.2753e-05	0.00146861	2.81759	0.151899
CVID_ALL_CONTROL	NM_001300869	protein_coding	SLC29A2	-1.14135	0.23905	-5.5505	2.28197e-05	0.00146987	2.81476	-0.279701
CVID_ALL_CONTROL	ENST00000369452	protein_coding	SHOC2	0.783548	-0.447644	5.54949	2.28699e-05	0.00147007	2.81264	0.161154
CVID_ALL_CONTROL	ENST00000183605	protein_coding	CLDN18	-1.51727	0.0604476	-5.54806	2.29417e-05	0.00147166	2.80962	-0.329807
CVID_ALL_CONTROL	ENST00000344920	protein_coding	NNT	-0.90268	0.229769	-5.54704	2.29933e-05	0.00147195	2.80745	-0.244806
CVID_ALL_CONTROL	ENST00000613773	protein_coding	FAM170A	-0.845653	0.140334	-5.54531	2.30804e-05	0.0014745	2.8038	-0.231509
CVID_ALL_CONTROL	ENST00000272732	protein_coding	SCRN3	-1.00831	0.160895	-5.54381	2.31563e-05	0.00147633	2.80062	-0.267098
CVID_ALL_CONTROL	ENST00000526641	protein_coding	TATDN3	-1.13712	-0.33927	-5.54246	2.3225e-05	0.00147769	2.79777	-0.270053
CVID_ALL_CONTROL	ENST00000327044	protein_coding	NOC2L	0.986964	0.484439	5.54111	2.3294e-05	0.00147907	2.7949	0.211684
CVID_ALL_CONTROL	ENST00000290868	protein_coding	UROC1	-0.744532	0.777925	-5.53748	2.34798e-05	0.00148556	2.78723	-0.169411
CVID_ALL_CONTROL	ENST00000378654	protein_coding	SUCLA2	-0.856864	0.127609	-5.53726	2.34912e-05	0.00148556	2.78676	-0.22925
CVID_ALL_CONTROL	ENCT00000219928	protein_coding	CATG00000041776.1	-0.862325	-0.317567	-5.52718	2.40155e-05	0.00151565	2.76544	-0.226372
CVID_ALL_CONTROL	ENST00000622044	protein_coding	PCDHGA11	-1.09413	0.262434	-5.524	2.41837e-05	0.00152012	2.7587	-0.258607
CVID_ALL_CONTROL	ENST00000375664	protein_coding	WAC	-0.888625	-0.519585	-5.51879	2.44618e-05	0.00153451	2.74766	-0.227446
CVID_ALL_CONTROL	ENST00000343003	protein_coding	SPATA13	-0.600257	0.00496749	-5.51462	2.46862e-05	0.00154548	2.73885	-0.160571
CVID_ALL_CONTROL	ENST00000574385	protein_coding	PKMYT1	-0.773575	-0.197925	-5.5121	2.48231e-05	0.00155095	2.7335	-0.212075
CVID_ALL_CONTROL	ENST00000370610	protein_coding	ZFYVE27	-0.980193	0.855425	-5.50971	2.49535e-05	0.00155598	2.72845	-0.216302
CVID_ALL_CONTROL	ENST00000641817	protein_coding	OR51D1	-0.738956	0.601069	-5.50463	2.52334e-05	0.00156868	2.71767	-0.183526
CVID_ALL_CONTROL	ENST00000448516	protein_coding	KAT8	-0.936872	0.154753	-5.50419	2.52576e-05	0.00156868	2.71675	-0.260193
CVID_ALL_CONTROL	ENST00000402752	protein_coding	RANBP1	-0.91515	0.704503	-5.50233	2.53613e-05	0.001572	2.71279	-0.214781
CVID_ALL_CONTROL	HBMT00000153253	protein_coding	CATG00000116292.1	-0.890978	0.790006	-5.49982	2.5501e-05	0.00157753	2.70748	-0.201425
CVID_ALL_CONTROL	ENST00000380911	protein_coding	CER1	-0.883341	0.247944	-5.4975	2.56312e-05	0.00157933	2.70257	-0.195978
CVID_ALL_CONTROL	ENST00000409994	protein_coding	FAM221A	1.07804	-0.893026	5.49617	2.57065e-05	0.00158085	2.69973	0.194404
CVID_ALL_CONTROL	ENST00000376255	protein_coding	TCF19	-0.841277	-0.481183	-5.48984	2.60663e-05	0.00159669	2.68631	-0.207412
CVID_ALL_CONTROL	ENST00000518817	protein_coding	PYDC2	-1.52354	-0.523917	-5.4828	2.64725e-05	0.0016184	2.67138	-0.325161
CVID_ALL_CONTROL	ENST00000593391	protein_coding	AC109583.1	-1.16364	-0.346076	-5.48105	2.65742e-05	0.00162144	2.66767	-0.26246
CVID_ALL_CONTROL	ENST00000424202	protein_coding	IGF1	-0.974647	-0.0472957	-5.47967	2.6655e-05	0.0016232	2.66474	-0.228345
CVID_ALL_CONTROL	ENST00000392067	protein_coding	SAMD4A	-0.86571	-0.0429066	-5.474	2.69891e-05	0.00164035	2.65271	-0.232355
CVID_ALL_CONTROL	ENST00000357328	protein_coding	ZNF248	0.839322	-0.695337	5.46962	2.72506e-05	0.00164982	2.6434	0.154168
CVID_ALL_CONTROL	NM_001329429	protein_coding	TP53INP2	-0.745434	0.519626	-5.46839	2.73242e-05	0.00165108	2.64079	-0.189274
CVID_ALL_CONTROL	ENST00000553116	protein_coding	RAB5B	-0.900889	-0.08464	-5.46425	2.75741e-05	0.00166296	2.632	-0.246566
CVID_ALL_CONTROL	ENST00000538290	protein_coding	SLAMF1	-0.680076	0.0679863	-5.46278	2.76635e-05	0.00166514	2.62887	-0.189551
CVID_ALL_CONTROL	ENST00000351217	protein_coding	NPTN	-0.835517	-0.458605	-5.46004	2.78307e-05	0.00167199	2.62305	-0.204327
CVID_ALL_CONTROL	ENST00000372856	protein_coding	PABPC4	-0.9384	0.797124	-5.45479	2.81538e-05	0.00168486	2.6119	-0.203077
CVID_ALL_CONTROL	ENST00000257981	protein_coding	KCNH3	-0.85316	-1.00115	-5.45465	2.81624e-05	0.00168486	2.61161	-0.190978
CVID_ALL_CONTROL	ENST00000367536	protein_coding	NCF2	-1.01686	0.0621258	-5.45377	2.82168e-05	0.00168486	2.60975	-0.263046
CVID_ALL_CONTROL	NM_001271068	protein_coding	MAX	-0.694995	0.111944	-5.45307	2.82607e-05	0.00168486	2.60824	-0.192785
CVID_ALL_CONTROL	ENST00000536272	protein_coding	KIAA1958	-0.710189	-0.00712878	-5.45062	2.84133e-05	0.00169073	2.60304	-0.189464
CVID_ALL_CONTROL	ENST00000452443	protein_coding	TGM7	-0.876865	0.342281	-5.44966	2.84735e-05	0.00169109	2.601	-0.239634
CVID_ALL_CONTROL	ENST00000506693	protein_coding	ZNF346	0.729897	0.397587	5.44856	2.85423e-05	0.00169196	2.59867	0.164528
CVID_ALL_CONTROL	ENST00000373619	protein_coding	CITED1	-0.848311	-0.24506	-5.44612	2.86962e-05	0.00169209	2.59347	-0.227032
CVID_ALL_CONTROL	ENST00000412315	protein_coding	NRXN1	-1.54211	-0.391197	-5.44595	2.8707e-05	0.00169209	2.59311	-0.293816
CVID_ALL_CONTROL	ENST00000329271	protein_coding	GRPEL2	1.10544	0.789147	5.4417	2.89764e-05	0.00170475	2.58409	0.231603
CVID_ALL_CONTROL	FTMT20400001740	protein_coding	CATG00000117842.1	-0.864712	0.262342	-5.43787	2.92217e-05	0.00171103	2.57595	-0.216797
CVID_ALL_CONTROL	ENST00000528443	protein_coding	TOR1AIP1	-0.758924	0.115026	-5.43757	2.92414e-05	0.00171103	2.57529	-0.198345
CVID_ALL_CONTROL	HBMT00001065848	protein_coding	CATG00000069194.1	-0.986523	0.117992	-5.43677	2.92927e-05	0.00171103	2.5736	-0.255972
CVID_ALL_CONTROL	ENST00000538396	protein_coding	FAM195B	-0.817633	0.0549829	-5.43662	2.93023e-05	0.00171103	2.57329	-0.221529
CVID_ALL_CONTROL	ENST00000293549	protein_coding	WNT1	-0.872843	-0.588729	-5.42992	2.97382e-05	0.00173002	2.55902	-0.21042
CVID_ALL_CONTROL	ENST00000262585	protein_coding	DENND3	-0.993197	-0.328996	-5.42768	2.98854e-05	0.00173535	2.55425	-0.25835
CVID_ALL_CONTROL	ENST00000323523	protein_coding	TMEM45A	-1.39748	-0.488979	-5.42455	3.00917e-05	0.00173831	2.54761	-0.340354
CVID_ALL_CONTROL	ENST00000427079	protein_coding	PLPP4	-0.843839	0.110406	-5.42438	3.01032e-05	0.00173831	2.54724	-0.233049
CVID_ALL_CONTROL	ENST00000176643	protein_coding	ALDH3A2	-0.954092	-0.567818	-5.42281	3.02075e-05	0.00173959	2.5439	-0.22567
CVID_ALL_CONTROL	ENST00000377185	protein_coding	SPDYC	-0.618493	0.271873	-5.42201	3.02609e-05	0.00173959	2.54219	-0.156957
CVID_ALL_CONTROL	ENST00000376008	protein_coding	TMEM51	-0.697382	0.479793	-5.42154	3.02925e-05	0.00173959	2.54118	-0.187497
CVID_ALL_CONTROL	ENST00000595564	protein_coding	PAF1	-0.801745	-0.0504691	-5.41746	3.0566e-05	0.00175208	2.5325	-0.220809
CVID_ALL_CONTROL	ENST00000535157	protein_coding	SCEL	-0.95155	-0.277896	-5.41573	3.06824e-05	0.00175553	2.52883	-0.260416
CVID_ALL_CONTROL	ENST00000532437	protein_coding	TNKS1BP1	-0.703455	-0.106413	-5.40784	3.12212e-05	0.00178309	2.51202	-0.192828
CVID_ALL_CONTROL	NM_001304452	protein_coding	PGD	-0.688562	0.116153	-5.40634	3.13246e-05	0.00178573	2.50882	-0.188882
CVID_ALL_CONTROL	ENST00000375847	protein_coding	DNAJC16	0.904466	1.2102	5.39812	3.18974e-05	0.00180849	2.49132	0.188366
CVID_ALL_CONTROL	ENST00000268679	protein_coding	CBFA2T3	-1.01112	-0.14332	-5.39654	3.2009e-05	0.00181105	2.48794	-0.268472
CVID_ALL_CONTROL	ENCT00000264922	protein_coding	CATG00000054300.1	1.24363	0.6414	5.39584	3.20586e-05	0.00181105	2.48645	0.236665
CVID_ALL_CONTROL	ENST00000333194	protein_coding	PDE8B	-0.837919	-0.0753609	-5.39382	3.22015e-05	0.00181584	2.48215	-0.205049
CVID_ALL_CONTROL	ENST00000595042	protein_coding	FPR1	-0.822986	-0.357842	-5.392	3.23312e-05	0.00181987	2.47827	-0.210467
CVID_ALL_CONTROL	ENST00000398485	protein_coding	PAX1	-0.8646	-0.165284	-5.3908	3.2417e-05	0.00182142	2.47571	-0.23693
CVID_ALL_CONTROL	ENST00000520976	protein_coding	SGK3	-0.847417	0.449331	-5.38487	3.28438e-05	0.00183878	2.46307	-0.227115
CVID_ALL_CONTROL	ENST00000409728	protein_coding	XIRP2	-0.954213	0.178854	-5.3784	3.33168e-05	0.00186192	2.44926	-0.245532
CVID_ALL_CONTROL	ENST00000345866	protein_coding	LILRB5	-0.904365	0.0778563	-5.37502	3.35664e-05	0.00187253	2.44205	-0.24862
CVID_ALL_CONTROL	ENST00000492600	protein_coding	RCAN1	-1.06972	0.00070478	-5.37328	3.36956e-05	0.00187638	2.43834	-0.274673
CVID_ALL_CONTROL	ENST00000536534	protein_coding	PLD5	-0.663354	0.299933	-5.37154	3.38252e-05	0.00188025	2.43463	-0.181189
CVID_ALL_CONTROL	ENST00000219322	protein_coding	HAS3	-0.73836	0.786362	-5.36927	3.39956e-05	0.00188347	2.42978	-0.168462
CVID_ALL_CONTROL	ENST00000570682	protein_coding	GPR139	-0.965365	-0.211637	-5.36848	3.40544e-05	0.00188347	2.42811	-0.244556
CVID_ALL_CONTROL	ENST00000321801	protein_coding	BOLL	-1.06091	0.1449	-5.36835	3.40641e-05	0.00188347	2.42783	-0.222251
CVID_ALL_CONTROL	ENST00000322350	protein_coding	EGFLAM	-0.774083	0.11474	-5.35884	3.47881e-05	0.00191672	2.40752	-0.218034
CVID_ALL_CONTROL	ENST00000610811	protein_coding	KIR3DX1	-1.02129	0.140716	-5.35742	3.48972e-05	0.00191935	2.40449	-0.270379
CVID_ALL_CONTROL	ENST00000254770	protein_coding	LANCL2	-1.10967	1.03339	-5.35648	3.497e-05	0.00191997	2.40248	-0.22137
CVID_ALL_CONTROL	ENST00000350849	protein_coding	CDH26	-0.922705	-0.0258751	-5.35502	3.50825e-05	0.00192272	2.39938	-0.224845
CVID_ALL_CONTROL	ENST00000646891	protein_coding	BRAF	-1.17352	0.223835	-5.35356	3.51961e-05	0.00192272	2.39625	-0.299644
CVID_ALL_CONTROL	ENST00000540839	protein_coding	FAM65A	-1.05754	0.837999	-5.35309	3.52332e-05	0.00192272	2.39524	-0.230612
CVID_ALL_CONTROL	ENST00000250111	protein_coding	ATP1B2	-1.30698	-0.301651	-5.35258	3.52725e-05	0.00192272	2.39416	-0.325756
CVID_ALL_CONTROL	ENST00000369769	protein_coding	KCNA3	-0.903797	0.78558	-5.35187	3.53279e-05	0.00192272	2.39264	-0.176383
CVID_ALL_CONTROL	ENST00000221452	protein_coding	RELB	-0.569388	0.520553	-5.35035	3.54469e-05	0.00192585	2.38939	-0.150998
CVID_ALL_CONTROL	ENST00000315769	protein_coding	ZMAT4	-1.11528	-0.905274	-5.34207	3.61021e-05	0.00195465	2.3717	-0.209243
CVID_ALL_CONTROL	ENST00000405022	protein_coding	C2orf50	-0.760993	0.461875	-5.34063	3.62173e-05	0.00195749	2.36862	-0.195029
CVID_ALL_CONTROL	ENST00000356501	protein_coding	ADPRHL1	-0.731497	0.312747	-5.33925	3.6328e-05	0.00196008	2.36567	-0.177532
CVID_ALL_CONTROL	ENST00000399410	protein_coding	ABCC1	1.01652	-0.0804732	5.33352	3.67917e-05	0.00198168	2.35342	0.247552
CVID_ALL_CONTROL	ENST00000328114	protein_coding	LGALS9C	-0.835466	-0.477988	-5.3274	3.72933e-05	0.00200524	2.34034	-0.222258
CVID_ALL_CONTROL	NM_001350299	protein_coding	EPB41L2	-0.733769	0.0851729	-5.32254	3.76969e-05	0.00202345	2.32994	-0.208523
CVID_ALL_CONTROL	ENST00000438716	protein_coding	OSBP2	-0.961354	0.403204	-5.32175	3.7763e-05	0.00202353	2.32825	-0.243385
CVID_ALL_CONTROL	ENST00000393271	protein_coding	EME1	-0.691843	-0.306806	-5.31121	3.86541e-05	0.00206773	2.30571	-0.185495
CVID_ALL_CONTROL	ENST00000411977	protein_coding	ZNF331	-0.907296	0.421344	-5.30738	3.89839e-05	0.00207826	2.2975	-0.234499
CVID_ALL_CONTROL	ENST00000372930	protein_coding	TMEM35	-1.18882	0.287528	-5.30656	3.90546e-05	0.00207848	2.29575	-0.295621
CVID_ALL_CONTROL	ENST00000439086	protein_coding	ZFR2	-0.890047	-0.189811	-5.30509	3.91824e-05	0.00208173	2.2926	-0.248059
CVID_ALL_CONTROL	NM_025109	protein_coding	MYO19	0.963804	0.625064	5.29943	3.96768e-05	0.0020973	2.28048	0.214184
CVID_ALL_CONTROL	NM_001242484	protein_coding	EIF1AD	-0.677931	0.0705416	-5.29862	3.97481e-05	0.00209752	2.27875	-0.192292
CVID_ALL_CONTROL	ENST00000638035	protein_coding	CELF2	-0.978467	-0.108313	-5.29671	3.99165e-05	0.00210285	2.27466	-0.264486
CVID_ALL_CONTROL	ENST00000396965	protein_coding	ZNF182	-0.821931	-0.346069	-5.29171	4.03616e-05	0.00212272	2.26395	-0.218509
CVID_ALL_CONTROL	ENST00000618548	protein_coding	PCSK6	-0.626444	0.325722	-5.2907	4.04524e-05	0.00212392	2.26178	-0.161305
CVID_ALL_CONTROL	ENST00000328514	protein_coding	GINS3	-1.31089	0.191693	-5.28812	4.06842e-05	0.00213251	2.25626	-0.318995
CVID_ALL_CONTROL	ENST00000230419	protein_coding	PTK7	-0.642158	0.0116132	-5.28732	4.0756e-05	0.00213269	2.25456	-0.181449
CVID_ALL_CONTROL	ENST00000379789	protein_coding	PFKFB3	-0.680795	0.0992621	-5.2859	4.08847e-05	0.00213585	2.25151	-0.184254
CVID_ALL_CONTROL	ENST00000320201	protein_coding	PITPNM2	-0.839857	0.500378	-5.28164	4.12731e-05	0.00215254	2.24238	-0.214683
CVID_ALL_CONTROL	ENST00000246090	protein_coding	BANF2	-1.16088	0.0181928	-5.27701	4.16994e-05	0.0021652	2.23245	-0.29768
CVID_ALL_CONTROL	ENST00000335430	protein_coding	ST3GAL3	-1.14234	-0.153367	-5.27674	4.17238e-05	0.0021652	2.23188	-0.265459
CVID_ALL_CONTROL	ENST00000603197	protein_coding	CCL5	-0.747583	-0.441646	-5.27117	4.22431e-05	0.00218852	2.21993	-0.191304
CVID_ALL_CONTROL	ENST00000391860	protein_coding	PGBD5	-0.902162	0.0246933	-5.26251	4.30631e-05	0.00221995	2.20136	-0.254613
CVID_ALL_CONTROL	ENST00000360786	protein_coding	GJA9	-1.20229	-0.0990876	-5.25802	4.34948e-05	0.00223851	2.19172	-0.324123
CVID_ALL_CONTROL	ENST00000456986	protein_coding	NEDD4L	1.17316	-0.51444	5.25642	4.36494e-05	0.00224278	2.18829	0.263137
CVID_ALL_CONTROL	ENST00000299563	protein_coding	RNF169	-0.786362	0.785059	-5.25391	4.38935e-05	0.00225161	2.1829	-0.18332
CVID_ALL_CONTROL	ENST00000277480	protein_coding	LCN2	-0.917598	0.132897	-5.24469	4.48017e-05	0.00229068	2.16311	-0.200384
CVID_ALL_CONTROL	ENST00000631040	protein_coding	NRG1	-0.872727	0.36557	-5.24372	4.48988e-05	0.00229189	2.16102	-0.228134
CVID_ALL_CONTROL	ENST00000264144	protein_coding	LAMC2	-0.799169	0.435471	-5.24113	4.51575e-05	0.00230134	2.15547	-0.199757
CVID_ALL_CONTROL	ENST00000323703	protein_coding	ZNF513	-0.874245	-0.299048	-5.2394	4.53318e-05	0.00230646	2.15175	-0.228628
CVID_ALL_CONTROL	ENST00000525967	protein_coding	NPEPL1	-0.975935	-0.182234	-5.23761	4.55118e-05	0.00230812	2.14792	-0.232928
CVID_ALL_CONTROL	ENST00000393991	protein_coding	TSC22D4	-0.885849	-0.293013	-5.23761	4.55123e-05	0.00230812	2.14791	-0.243461
CVID_ALL_CONTROL	ENST00000265846	protein_coding	ADAP1	-0.772214	-0.0752573	-5.23311	4.59693e-05	0.00232376	2.13826	-0.213095
CVID_ALL_CONTROL	ENST00000368402	protein_coding	TPD52L1	-0.90898	-0.521911	-5.22921	4.63705e-05	0.00234025	2.12986	-0.23324
CVID_ALL_CONTROL	ENST00000442011	protein_coding	TGFBI	-0.735414	-0.135238	-5.22444	4.6865e-05	0.00236139	2.11961	-0.194312
CVID_ALL_CONTROL	ENST00000336564	protein_coding	ZNF576	1.08755	0.705239	5.2231	4.70048e-05	0.00236375	2.11673	0.231647
CVID_ALL_CONTROL	ENST00000379124	protein_coding	C9orf24	-0.919599	-0.272336	-5.22254	4.70632e-05	0.00236375	2.11553	-0.217826
CVID_ALL_CONTROL	ENST00000617904	protein_coding	TRAPPC3	-0.591339	-0.0296556	-5.22036	4.72915e-05	0.00237141	2.11086	-0.155446
CVID_ALL_CONTROL	ENST00000341911	protein_coding	MYB	0.964514	0.955966	5.21873	4.7464e-05	0.00237498	2.10734	0.196198
CVID_ALL_CONTROL	ENST00000425164	protein_coding	PRR29	-0.832171	0.298044	-5.21755	4.75881e-05	0.00237498	2.10482	-0.209676
CVID_ALL_CONTROL	ENST00000418761	protein_coding	MEGF10	-0.638369	0.222067	-5.21731	4.76139e-05	0.00237498	2.10429	-0.174339
CVID_ALL_CONTROL	ENST00000309395	protein_coding	MOB1B	1.02148	0.284097	5.21355	4.80137e-05	0.00238845	2.09621	0.240479
CVID_ALL_CONTROL	ENST00000379239	protein_coding	UBAP2	-0.925067	0.265916	-5.21281	4.8093e-05	0.00238859	2.09462	-0.248128
CVID_ALL_CONTROL	NM_001354651	protein_coding	OGG1	-1.03623	-0.121478	-5.20773	4.864e-05	0.00241193	2.08369	-0.282739
CVID_ALL_CONTROL	NM_002287	protein_coding	LAIR1	-0.772823	0.537046	-5.20578	4.88509e-05	0.00241337	2.07951	-0.203316
CVID_ALL_CONTROL	ENST00000380010	protein_coding	SLC19A1	-0.782534	0.218538	-5.20387	4.90598e-05	0.00241616	2.07539	-0.211197
CVID_ALL_CONTROL	ENST00000339582	protein_coding	GRM8	-0.854139	-0.0517129	-5.20339	4.91122e-05	0.00241616	2.07436	-0.201093
CVID_ALL_CONTROL	ENST00000535915	protein_coding	LDLR	-0.631762	0.22805	-5.2016	4.93078e-05	0.00242197	2.07052	-0.174375
CVID_ALL_CONTROL	ENST00000354124	protein_coding	C1QTNF1	1.19482	-0.469354	5.19715	4.97988e-05	0.00244225	2.06094	0.24073
CVID_ALL_CONTROL	ENST00000256433	protein_coding	IER3IP1	-1.41317	-0.277203	-5.19626	4.9898e-05	0.00244328	2.05902	-0.31592
CVID_ALL_CONTROL	ENST00000351111	protein_coding	MRPL10	-0.717099	-0.203517	-5.18833	5.07861e-05	0.00247853	2.04197	-0.195197
CVID_ALL_CONTROL	ENST00000375353	protein_coding	TMEM255B	-0.921934	0.801146	-5.1879	5.08358e-05	0.00247853	2.04103	-0.208314
CVID_ALL_CONTROL	ENST00000380682	protein_coding	FRMPD4	-0.86284	-0.325376	-5.18772	5.08559e-05	0.00247853	2.04065	-0.233308
CVID_ALL_CONTROL	ENST00000472195	protein_coding	ATXN7L1	-0.873427	-0.353672	-5.18336	5.13521e-05	0.00249881	2.03127	-0.224738
CVID_ALL_CONTROL	ENST00000540579	protein_coding	CES4A	-0.949334	-0.583395	-5.17947	5.17993e-05	0.00251517	2.02289	-0.225005
CVID_ALL_CONTROL	ENST00000446176	protein_coding	FNBP1	-0.726812	0.354962	-5.17904	5.18492e-05	0.00251517	2.02196	-0.185457
CVID_ALL_CONTROL	ENST00000402131	protein_coding	SERF2	-0.722106	-0.34709	-5.17672	5.2118e-05	0.00252038	2.01696	-0.198564
CVID_ALL_CONTROL	ENST00000587605	protein_coding	MBD1	-1.19986	0.19406	-5.17168	5.27062e-05	0.00254072	2.00612	-0.314374
CVID_ALL_CONTROL	ENST00000641131	protein_coding	OR6N2	-0.777749	0.214984	-5.17103	5.27825e-05	0.00254072	2.00472	-0.204659
CVID_ALL_CONTROL	ENST00000309035	protein_coding	CTBP2	-0.852993	-0.100853	-5.16866	5.30624e-05	0.0025477	1.99961	-0.217226
CVID_ALL_CONTROL	NM_001350160	protein_coding	PHACTR4	-0.738695	-0.0948743	-5.16842	5.30907e-05	0.0025477	1.99909	-0.198765
CVID_ALL_CONTROL	ENST00000438964	protein_coding	ACTN1	-0.739493	0.873188	-5.16548	5.34405e-05	0.00256056	1.99275	-0.160412
CVID_ALL_CONTROL	ENST00000423516	protein_coding	TKT	-0.6998	0.175283	-5.16044	5.40438e-05	0.00258154	1.9819	-0.18523
CVID_ALL_CONTROL	ENST00000581773	protein_coding	HSD11B1L	-0.675394	0.0301568	-5.15572	5.46154e-05	0.00260215	1.97173	-0.190226
CVID_ALL_CONTROL	ENST00000336034	protein_coding	DEDD2	-0.647836	-0.0830798	-5.15551	5.46418e-05	0.00260215	1.97127	-0.186063
CVID_ALL_CONTROL	ENST00000342348	protein_coding	NADK	-0.731163	-0.00125284	-5.15461	5.47513e-05	0.0026034	1.96933	-0.200633
CVID_ALL_CONTROL	ENST00000429277	protein_coding	LDB3	-1.22499	-0.31378	-5.15134	5.51527e-05	0.0026185	1.96228	-0.286689
CVID_ALL_CONTROL	NM_001347895	protein_coding	TMX2	-0.881563	-0.149412	-5.15065	5.5237e-05	0.00261852	1.9608	-0.239367
CVID_ALL_CONTROL	ENST00000524944	protein_coding	SCYL1	-0.669601	-0.0749537	-5.14743	5.56359e-05	0.00263343	1.95385	-0.166914
CVID_ALL_CONTROL	ENST00000305879	protein_coding	GTSF1	1.34128	0.830823	5.14656	5.57438e-05	0.00263455	1.95197	0.2723
CVID_ALL_CONTROL	ENST00000427946	protein_coding	NCAPH	-1.01714	0.044581	-5.13969	5.66053e-05	0.00266794	1.93716	-0.27827
CVID_ALL_CONTROL	ENST00000483722	protein_coding	TREML2	-0.932359	-0.374347	-5.13749	5.68841e-05	0.00267227	1.93241	-0.212787
CVID_ALL_CONTROL	ENST00000389636	protein_coding	KCNAB1	0.697571	-0.260422	5.13277	5.7486e-05	0.00269649	1.92224	0.177198
CVID_ALL_CONTROL	ENST00000393528	protein_coding	SORBS2	-0.871597	0.323128	-5.13113	5.76972e-05	0.00270234	1.91869	-0.239224
CVID_ALL_CONTROL	ENST00000588981	protein_coding	TNNT1	-0.602785	-0.0684642	-5.12823	5.80727e-05	0.00271585	1.91243	-0.168885
CVID_ALL_CONTROL	ENST00000534842	protein_coding	MFSD5	-0.827477	-0.306827	-5.12331	5.87138e-05	0.00273908	1.90182	-0.23225
CVID_ALL_CONTROL	NM_001244963	protein_coding	NAV2	-0.653075	-0.00361501	-5.12307	5.87446e-05	0.00273908	1.90131	-0.159218
CVID_ALL_CONTROL	ENST00000270223	protein_coding	DMWD	-0.64151	-0.112491	-5.11506	5.98065e-05	0.00278444	1.884	-0.171837
CVID_ALL_CONTROL	ENST00000359321	protein_coding	XRCC2	-1.29992	-0.513759	-5.11312	6.00655e-05	0.00279233	1.87983	-0.266938
CVID_ALL_CONTROL	ENST00000341773	protein_coding	CD22	-1.02285	0.11801	-5.10718	6.08692e-05	0.00282549	1.86698	-0.234064
CVID_ALL_CONTROL	ENST00000400393	protein_coding	DLEU7	-0.639556	0.199692	-5.10522	6.11359e-05	0.00283323	1.86276	-0.159885
CVID_ALL_CONTROL	ENST00000374882	protein_coding	PSMB8	0.681048	-0.056559	5.10462	6.12173e-05	0.00283323	1.86147	0.153595
CVID_ALL_CONTROL	ENST00000544681	protein_coding	C12orf57	-0.888808	-0.359735	-5.10296	6.14458e-05	0.0028396	1.85787	-0.221286
CVID_ALL_CONTROL	ENST00000595632	protein_coding	BABAM1	-0.691707	-0.236417	-5.09804	6.2125e-05	0.00286674	1.84725	-0.179805
CVID_ALL_CONTROL	ENST00000568146	protein_coding	NOL3	-1.23663	-0.245316	-5.09658	6.23286e-05	0.0028719	1.84409	-0.285222
CVID_ALL_CONTROL	NM_182830	protein_coding	MDGA2	-0.638331	-0.463089	-5.09231	6.2927e-05	0.00288991	1.83486	-0.17233
CVID_ALL_CONTROL	ENST00000347132	protein_coding	KCNQ4	-0.683475	-0.0692198	-5.09206	6.29619e-05	0.00288991	1.83432	-0.19269
CVID_ALL_CONTROL	ENST00000616416	protein_coding	GALNTL5	-0.886228	-0.166631	-5.09181	6.2997e-05	0.00288991	1.83378	-0.24284
CVID_ALL_CONTROL	ENST00000565683	protein_coding	MAN2C1	-0.713451	-0.198706	-5.09096	6.31166e-05	0.00289115	1.83195	-0.203811
CVID_ALL_CONTROL	ENST00000468189	protein_coding	FHIT	-0.775323	-0.411004	-5.0887	6.34367e-05	0.00290019	1.82706	-0.202896
CVID_ALL_CONTROL	ENST00000308091	protein_coding	RAPH1	-0.770989	-0.0414651	-5.08826	6.34997e-05	0.00290019	1.8261	-0.20621
CVID_ALL_CONTROL	ENST00000296214	protein_coding	MEAF6	0.592145	-0.198508	5.08486	6.39835e-05	0.0029154	1.81877	0.168591
CVID_ALL_CONTROL	ENST00000332567	protein_coding	ELOA2	-1.31016	1.08034	-5.08438	6.4052e-05	0.0029154	1.81774	-0.178951
CVID_ALL_CONTROL	ENST00000297375	protein_coding	EN2	1.06657	0.83734	5.08396	6.41127e-05	0.0029154	1.81682	0.221787
CVID_ALL_CONTROL	ENST00000614449	protein_coding	CARHSP1	-1.08332	0.0272443	-5.08288	6.42675e-05	0.00291819	1.81449	-0.290563
CVID_ALL_CONTROL	ENST00000437508	protein_coding	TRIM2	-0.662946	0.246894	-5.07858	6.48888e-05	0.00293786	1.80519	-0.177013
CVID_ALL_CONTROL	ENST00000535336	protein_coding	MFAP5	-0.878869	-0.521195	-5.07357	6.56207e-05	0.0029667	1.79436	-0.19698
CVID_ALL_CONTROL	ENST00000409746	protein_coding	PSTPIP2	-0.598375	0.119793	-5.06894	6.63047e-05	0.00299329	1.78434	-0.157701
CVID_ALL_CONTROL	ENST00000367727	protein_coding	C1orf105	-0.789891	-0.129164	-5.0668	6.66234e-05	0.00299901	1.7797	-0.202537
CVID_ALL_CONTROL	ENST00000464456	protein_coding	MECOM	1.18962	0.418582	5.06554	6.68115e-05	0.00300315	1.77698	0.262504
CVID_ALL_CONTROL	ENST00000444723	protein_coding	C20orf173	-0.718887	-0.0583386	-5.06252	6.72653e-05	0.00301921	1.77044	-0.181114
CVID_ALL_CONTROL	ENST00000338128	protein_coding	ISYNA1	-0.721047	-0.28144	-5.0574	6.80407e-05	0.00304526	1.75937	-0.197707
CVID_ALL_CONTROL	ENST00000349241	protein_coding	PTK7	-1.14146	0.000871433	-5.05651	6.81758e-05	0.00304637	1.75745	-0.308407
CVID_ALL_CONTROL	ENST00000374003	protein_coding	FGR	-0.654336	-0.424468	-5.054	6.85604e-05	0.00304637	1.75201	-0.176058
CVID_ALL_CONTROL	ENST00000328528	protein_coding	MITF	-0.770288	-0.0509647	-5.05398	6.85643e-05	0.00304637	1.75196	-0.192145
CVID_ALL_CONTROL	ENST00000396589	protein_coding	SLC2A14	-0.637913	-0.392191	-5.05361	6.86211e-05	0.00304637	1.75116	-0.157081
CVID_ALL_CONTROL	MICT00000275348	protein_coding	CATG00000074726.1	-0.744883	0.294546	-5.05347	6.86424e-05	0.00304637	1.75086	-0.203252
CVID_ALL_CONTROL	ENST00000345506	protein_coding	STAT5A	-0.612497	0.258276	-5.05342	6.86506e-05	0.00304637	1.75074	-0.174633
CVID_ALL_CONTROL	ENST00000559089	protein_coding	UBAP1L	-0.844705	-0.0295024	-5.05039	6.91175e-05	0.00306274	1.74419	-0.220306
CVID_ALL_CONTROL	ENST00000456367	protein_coding	PCDH9	-0.925864	-0.128153	-5.04971	6.92222e-05	0.00306303	1.74273	-0.261603
CVID_ALL_CONTROL	ENST00000611167	protein_coding	ADAP1	-1.02856	-0.446845	-5.04848	6.94142e-05	0.00306312	1.74006	-0.271634
CVID_ALL_CONTROL	ENST00000382592	protein_coding	LATS2	-0.614697	0.0654372	-5.04844	6.94204e-05	0.00306312	1.73997	-0.17806
CVID_ALL_CONTROL	ENST00000634944	protein_coding	WDR45	-0.746941	-0.225352	-5.04731	6.95964e-05	0.00306656	1.73752	-0.201866
CVID_ALL_CONTROL	ENST00000531455	protein_coding	ADAM15	-0.595118	0.258806	-5.04125	7.05479e-05	0.00309333	1.7244	-0.155025
CVID_ALL_CONTROL	ENST00000222214	protein_coding	GCDH	-0.559986	0.254489	-5.04092	7.06e-05	0.00309333	1.72369	-0.155964
CVID_ALL_CONTROL	ENST00000544537	protein_coding	PRTN3	-0.588845	-0.114951	-5.03992	7.07583e-05	0.00309592	1.72152	-0.159183
CVID_ALL_CONTROL	ENST00000594239	protein_coding	IKBKG	-0.907525	-0.371025	-5.03926	7.08631e-05	0.00309617	1.72009	-0.233385
CVID_ALL_CONTROL	ENST00000261593	protein_coding	RNF138	-0.617381	0.203913	-5.03717	7.11956e-05	0.00309982	1.71557	-0.16333
CVID_ALL_CONTROL	ENST00000257765	protein_coding	KHDC1	-0.978981	-0.674123	-5.03638	7.13224e-05	0.00309982	1.71385	-0.229494
CVID_ALL_CONTROL	ENST00000482348	protein_coding	HN1	-0.985382	-0.223748	-5.03625	7.13434e-05	0.00309982	1.71357	-0.267451
CVID_ALL_CONTROL	NM_001321538	protein_coding	TOGARAM2	-0.833265	-0.474474	-5.03466	7.15979e-05	0.00310655	1.71013	-0.214994
CVID_ALL_CONTROL	ENST00000421093	protein_coding	ZNF219	-1.02686	-0.340738	-5.03382	7.17323e-05	0.00310807	1.70832	-0.261937
CVID_ALL_CONTROL	MICT00000095721	protein_coding	CATG00000015176.1	-0.7005	-0.471372	-5.0329	7.188e-05	0.00311015	1.70633	-0.175577
CVID_ALL_CONTROL	uc002jzc.2	protein_coding	BAIAP2	-0.700492	-0.0239442	-5.03139	7.21238e-05	0.00311639	1.70306	-0.199814
CVID_ALL_CONTROL	ENST00000357731	protein_coding	NEGR1	-0.78128	-0.0233998	-5.02714	7.28147e-05	0.00313324	1.69385	-0.20838
CVID_ALL_CONTROL	ENST00000380483	protein_coding	ASB9	-0.704454	-0.287644	-5.02432	7.32766e-05	0.00314878	1.68773	-0.191661
CVID_ALL_CONTROL	ENST00000449135	protein_coding	PRRG1	-0.748523	-0.0366291	-5.01839	7.42584e-05	0.00318221	1.67488	-0.207777
CVID_ALL_CONTROL	ENST00000336077	protein_coding	KIR2DL1	1.00108	-1.14582	5.01535	7.47668e-05	0.00319399	1.66828	0.191389
CVID_ALL_CONTROL	ENST00000616590	protein_coding	GRIA3	-1.11749	0.609162	-5.01476	7.48654e-05	0.00319399	1.66701	-0.225465
CVID_ALL_CONTROL	ENST00000310346	protein_coding	TBX5	-0.715295	0.255244	-5.01457	7.4898e-05	0.00319399	1.66659	-0.175537
CVID_ALL_CONTROL	ENST00000503131	protein_coding	SAMD14	-0.998852	-0.430699	-5.01344	7.50872e-05	0.00319399	1.66415	-0.246259
CVID_ALL_CONTROL	ENST00000344086	protein_coding	IL6R	-0.642614	0.25962	-5.01266	7.52195e-05	0.00319399	1.66245	-0.179563
CVID_ALL_CONTROL	ENST00000263054	protein_coding	SORCS1	-0.890198	-0.178059	-5.01235	7.52711e-05	0.00319399	1.66179	-0.229036
CVID_ALL_CONTROL	ENST00000393035	protein_coding	FAIM	-0.688675	-0.0744459	-5.01206	7.53196e-05	0.00319399	1.66117	-0.189454
CVID_ALL_CONTROL	ENST00000433525	protein_coding	WBP2	-0.754028	0.0412803	-5.01188	7.53512e-05	0.00319399	1.66076	-0.216179
CVID_ALL_CONTROL	ENST00000417604	protein_coding	DDX19A	-0.661933	-0.0640748	-5.00834	7.59524e-05	0.00321511	1.65308	-0.164073
CVID_ALL_CONTROL	ENST00000342310	protein_coding	LMX1A	-0.702171	-0.245124	-5.00741	7.61104e-05	0.00321744	1.65108	-0.199236
CVID_ALL_CONTROL	ENST00000439351	protein_coding	DNAJB11	-0.701736	0.0173603	-5.00646	7.62736e-05	0.00321998	1.64901	-0.202851
CVID_ALL_CONTROL	ENST00000588815	protein_coding	CAPNS1	-0.757054	-0.139399	-5.00251	7.69526e-05	0.00324074	1.64044	-0.207412
CVID_ALL_CONTROL	ENST00000372611	protein_coding	SLFNL1	-0.698827	0.0150198	-4.99956	7.74642e-05	0.00325704	1.63404	-0.185405
CVID_ALL_CONTROL	ENST00000262961	protein_coding	ZFR2	-1.00757	-0.253465	-4.99837	7.76706e-05	0.00326133	1.63147	-0.237922
CVID_ALL_CONTROL	ENST00000372748	protein_coding	COL9A2	-0.619966	0.325241	-4.99261	7.86813e-05	0.00329491	1.61898	-0.159432
CVID_ALL_CONTROL	ENST00000612003	protein_coding	CD83	-0.633549	-0.140219	-4.99035	7.90817e-05	0.00330282	1.61407	-0.165172
CVID_ALL_CONTROL	ENST00000524756	protein_coding	ARHGAP20	-0.637857	0.627435	-4.98841	7.94267e-05	0.0033128	1.60987	-0.159365
CVID_ALL_CONTROL	ENST00000272321	protein_coding	WDPCP	-0.743176	-0.0333423	-4.98669	7.97357e-05	0.00332068	1.60612	-0.209574
CVID_ALL_CONTROL	ENST00000449912	protein_coding	TRPM6	-0.743132	0.320911	-4.98617	7.98281e-05	0.00332068	1.605	-0.181283
CVID_ALL_CONTROL	ENST00000612912	protein_coding	TJAP1	-0.726774	0.23891	-4.9852	8.00027e-05	0.00332351	1.60289	-0.207495
CVID_ALL_CONTROL	ENST00000534016	protein_coding	MS4A7	-1.20077	-0.576616	-4.98262	8.04667e-05	0.00333543	1.5973	-0.284913
CVID_ALL_CONTROL	ENST00000429593	protein_coding	EFS	-0.624523	0.271453	-4.98242	8.0503e-05	0.00333543	1.59686	-0.172215
CVID_ALL_CONTROL	ENST00000493293	protein_coding	LAMC2	-0.866787	0.522854	-4.98017	8.09105e-05	0.00334344	1.59199	-0.20867
CVID_ALL_CONTROL	ENST00000586582	protein_coding	SEMA6B	-0.999936	-0.0538739	-4.97762	8.13763e-05	0.0033549	1.58644	-0.265331
CVID_ALL_CONTROL	ENST00000436108	protein_coding	CHID1	-0.881883	0.95107	-4.97748	8.14024e-05	0.0033549	1.58613	-0.179723
CVID_ALL_CONTROL	ENST00000278319	protein_coding	ZNF215	-0.673561	-0.30501	-4.97646	8.15881e-05	0.00335778	1.58393	-0.178615
CVID_ALL_CONTROL	ENST00000494479	protein_coding	CREM	-0.611844	0.179275	-4.97515	8.18286e-05	0.00335778	1.58108	-0.166284
CVID_ALL_CONTROL	ENST00000336686	protein_coding	LRRFIP2	-0.742021	-0.537848	-4.97463	8.19244e-05	0.00335778	1.57995	-0.20245
CVID_ALL_CONTROL	ENST00000415213	protein_coding	BNIP2	-0.879357	-0.247992	-4.97458	8.19346e-05	0.00335778	1.57983	-0.213613
CVID_ALL_CONTROL	ENST00000223369	protein_coding	YKT6	0.584065	-0.316648	4.97386	8.20663e-05	0.00335778	1.57828	0.1594
CVID_ALL_CONTROL	ENST00000393946	protein_coding	SYT12	-1.38257	-0.233706	-4.96974	8.28293e-05	0.00337332	1.56934	-0.342383
CVID_ALL_CONTROL	ENST00000348549	protein_coding	CASP9	-0.876958	0.0620148	-4.96921	8.29292e-05	0.00337332	1.56818	-0.249683
CVID_ALL_CONTROL	ENST00000520547	protein_coding	EIF5AL1	-0.889041	-0.0688299	-4.96371	8.39611e-05	0.00340943	1.55623	-0.230141
CVID_ALL_CONTROL	ENST00000397170	protein_coding	CRELD1	-1.34623	-0.312394	-4.9579	8.50636e-05	0.0034464	1.54363	-0.287092
CVID_ALL_CONTROL	ENST00000526620	protein_coding	AMICA1	-0.657142	0.219628	-4.95736	8.51671e-05	0.0034464	1.54245	-0.179878
CVID_ALL_CONTROL	ENST00000334166	protein_coding	LYPD6	-0.568991	0.00879619	-4.9564	8.53523e-05	0.00344942	1.54035	-0.153537
CVID_ALL_CONTROL	ENST00000315869	protein_coding	TFE3	-0.709079	0.106156	-4.95572	8.54822e-05	0.00345021	1.53888	-0.196975
CVID_ALL_CONTROL	ENST00000340799	protein_coding	MAPT	-1.07702	0.204169	-4.95261	8.6082e-05	0.00346838	1.53213	-0.278169
CVID_ALL_CONTROL	ENST00000542836	protein_coding	SYT7	-0.957055	-0.484852	-4.95224	8.61544e-05	0.00346838	1.53132	-0.198432
CVID_ALL_CONTROL	ENST00000336761	protein_coding	DAZAP1	-1.00918	0.051196	-4.94974	8.66399e-05	0.00348168	1.52589	-0.246733
CVID_ALL_CONTROL	ENST00000410031	protein_coding	TBC1D14	-0.634236	-0.190609	-4.94923	8.67399e-05	0.00348168	1.52477	-0.181168
CVID_ALL_CONTROL	ENST00000432328	protein_coding	PCED1B	-0.879411	0.312524	-4.94882	8.68192e-05	0.00348168	1.52389	-0.23514
CVID_ALL_CONTROL	ENST00000579184	protein_coding	PRR29	-0.619193	-0.215689	-4.94258	8.80465e-05	0.00351735	1.51033	-0.156979
CVID_ALL_CONTROL	ENST00000446361	protein_coding	MAPT	-1.00486	0.130145	-4.93177	9.02142e-05	0.00359935	1.48683	-0.245297
CVID_ALL_CONTROL	ENST00000494426	protein_coding	CLIC3	-1.18174	0.332539	-4.9252	9.15597e-05	0.00363699	1.47253	-0.268633
CVID_ALL_CONTROL	ENST00000270218	protein_coding	IL19	-0.785431	0.611992	-4.92503	9.15949e-05	0.00363699	1.47216	-0.185836
CVID_ALL_CONTROL	ENST00000579534	protein_coding	POLI	-0.766623	-0.0876587	-4.9234	9.1931e-05	0.00364221	1.46862	-0.212521
CVID_ALL_CONTROL	ENST00000308724	protein_coding	AP1G2	-0.707907	-0.239089	-4.92312	9.1988e-05	0.00364221	1.46802	-0.184503
CVID_ALL_CONTROL	ENST00000389567	protein_coding	ESYT3	-1.12067	0.328927	-4.91824	9.30049e-05	0.00367782	1.4574	-0.288099
CVID_ALL_CONTROL	ENST00000215739	protein_coding	LZTR1	-0.825438	-0.0981215	-4.91445	9.38019e-05	0.00369862	1.44916	-0.221828
CVID_ALL_CONTROL	ENST00000304748	protein_coding	FPR1	-0.849215	-0.37317	-4.91405	9.38863e-05	0.00369862	1.44829	-0.217166
CVID_ALL_CONTROL	ENST00000326842	protein_coding	EDDM3A	-0.979056	0.316355	-4.91251	9.42121e-05	0.00370678	1.44494	-0.231033
CVID_ALL_CONTROL	ENST00000539040	protein_coding	RIT1	-0.879125	0.13471	-4.90576	9.56555e-05	0.00374471	1.43025	-0.176639
CVID_ALL_CONTROL	ENST00000361999	protein_coding	ITSN2	-0.79412	-0.607712	-4.90441	9.59488e-05	0.0037475	1.4273	-0.209055
CVID_ALL_CONTROL	ENST00000404895	protein_coding	UNC5D	-0.760562	0.213004	-4.89956	9.70029e-05	0.00377908	1.41674	-0.198237
CVID_ALL_CONTROL	MICT00000216705	protein_coding	CATG00000054661.1	-1.21445	-0.0493683	-4.89949	9.70173e-05	0.00377908	1.4166	-0.299473
CVID_ALL_CONTROL	ENST00000400911	protein_coding	VAMP1	-1.27584	-0.165033	-4.89783	9.73806e-05	0.00378851	1.41299	-0.29933
CVID_ALL_CONTROL	ENST00000334534	protein_coding	SLX4IP	-0.758757	0.246662	-4.89714	9.75317e-05	0.00378966	1.41149	-0.202804
CVID_ALL_CONTROL	ENST00000527150	protein_coding	LRRC4C	-1.52961	0.40062	-4.89249	9.85599e-05	0.00381833	1.40136	-0.347411
CVID_ALL_CONTROL	ENCT00000192746	protein_coding	CATG00000035925.1	-0.88034	0.517884	-4.89215	9.86361e-05	0.00381833	1.40061	-0.195718
CVID_ALL_CONTROL	ENST00000343916	protein_coding	COL9A3	1.09262	-0.492063	4.89018	9.9074e-05	0.00382744	1.39633	0.181877
CVID_ALL_CONTROL	ENST00000400918	protein_coding	FAAP20	-0.672703	-0.366419	-4.88999	9.91165e-05	0.00382744	1.39592	-0.174552
CVID_ALL_CONTROL	ENST00000305628	protein_coding	SIGLEC7	-0.646963	0.00145342	-4.88485	0.000100272	0.00386669	1.38472	-0.181671
CVID_ALL_CONTROL	ENST00000264246	protein_coding	CD80	-0.915826	0.228467	-4.88437	0.00010038	0.00386669	1.38368	-0.211041
CVID_ALL_CONTROL	ENST00000370196	protein_coding	TLX1	-0.711177	0.253534	-4.88356	0.000100565	0.00386798	1.3819	-0.206417
CVID_ALL_CONTROL	ENST00000614012	protein_coding	MR1	-0.729521	-0.274309	-4.88294	0.000100704	0.00386798	1.38057	-0.184378
CVID_ALL_CONTROL	ENST00000270458	protein_coding	CACNG8	-0.745923	-0.268354	-4.88164	0.000101	0.00386798	1.37773	-0.197469
CVID_ALL_CONTROL	HBMT00000978648	protein_coding	CATG00000061038.1	-0.709136	0.447287	-4.88096	0.000101157	0.00386798	1.37624	-0.184934
CVID_ALL_CONTROL	ENST00000253462	protein_coding	GINS2	0.866046	0.665226	4.87696	0.000102073	0.00389528	1.36753	0.19666
CVID_ALL_CONTROL	ENCT00000169310	protein_coding	CATG00000030178.1	0.613351	-0.562045	4.87675	0.00010212	0.00389528	1.36708	0.151739
CVID_ALL_CONTROL	ENST00000368715	protein_coding	S100A4	-0.579443	-0.0143828	-4.87086	0.000103487	0.00393301	1.35424	-0.160122
CVID_ALL_CONTROL	ENST00000234091	protein_coding	ID2	-1.38565	0.00260522	-4.86685	0.000104428	0.00396394	1.3455	-0.325025
CVID_ALL_CONTROL	ENST00000535628	protein_coding	ZBTB7C	-0.978579	-0.28837	-4.86478	0.000104916	0.00397283	1.34099	-0.259849
CVID_ALL_CONTROL	ENST00000597590	protein_coding	FSD1	-0.563804	-0.0861915	-4.86311	0.000105313	0.00397971	1.33735	-0.154327
CVID_ALL_CONTROL	ENST00000559895	protein_coding	LHX6	-0.701052	-0.747184	-4.85286	0.000107776	0.00406563	1.31502	-0.172203
CVID_ALL_CONTROL	uc010onn.1	protein_coding	ECHDC2	-0.891173	-0.109384	-4.8524	0.000107888	0.00406563	1.31401	-0.248467
CVID_ALL_CONTROL	ENST00000474559	protein_coding	MRAS	-0.679736	-0.329846	-4.85185	0.000108023	0.00406584	1.3128	-0.195759
CVID_ALL_CONTROL	ENST00000332272	protein_coding	CHST6	-0.93055	-0.143268	-4.85035	0.000108389	0.0040747	1.30953	-0.226008
CVID_ALL_CONTROL	HBMT00001400296	protein_coding	CATG00000100641.1	-0.720337	-0.205874	-4.84729	0.000109139	0.00409718	1.30287	-0.205649
CVID_ALL_CONTROL	ENCT00000161152	protein_coding	CATG00000028059.1	0.801012	0.598595	4.84685	0.000109249	0.00409718	1.3019	0.184823
CVID_ALL_CONTROL	ENST00000600094	protein_coding	ZNF546	-0.584668	0.10175	-4.84468	0.000109785	0.00410891	1.29717	-0.161446
CVID_ALL_CONTROL	ENST00000356046	protein_coding	GRHL3	-1.12252	0.497911	-4.84452	0.000109825	0.00410891	1.29682	-0.199233
CVID_ALL_CONTROL	ENST00000629753	protein_coding	IKBKB	1.10345	1.23842	4.84135	0.000110612	0.00413341	1.28992	0.185518
CVID_ALL_CONTROL	ENST00000560371	protein_coding	TRAF3	1.30847	1.68426	4.83796	0.000111463	0.00415043	1.28253	0.187005
CVID_ALL_CONTROL	ENST00000617537	protein_coding	AOAH	0.943825	-0.0669674	4.8362	0.000111907	0.00416188	1.27868	0.221537
CVID_ALL_CONTROL	ENST00000280190	protein_coding	WDR17	-0.8544	-0.209518	-4.83092	0.00011325	0.00420489	1.26716	-0.194737
CVID_ALL_CONTROL	ENST00000396285	protein_coding	TRPM3	-1.28157	0.226007	-4.8306	0.000113333	0.00420489	1.26645	-0.252507
CVID_ALL_CONTROL	ENST00000420353	protein_coding	ATF7	-0.687428	-0.0447421	-4.82978	0.000113542	0.00420764	1.26468	-0.198791
CVID_ALL_CONTROL	ENST00000223864	protein_coding	PLGRKT	0.78554	-0.567836	4.82367	0.000115121	0.00425606	1.25134	0.173243
CVID_ALL_CONTROL	ENST00000443972	protein_coding	CFAP221	-1.27525	0.0249958	-4.82193	0.000115573	0.00426773	1.24755	-0.287366
CVID_ALL_CONTROL	ENST00000343280	protein_coding	ZNF772	0.794584	0.275885	4.81771	0.000116681	0.0042902	1.23833	0.154431
CVID_ALL_CONTROL	ENST00000399510	protein_coding	DLG4	-0.92128	-0.177134	-4.81426	0.000117594	0.00431176	1.23081	-0.262221
CVID_ALL_CONTROL	ENST00000407067	protein_coding	MDK	-0.683108	-0.352398	-4.81272	0.000118005	0.00432178	1.22744	-0.189997
CVID_ALL_CONTROL	ENST00000378092	protein_coding	KCNAB2	-0.606241	0.230477	-4.81021	0.000118676	0.00433418	1.22196	-0.160601
CVID_ALL_CONTROL	ENST00000399701	protein_coding	HSPA12B	-0.576938	-0.283817	-4.80957	0.000118849	0.00433418	1.22055	-0.157124
CVID_ALL_CONTROL	ENST00000638394	protein_coding	PRICKLE2	-0.751675	0.244045	-4.80948	0.000118872	0.00433418	1.22037	-0.197425
CVID_ALL_CONTROL	ENST00000579436	protein_coding	RASSF5	-0.715136	-0.365706	-4.80938	0.000118899	0.00433418	1.22015	-0.190789
CVID_ALL_CONTROL	ENST00000263205	protein_coding	MED15	-0.693493	-0.337338	-4.80769	0.000119353	0.00433932	1.21646	-0.189342
CVID_ALL_CONTROL	ENST00000426700	protein_coding	C6orf52	-0.784592	-0.689323	-4.80768	0.000119357	0.00433932	1.21643	-0.180125
CVID_ALL_CONTROL	ENST00000544935	protein_coding	PRKAR1B	-0.797325	-0.218108	-4.80731	0.000119456	0.00433932	1.21563	-0.216329
CVID_ALL_CONTROL	ENST00000373608	protein_coding	COPS7B	-0.766175	-0.167143	-4.80304	0.000120615	0.0043662	1.2063	-0.206346
CVID_ALL_CONTROL	ENST00000295640	protein_coding	RNPEP	-0.751647	0.470052	-4.80024	0.000121381	0.00438374	1.2002	-0.205391
CVID_ALL_CONTROL	ENST00000397555	protein_coding	NANOS3	-0.712118	-0.102425	-4.79639	0.000122443	0.00441199	1.19178	-0.185549
CVID_ALL_CONTROL	ENST00000259037	protein_coding	NDUFB5	-0.539271	0.161599	-4.79545	0.000122703	0.00441617	1.18973	-0.151238
CVID_ALL_CONTROL	NM_001352379	protein_coding	PPP6R3	-1.15958	-0.292642	-4.79349	0.000123249	0.00443073	1.18544	-0.266889
CVID_ALL_CONTROL	ENST00000342879	protein_coding	FXYD5	-0.697458	0.182747	-4.79081	0.000123997	0.0044525	1.1796	-0.198411
CVID_ALL_CONTROL	ENST00000490467	protein_coding	PPP2R3A	-1.29088	-0.013057	-4.78826	0.000124714	0.0044731	1.17403	-0.315888
CVID_ALL_CONTROL	ENST00000170630	protein_coding	IL4R	-0.69218	0.159643	-4.78334	0.00012611	0.00450765	1.16328	-0.189635
CVID_ALL_CONTROL	HBMT00001543732	protein_coding	CATG00000112846.1	-0.619908	-0.173389	-4.78234	0.000126397	0.004508	1.16109	-0.171981
CVID_ALL_CONTROL	ENST00000590958	protein_coding	COASY	-0.832474	-0.374362	-4.7823	0.000126409	0.004508	1.161	-0.212258
CVID_ALL_CONTROL	ENST00000440161	protein_coding	TADA3	-0.670579	0.33909	-4.78157	0.000126616	0.00451024	1.15942	-0.178395
CVID_ALL_CONTROL	NM_001350253	protein_coding	TRMT5	-0.772832	0.549506	-4.7803	0.000126981	0.0045181	1.15664	-0.194948
CVID_ALL_CONTROL	ENST00000262482	protein_coding	RNF167	1.24948	-0.392252	4.7773	0.000127846	0.00453883	1.15008	0.235659
CVID_ALL_CONTROL	ENST00000581193	protein_coding	MYL12B	0.598777	-0.223571	4.77718	0.000127881	0.00453883	1.14982	0.15096
CVID_ALL_CONTROL	ENST00000528273	protein_coding	ARHGAP27	-0.845996	-0.00510771	-4.77677	0.000128	0.00453883	1.14892	-0.199947
CVID_ALL_CONTROL	ENST00000634910	protein_coding	HIST1H2BE	-0.876725	-0.425013	-4.77555	0.000128352	0.00454617	1.14627	-0.236458
CVID_ALL_CONTROL	ENST00000405954	protein_coding	DUSP28	-0.760653	0.364726	-4.77164	0.000129495	0.00458145	1.13771	-0.203831
CVID_ALL_CONTROL	ENST00000620947	protein_coding	MCL1	-0.717732	0.290081	-4.76984	0.000130022	0.00459324	1.13378	-0.18979
CVID_ALL_CONTROL	ENST00000330315	protein_coding	FOXL2	-0.737531	-0.479174	-4.7695	0.000130122	0.00459324	1.13304	-0.188971
CVID_ALL_CONTROL	ENST00000371620	protein_coding	C9orf142	-1.09287	-0.21488	-4.76844	0.000130435	0.00459629	1.13072	-0.273012
CVID_ALL_CONTROL	ENST00000375498	protein_coding	HTR3A	-1.01029	-0.252132	-4.76425	0.000131677	0.00463244	1.12157	-0.259455
CVID_ALL_CONTROL	ENCT00000185974	protein_coding	CATG00000034215.1	-0.943292	-0.298643	-4.75952	0.000133096	0.0046718	1.11122	-0.253839
CVID_ALL_CONTROL	ENST00000612087	protein_coding	DLGAP2	-0.593917	-0.484418	-4.75649	0.000134014	0.00469875	1.10458	-0.164552
CVID_ALL_CONTROL	ENST00000425241	protein_coding	NR2C2	-0.694222	0.250824	-4.75334	0.000134973	0.00471903	1.09769	-0.189129
CVID_ALL_CONTROL	ENST00000408910	protein_coding	UMODL1	-0.812584	0.0010611	-4.7531	0.000135045	0.00471903	1.09718	-0.217193
CVID_ALL_CONTROL	ENST00000314262	protein_coding	NOP14	-0.789182	-0.164302	-4.74895	0.000136321	0.00475659	1.0881	-0.213792
CVID_ALL_CONTROL	ENST00000615907	protein_coding	TPD52L2	0.827395	-0.0633222	4.74861	0.000136425	0.00475659	1.08737	0.224549
CVID_ALL_CONTROL	ENST00000440843	protein_coding	ABHD16A	-0.741207	0.00683904	-4.74753	0.000136761	0.00476301	1.08499	-0.193736
CVID_ALL_CONTROL	ENST00000447393	protein_coding	PACS2	-0.716613	-0.0618864	-4.74437	0.000137741	0.00479179	1.07809	-0.190092
CVID_ALL_CONTROL	ENST00000380961	protein_coding	TBL1X	-0.775503	-0.647713	-4.74225	0.000138405	0.00480954	1.07345	-0.185191
CVID_ALL_CONTROL	NM_001281987	protein_coding	SPOCD1	-0.662328	0.571651	-4.73788	0.000139781	0.00484712	1.06389	-0.178046
CVID_ALL_CONTROL	ENST00000401450	protein_coding	RASL10A	1.24977	-1.00524	4.73782	0.000139802	0.00484712	1.06375	0.201169
CVID_ALL_CONTROL	ENST00000361389	protein_coding	GSTZ1	0.936479	-0.0359869	4.73734	0.000139952	0.00484712	1.06272	0.19822
CVID_ALL_CONTROL	ENST00000277141	protein_coding	ZCCHC6	-0.774563	0.296883	-4.73508	0.000140672	0.00486374	1.05776	-0.183907
CVID_ALL_CONTROL	ENST00000537169	protein_coding	ARMCX3	-0.631373	-0.433229	-4.73486	0.000140743	0.00486374	1.05727	-0.17339
CVID_ALL_CONTROL	ENST00000395749	protein_coding	CAMK2B	-0.679375	0.351278	-4.72841	0.000142813	0.0049298	1.04318	-0.187257
CVID_ALL_CONTROL	ENST00000484980	protein_coding	UNC119	0.666415	0.000483727	4.72656	0.000143416	0.0049397	1.03911	0.184198
CVID_ALL_CONTROL	ENST00000303961	protein_coding	EGLN2	-1.0968	-0.155204	-4.72267	0.000144685	0.00497793	1.0306	-0.220963
CVID_ALL_CONTROL	ENST00000307098	protein_coding	SPRR1B	-0.727142	0.0447766	-4.72164	0.000145023	0.00498012	1.02835	-0.186739
CVID_ALL_CONTROL	ENST00000302909	protein_coding	KCNK3	0.8241	0.91951	4.7215	0.000145067	0.00498012	1.02806	0.176741
CVID_ALL_CONTROL	ENST00000314218	protein_coding	BBS12	-0.72935	0.220497	-4.72093	0.000145256	0.00498091	1.0268	-0.166817
CVID_ALL_CONTROL	ENST00000241305	protein_coding	CPXM2	-0.78354	0.24551	-4.71975	0.000145644	0.00498349	1.02423	-0.2105
CVID_ALL_CONTROL	ENST00000541568	protein_coding	CINP	0.941346	0.020009	4.71831	0.000146122	0.00498889	1.02107	0.221038
CVID_ALL_CONTROL	ENST00000373104	protein_coding	CSF3R	-0.712366	-0.181263	-4.71591	0.000146921	0.00499978	1.0158	-0.198456
CVID_ALL_CONTROL	ENST00000616978	protein_coding	SLC9A7	-0.744023	-0.377361	-4.71512	0.000147181	0.00500319	1.01409	-0.199444
CVID_ALL_CONTROL	ENST00000444444	protein_coding	SIRPB2	-0.862276	-0.0185119	-4.70891	0.000149269	0.0050402	1.00049	-0.236727
CVID_ALL_CONTROL	ENST00000372858	protein_coding	PABPC4	-0.5742	-0.140121	-4.70837	0.000149451	0.0050402	0.999313	-0.157254
CVID_ALL_CONTROL	ENST00000369642	protein_coding	RHOC	-0.564465	-0.495669	-4.70833	0.000149467	0.0050402	0.999208	-0.153228
CVID_ALL_CONTROL	ENST00000368847	protein_coding	MFSD4B	1.09871	0.88595	4.70813	0.000149534	0.0050402	0.998776	0.219901
CVID_ALL_CONTROL	ENST00000367889	protein_coding	MGST3	-0.795887	0.51223	-4.70805	0.00014956	0.0050402	0.998607	-0.215826
CVID_ALL_CONTROL	ENST00000510901	protein_coding	HPGD	-0.931608	-0.334265	-4.70625	0.000150174	0.00505056	0.994653	-0.213005
CVID_ALL_CONTROL	ENST00000520546	protein_coding	NAT1	0.912316	0.359389	4.7062	0.000150191	0.00505056	0.994545	0.208717
CVID_ALL_CONTROL	ENST00000292852	protein_coding	FBXO17	-0.605014	0.233642	-4.70474	0.000150688	0.00506183	0.991354	-0.158116
CVID_ALL_CONTROL	ENST00000525839	protein_coding	ARHGEF4	-0.670221	0.140682	-4.70426	0.000150851	0.00506186	0.990311	-0.186149
CVID_ALL_CONTROL	ENST00000370921	protein_coding	ARHGAP36	-0.928723	-0.321604	-4.70372	0.000151036	0.00506261	0.989131	-0.247721
CVID_ALL_CONTROL	ENST00000373713	protein_coding	FABP3	-1.24368	-0.71985	-4.70283	0.000151343	0.00506747	0.98717	-0.267802
CVID_ALL_CONTROL	ENST00000383695	protein_coding	OR5K3	-0.997657	-0.0793176	-4.70181	0.000151693	0.00507375	0.98494	-0.262248
CVID_ALL_CONTROL	ENST00000343818	protein_coding	PYCR2	-0.586101	-0.360173	-4.69943	0.000152512	0.0050957	0.979739	-0.157358
CVID_ALL_CONTROL	ENST00000495955	protein_coding	GAPVD1	-0.809468	0.0737941	-4.69591	0.000153736	0.00511685	0.972022	-0.195644
CVID_ALL_CONTROL	ENST00000565335	protein_coding	UBL7	-1.00108	-0.371598	-4.69573	0.0001538	0.00511685	0.971619	-0.257165
CVID_ALL_CONTROL	ENST00000379558	protein_coding	TOGARAM2	-0.615001	-0.460212	-4.69384	0.000154462	0.00512792	0.967478	-0.169407
CVID_ALL_CONTROL	ENST00000507544	protein_coding	COX18	0.692794	-0.462527	4.69201	0.000155104	0.00514378	0.963472	0.173581
CVID_ALL_CONTROL	ENST00000279477	protein_coding	SIRPB1	-1.44006	0.0737635	-4.6877	0.000156629	0.00517239	0.954026	-0.325541
CVID_ALL_CONTROL	ENST00000595224	protein_coding	MAGIX	-0.737577	0.00232734	-4.68673	0.000156974	0.00517544	0.951902	-0.207202
CVID_ALL_CONTROL	ENST00000590341	protein_coding	SLC7A9	-0.725652	-0.114354	-4.6805	0.000159209	0.00522154	0.938253	-0.210972
CVID_ALL_CONTROL	ENST00000367510	protein_coding	RNF2	-0.569677	-0.166616	-4.68028	0.000159287	0.00522154	0.93778	-0.159839
CVID_ALL_CONTROL	ENST00000391916	protein_coding	DACT3	-0.702796	0.0240782	-4.67693	0.000160503	0.00525037	0.930442	-0.208507
CVID_ALL_CONTROL	ENST00000401500	protein_coding	WDR62	-0.570132	0.0216171	-4.67481	0.000161277	0.00526761	0.925798	-0.152694
CVID_ALL_CONTROL	ENCT00000271943	protein_coding	CATG00000056217.1	-0.767056	-0.0606715	-4.67456	0.000161367	0.00526761	0.925258	-0.217719
CVID_ALL_CONTROL	ENST00000402966	protein_coding	C22orf46	-0.765539	-0.391005	-4.67282	0.000162006	0.00527652	0.921441	-0.201093
CVID_ALL_CONTROL	ENST00000326866	protein_coding	ZFP42	-1.20485	1.06872	-4.67244	0.000162147	0.00527652	0.920604	-0.233993
CVID_ALL_CONTROL	ENST00000447313	protein_coding	WDR87	-0.627005	0.669714	-4.6717	0.000162421	0.00527996	0.91897	-0.158996
CVID_ALL_CONTROL	ENST00000379803	protein_coding	SIN3B	-0.632735	-0.154779	-4.67111	0.000162636	0.00528144	0.917695	-0.180115
CVID_ALL_CONTROL	ENST00000540638	protein_coding	EPB41L3	-0.781632	-0.461582	-4.66355	0.000165452	0.00535618	0.901127	-0.215334
CVID_ALL_CONTROL	ENST00000609795	protein_coding	HNF4A	-0.726715	0.369253	-4.66263	0.000165799	0.00536185	0.899105	-0.189275
CVID_ALL_CONTROL	ENST00000294064	protein_coding	NEU3	-0.78135	-0.321661	-4.66146	0.00016624	0.00537056	0.896539	-0.160097
CVID_ALL_CONTROL	ENST00000341181	protein_coding	CLDND1	1.10475	-0.931196	4.66012	0.000166747	0.00538137	0.893601	0.21289
CVID_ALL_CONTROL	ENST00000395912	protein_coding	RRM2B	-1.15225	-0.441729	-4.65917	0.000167107	0.00538742	0.89152	-0.288627
CVID_ALL_CONTROL	ENST00000339852	protein_coding	NCCRP1	-0.842761	0.627525	-4.65562	0.00016846	0.00542546	0.883732	-0.210498
CVID_ALL_CONTROL	ENST00000476279	protein_coding	NDUFB2	-0.796754	-0.358694	-4.654	0.00016908	0.00543537	0.880189	-0.219332
CVID_ALL_CONTROL	ENST00000315099	protein_coding	STX19	1.28519	0.464241	4.65391	0.000169116	0.00543537	0.879983	0.289475
CVID_ALL_CONTROL	ENST00000511648	protein_coding	EME1	-0.761281	-0.328028	-4.64966	0.000170755	0.00548241	0.870673	-0.216507
CVID_ALL_CONTROL	ENST00000368297	protein_coding	LMNA	-0.588807	0.256271	-4.64706	0.000171768	0.00548856	0.864963	-0.164878
CVID_ALL_CONTROL	ENST00000420682	protein_coding	MAPT	-0.926485	0.273793	-4.64695	0.00017181	0.00548856	0.864727	-0.235029
CVID_ALL_CONTROL	ENST00000378099	protein_coding	TPK1	0.933808	0.382933	4.64691	0.000171825	0.00548856	0.864645	0.218988
CVID_ALL_CONTROL	ENST00000370828	protein_coding	GPC4	-0.586047	-0.137251	-4.64469	0.000172696	0.00550513	0.859762	-0.161635
CVID_ALL_CONTROL	ENST00000335791	protein_coding	ST6GALNAC4	-0.72116	0.135982	-4.64418	0.000172897	0.0055059	0.858643	-0.198337
CVID_ALL_CONTROL	ENST00000369630	protein_coding	FAM19A3	-1.03382	-0.0767071	-4.64141	0.000173985	0.00553493	0.852584	-0.270134
CVID_ALL_CONTROL	NM_003989	protein_coding	PAX2	-0.700854	-0.282885	-4.64048	0.000174355	0.00554105	0.850536	-0.178044
CVID_ALL_CONTROL	ENST00000373014	protein_coding	UTP11	-0.657851	0.0851999	-4.63902	0.000174935	0.00555383	0.84733	-0.169518
CVID_ALL_CONTROL	ENST00000437033	protein_coding	ADH7	-1.44039	0.260033	-4.63834	0.000175205	0.00555665	0.845842	-0.320564
CVID_ALL_CONTROL	ENCT00000102891	protein_coding	CATG00000012141.1	-0.560295	0.170833	-4.63552	0.000176331	0.00558115	0.839658	-0.163414
CVID_ALL_CONTROL	ENST00000448933	protein_coding	SEPT8	-0.583186	-0.0434496	-4.63205	0.000177726	0.00561959	0.832055	-0.161234
CVID_ALL_CONTROL	ENST00000392650	protein_coding	SDK2	-0.891885	0.377487	-4.63	0.000178556	0.00563444	0.827557	-0.20547
CVID_ALL_CONTROL	ENST00000382974	protein_coding	MED15	-0.70758	-0.319727	-4.62604	0.00018017	0.00567056	0.818872	-0.196256
CVID_ALL_CONTROL	ENST00000354958	protein_coding	PLEC	-0.756044	-0.176127	-4.62564	0.000180335	0.00567056	0.817992	-0.214484
CVID_ALL_CONTROL	ENST00000319023	protein_coding	NADSYN1	-1.01545	-0.098054	-4.62124	0.00018215	0.0057126	0.808325	-0.255128
CVID_ALL_CONTROL	ENST00000643689	protein_coding	TCF4	-0.826266	0.12967	-4.62015	0.000182599	0.0057126	0.80595	-0.197816
CVID_ALL_CONTROL	ENST00000391951	protein_coding	GEMIN7	-1.15321	0.257169	-4.61996	0.000182679	0.0057126	0.805526	-0.270148
CVID_ALL_CONTROL	ENST00000450654	protein_coding	EHF	-0.684355	0.404625	-4.60573	0.000188689	0.00588249	0.774289	-0.181804
CVID_ALL_CONTROL	ENST00000570200	protein_coding	ATXN2L	-0.640769	0.00505337	-4.6053	0.000188872	0.00588249	0.773353	-0.174278
CVID_ALL_CONTROL	ENST00000336865	protein_coding	UNG	-0.706101	-0.405495	-4.60402	0.000189422	0.00588398	0.770549	-0.190856
CVID_ALL_CONTROL	ENST00000445927	protein_coding	C2orf61	-0.682022	-0.0357137	-4.60389	0.000189478	0.00588398	0.770264	-0.193164
CVID_ALL_CONTROL	ENST00000402191	protein_coding	EFR3B	0.791088	-0.0729788	4.60293	0.00018989	0.0058863	0.768164	0.229777
CVID_ALL_CONTROL	ENST00000542557	protein_coding	PTPRO	-0.704056	-0.138755	-4.60284	0.000189929	0.0058863	0.767967	-0.196635
CVID_ALL_CONTROL	NM_001326559	protein_coding	SLC4A3	-0.651405	0.109104	-4.60074	0.000190841	0.00590871	0.763343	-0.182873
CVID_ALL_CONTROL	ENST00000584947	protein_coding	ARMC7	-0.74492	-0.418769	-4.59926	0.000191484	0.00590926	0.760099	-0.207603
CVID_ALL_CONTROL	ENST00000538517	protein_coding	PODNL1	-0.841229	0.203254	-4.59926	0.000191484	0.00590926	0.760098	-0.20361
CVID_ALL_CONTROL	ENST00000215919	protein_coding	PATZ1	-0.66863	0.22961	-4.59896	0.000191615	0.00590926	0.75944	-0.191066
CVID_ALL_CONTROL	ENST00000493763	protein_coding	RPL7L1	1.07997	0.801747	4.59777	0.000192134	0.00591355	0.756831	0.210556
CVID_ALL_CONTROL	ENST00000410017	protein_coding	COPS7B	-0.609272	0.117181	-4.59673	0.000192588	0.00591723	0.754551	-0.168574
CVID_ALL_CONTROL	ENST00000333610	protein_coding	TTC32	-0.83955	0.084636	-4.59663	0.000192632	0.00591723	0.754331	-0.227655
CVID_ALL_CONTROL	NM_001329633	protein_coding	FBXO46	-1.03284	-0.201324	-4.59237	0.000194509	0.00595927	0.744976	-0.262989
CVID_ALL_CONTROL	ENST00000396789	protein_coding	LTB4R	-0.712734	-1.008	-4.5918	0.000194764	0.00595927	0.743712	-0.159972
CVID_ALL_CONTROL	NM_001347830	protein_coding	RP11-231C18.3	0.779643	0.976815	4.58721	0.000196804	0.00600564	0.733654	0.165819
CVID_ALL_CONTROL	ENST00000537302	protein_coding	GSG1	-0.68763	-0.634959	-4.5871	0.000196856	0.00600564	0.733403	-0.191511
CVID_ALL_CONTROL	ENST00000552540	protein_coding	NACA	-0.793192	0.35893	-4.58523	0.000197697	0.00601916	0.729288	-0.20477
CVID_ALL_CONTROL	ENST00000285021	protein_coding	XPC	-0.813552	-0.0796493	-4.5844	0.00019807	0.00601916	0.727471	-0.209765
CVID_ALL_CONTROL	uc002txa.3	protein_coding	LYPD6	-0.650915	-0.0105205	-4.58192	0.000199188	0.00604727	0.722037	-0.175166
CVID_ALL_CONTROL	ENST00000417268	protein_coding	SCAF8	-0.902027	-0.142155	-4.58104	0.00019959	0.00605359	0.720092	-0.250599
CVID_ALL_CONTROL	ENST00000374467	protein_coding	BAK1	-0.643923	0.109243	-4.57963	0.00020023	0.00606709	0.717006	-0.180433
CVID_ALL_CONTROL	ENST00000411458	protein_coding	GPR137	-0.906206	1.01841	-4.57826	0.000200858	0.00607436	0.713981	-0.199275
CVID_ALL_CONTROL	ENST00000332839	protein_coding	SLC8A1	-0.637299	0.525511	-4.57652	0.000201651	0.00609244	0.710179	-0.165249
CVID_ALL_CONTROL	ENST00000295622	protein_coding	C3orf30	-1.06622	0.0797129	-4.57551	0.000202115	0.0060955	0.707962	-0.290295
CVID_ALL_CONTROL	ENST00000546378	protein_coding	HOXC11	-0.679029	-0.531603	-4.57461	0.000202533	0.0060955	0.705971	-0.179874
CVID_ALL_CONTROL	ENST00000396404	protein_coding	CYP19A1	-0.946156	-0.414555	-4.57346	0.000203062	0.00610537	0.703451	-0.239849
CVID_ALL_CONTROL	ENST00000375695	protein_coding	MAGED1	-0.666977	0.143054	-4.57272	0.000203404	0.00610537	0.701828	-0.192669
CVID_ALL_CONTROL	ENST00000526054	protein_coding	VPS28	0.79617	-0.202009	4.57263	0.000203447	0.00610537	0.701625	0.199031
CVID_ALL_CONTROL	ENST00000314222	protein_coding	PHLDA2	0.688612	-0.150189	4.57184	0.000203813	0.00611047	0.699894	0.168517
CVID_ALL_CONTROL	HBMT00000319834	protein_coding	CATG00000010746.1	-1.05824	0.459502	-4.56919	0.000205045	0.00613702	0.694077	-0.246763
CVID_ALL_CONTROL	ENST00000378543	protein_coding	FAAP20	-0.696414	-0.405356	-4.56909	0.000205091	0.00613702	0.69386	-0.170741
CVID_ALL_CONTROL	ENST00000393386	protein_coding	PTPRZ1	-0.880347	0.311742	-4.56835	0.000205439	0.0061395	0.692224	-0.168769
CVID_ALL_CONTROL	ENST00000289104	protein_coding	MRAS	-0.670962	-0.381365	-4.56446	0.000207264	0.00618074	0.683692	-0.191672
CVID_ALL_CONTROL	ENST00000366920	protein_coding	MAP3K4	-0.643122	0.183913	-4.56398	0.000207491	0.00618074	0.682637	-0.183011
CVID_ALL_CONTROL	ENST00000310512	protein_coding	MEPCE	0.963399	-0.159343	4.56388	0.000207542	0.00618074	0.682401	0.1866
CVID_ALL_CONTROL	NM_001286699	protein_coding	RCL1	-0.734497	0.340734	-4.56274	0.00020808	0.00619088	0.679901	-0.196159
CVID_ALL_CONTROL	ENST00000361672	protein_coding	MSL3	-0.81674	1.01343	-4.55321	0.000212644	0.00630399	0.658972	-0.171467
CVID_ALL_CONTROL	ENST00000621332	protein_coding	MLLT6	-0.695552	-0.00487807	-4.55297	0.000212763	0.00630399	0.658429	-0.193106
CVID_ALL_CONTROL	ENST00000217086	protein_coding	SALL4	-1.10059	0.188003	-4.55229	0.000213093	0.00630399	0.656937	-0.26541
CVID_ALL_CONTROL	ENST00000526995	protein_coding	TRAF6	-1.0234	1.31149	-4.55044	0.000213992	0.00632057	0.652874	-0.173394
CVID_ALL_CONTROL	ENST00000524902	protein_coding	MTA2	-0.547352	-0.0286739	-4.54972	0.000214342	0.00632298	0.651298	-0.15284
CVID_ALL_CONTROL	ENST00000369261	protein_coding	KLHL32	-0.521722	-0.0896387	-4.54724	0.000215557	0.00634695	0.645842	-0.155494
CVID_ALL_CONTROL	ENST00000381750	protein_coding	RCL1	-0.600254	0.233331	-4.54723	0.000215561	0.00634695	0.645827	-0.155384
CVID_ALL_CONTROL	NM_001318951	protein_coding	SLC30A3	-0.742544	-0.232627	-4.54517	0.000216577	0.00636487	0.641291	-0.201516
CVID_ALL_CONTROL	ENST00000542398	protein_coding	DLG3	-0.745827	0.167759	-4.54012	0.00021908	0.00642033	0.630204	-0.172554
CVID_ALL_CONTROL	ENST00000372462	protein_coding	CDC20	-0.619155	-0.166658	-4.53935	0.000219466	0.00642559	0.628509	-0.177576
CVID_ALL_CONTROL	ENST00000532982	protein_coding	DTX4	-1.07787	-0.392358	-4.53788	0.000220203	0.00644113	0.625275	-0.246464
CVID_ALL_CONTROL	NM_001322487	protein_coding	HPS1	-1.26226	-0.0770769	-4.5302	0.000224089	0.00653646	0.608398	-0.280138
CVID_ALL_CONTROL	ENST00000367559	protein_coding	RNASEL	-1.13686	0.731231	-4.52858	0.000224919	0.0065488	0.604831	-0.250658
CVID_ALL_CONTROL	ENST00000381042	protein_coding	PNPLA4	0.702528	0.479889	4.52855	0.000224931	0.0065488	0.60478	0.190933
CVID_ALL_CONTROL	ENST00000443023	protein_coding	SATB2	-0.746099	-0.321981	-4.52748	0.000225481	0.00655782	0.602424	-0.20604
CVID_ALL_CONTROL	ENST00000524308	protein_coding	MATN2	0.649957	0.519036	4.52683	0.000225815	0.00655782	0.601	0.161143
CVID_ALL_CONTROL	ENST00000441980	protein_coding	MOBP	-0.584777	-0.50239	-4.52632	0.000226081	0.00655782	0.599862	-0.152201
CVID_ALL_CONTROL	ENST00000614428	protein_coding	ACACA	0.920026	-0.560365	4.5258	0.000226349	0.00655951	0.598718	0.187334
CVID_ALL_CONTROL	ENST00000614001	protein_coding	XPNPEP3	-0.646091	0.11492	-4.5248	0.000226862	0.00656828	0.596536	-0.185663
CVID_ALL_CONTROL	ENST00000397367	protein_coding	CAPSL	-0.598893	0.0839393	-4.52223	0.000228197	0.00658868	0.590878	-0.167221
CVID_ALL_CONTROL	ENST00000298125	protein_coding	WDFY2	-0.639391	-0.438939	-4.52112	0.000228774	0.00659918	0.58844	-0.161299
CVID_ALL_CONTROL	ENST00000528446	protein_coding	ARMS2	-0.950202	-0.32614	-4.51881	0.000229981	0.00662787	0.583365	-0.209733
CVID_ALL_CONTROL	ENST00000358299	protein_coding	ICA1L	-0.917479	0.269103	-4.51633	0.000231285	0.00665631	0.577914	-0.238
CVID_ALL_CONTROL	ENST00000247706	protein_coding	ABHD8	-0.879825	0.0200121	-4.51396	0.000232537	0.00665745	0.572704	-0.202503
CVID_ALL_CONTROL	ENST00000194155	protein_coding	PCDHB2	0.74592	-0.898441	4.51369	0.000232679	0.00665745	0.572115	0.16524
CVID_ALL_CONTROL	ENST00000373610	protein_coding	TXLNA	-0.904169	-0.0845873	-4.51326	0.000232907	0.00665745	0.57117	-0.188083
CVID_ALL_CONTROL	ENST00000369899	protein_coding	SUFU	-0.573638	-0.40837	-4.51323	0.000232925	0.00665745	0.571096	-0.16086
CVID_ALL_CONTROL	ENST00000356783	protein_coding	TNNT1	-0.659898	0.00211529	-4.50876	0.000235311	0.00671949	0.561268	-0.175081
CVID_ALL_CONTROL	ENST00000397677	protein_coding	CHMP7	1.01217	0.498247	4.50726	0.00023612	0.0067313	0.557959	0.209637
CVID_ALL_CONTROL	ENST00000583600	protein_coding	MARCH10	-0.588872	-0.0572637	-4.50712	0.000236195	0.0067313	0.55765	-0.166133
CVID_ALL_CONTROL	ENST00000260569	protein_coding	CEP68	-0.536655	-0.176329	-4.50679	0.000236371	0.0067313	0.556932	-0.152876
CVID_ALL_CONTROL	ENST00000258200	protein_coding	FBXL8	-0.530225	-0.292409	-4.50628	0.000236646	0.006733	0.55581	-0.152345
CVID_ALL_CONTROL	NM_001317395	protein_coding	KCTD10	0.572462	-0.242384	4.50276	0.000238553	0.00676571	0.548072	0.159654
CVID_ALL_CONTROL	NM_001354325	protein_coding	RALYL	-0.902809	-0.435306	-4.50095	0.000239538	0.00678238	0.544096	-0.222666
CVID_ALL_CONTROL	NM_001323627	protein_coding	ZDHHC1	-0.886664	-0.66543	-4.5001	0.000240006	0.00678238	0.542214	-0.235478
CVID_ALL_CONTROL	ENST00000354381	protein_coding	KANK4	-0.923905	-0.372967	-4.49989	0.000240119	0.00678238	0.541761	-0.218237
CVID_ALL_CONTROL	ENST00000353147	protein_coding	HFE	-0.715223	-0.0241221	-4.49862	0.000240813	0.00679584	0.538978	-0.172729
CVID_ALL_CONTROL	ENST00000310125	protein_coding	TFDP3	-0.874232	-0.362534	-4.49775	0.000241291	0.00680319	0.537064	-0.211616
CVID_ALL_CONTROL	ENST00000427500	protein_coding	GBA	0.964951	0.561073	4.49658	0.000241936	0.00680907	0.534492	0.247831
CVID_ALL_CONTROL	ENST00000405807	protein_coding	COL4A3BP	0.727064	0.125948	4.4951	0.000242754	0.00682595	0.531237	0.171228
CVID_ALL_CONTROL	ENST00000367854	protein_coding	RCSD1	-0.645209	0.34676	-4.49468	0.000242989	0.00682641	0.530303	-0.164683
CVID_ALL_CONTROL	ENST00000399600	protein_coding	SCIMP	-0.565382	-0.200211	-4.49404	0.000243342	0.00683018	0.528904	-0.162248
CVID_ALL_CONTROL	ENST00000347925	protein_coding	KLHDC4	0.748066	-0.137134	4.49228	0.000244322	0.00685154	0.525027	0.187523
CVID_ALL_CONTROL	ENST00000614113	protein_coding	CAV1	0.975244	-0.0452176	4.48491	0.000248462	0.00696141	0.508821	0.216545
CVID_ALL_CONTROL	HBMT00000009810	protein_coding	CATG00000090884.1	-0.627679	-0.389199	-4.48302	0.00024954	0.00698534	0.504647	-0.173487
CVID_ALL_CONTROL	ENST00000228476	protein_coding	DAO	-0.948449	-0.0411374	-4.48247	0.000249852	0.00698779	0.503445	-0.202616
CVID_ALL_CONTROL	ENST00000488423	protein_coding	DPH3	0.776224	-0.538494	4.47915	0.000251749	0.00702508	0.49615	0.173096
CVID_ALL_CONTROL	ENST00000360589	protein_coding	ANKRD53	0.603225	0.535678	4.47818	0.000252309	0.00702508	0.494006	0.161478
CVID_ALL_CONTROL	ENST00000520213	protein_coding	SNAP91	-0.986963	-0.109859	-4.47506	0.000254111	0.00706267	0.487143	-0.248365
CVID_ALL_CONTROL	ENST00000250373	protein_coding	NFATC4	-1.12343	-0.0348614	-4.47292	0.000255352	0.00709084	0.482448	-0.272117
CVID_ALL_CONTROL	ENST00000234347	protein_coding	PRTN3	-0.738972	-0.266657	-4.47151	0.000256177	0.00710743	0.479338	-0.190922
CVID_ALL_CONTROL	ENST00000341316	protein_coding	SPG7	-0.524517	-0.149552	-4.47063	0.000256693	0.00711544	0.477395	-0.153684
CVID_ALL_CONTROL	NM_001329758	protein_coding	FAM136A	-0.990235	1.08914	-4.4702	0.000256946	0.00711612	0.476448	-0.193154
CVID_ALL_CONTROL	ENST00000446070	protein_coding	SYBU	-0.750388	-0.202204	-4.46733	0.000258633	0.00714385	0.470138	-0.196215
CVID_ALL_CONTROL	ENST00000546027	protein_coding	SERPINB7	-1.33588	-0.156795	-4.46191	0.000261854	0.00722004	0.458205	-0.310032
CVID_ALL_CONTROL	NM_001321646	protein_coding	TRAPPC9	-0.616781	0.540253	-4.46	0.000262998	0.00723212	0.454001	-0.156803
CVID_ALL_CONTROL	ENST00000524632	protein_coding	TMEM262	0.920301	0.146886	4.45996	0.000263022	0.00723212	0.453913	0.237894
CVID_ALL_CONTROL	NM_001307937	protein_coding	COMMD9	-1.1552	-0.225967	-4.4593	0.000263414	0.00723212	0.452476	-0.317638
CVID_ALL_CONTROL	ENST00000320699	protein_coding	DUS3L	-0.866338	-0.191424	-4.45925	0.000263449	0.00723212	0.452348	-0.237358
CVID_ALL_CONTROL	ENST00000370097	protein_coding	C20orf195	-0.774167	-0.160328	-4.45689	0.000264867	0.0072583	0.447172	-0.20985
CVID_ALL_CONTROL	ENST00000250360	protein_coding	SIGLEC9	-0.621872	-0.281634	-4.45624	0.000265263	0.00725977	0.445735	-0.179605
CVID_ALL_CONTROL	ENST00000303324	protein_coding	OR2B2	-1.56533	0.0461099	-4.45546	0.000265734	0.00725977	0.444022	-0.349387
CVID_ALL_CONTROL	NM_001290085	protein_coding	ZNF627	-0.634301	0.420854	-4.45538	0.000265784	0.00725977	0.44384	-0.171566
CVID_ALL_CONTROL	ENST00000490254	protein_coding	BTN3A3	0.640862	0.33754	4.45249	0.000267543	0.00729322	0.437483	0.171364
CVID_ALL_CONTROL	ENST00000261822	protein_coding	BCL7A	-0.786732	0.554475	-4.45101	0.00026845	0.00730941	0.43422	-0.157528
CVID_ALL_CONTROL	NM_015270	protein_coding	ADCY6	-0.559809	-0.101049	-4.45076	0.000268604	0.00730941	0.433665	-0.163759
CVID_ALL_CONTROL	ENST00000246551	protein_coding	HCST	-1.21502	-0.124046	-4.44646	0.000271252	0.00735944	0.424208	-0.286523
CVID_ALL_CONTROL	ENST00000265965	protein_coding	SERGEF	0.84473	-0.617317	4.44578	0.000271674	0.00736088	0.422709	0.153127
CVID_ALL_CONTROL	ENST00000261652	protein_coding	TNFRSF13B	-0.863184	0.0775975	-4.44435	0.000272564	0.0073749	0.419557	-0.218562
CVID_ALL_CONTROL	ENST00000641771	protein_coding	OR2L2	-1.09486	0.361301	-4.44351	0.000273086	0.00737993	0.417712	-0.243086
CVID_ALL_CONTROL	ENST00000222482	protein_coding	CPA4	-0.606723	-0.255088	-4.44258	0.000273665	0.00738918	0.415672	-0.171515
CVID_ALL_CONTROL	ENST00000343534	protein_coding	C1orf162	-0.728417	0.222939	-4.44089	0.00027472	0.00741128	0.41196	-0.212565
CVID_ALL_CONTROL	ENST00000587848	protein_coding	ANKRD62	0.911119	0.697196	4.43853	0.000276207	0.00742692	0.406758	0.188407
CVID_ALL_CONTROL	ENST00000331531	protein_coding	SLC25A10	-0.648474	-0.451471	-4.43804	0.000276513	0.00742692	0.405688	-0.18147
CVID_ALL_CONTROL	ENST00000471652	protein_coding	ZC3HAV1	-0.776036	0.509759	-4.43796	0.000276568	0.00742692	0.405498	-0.171001
CVID_ALL_CONTROL	ENST00000586600	protein_coding	CCDC130	-0.619576	-0.159388	-4.43771	0.000276727	0.00742692	0.404945	-0.179783
CVID_ALL_CONTROL	ENST00000611631	protein_coding	BCL2L12	-0.616588	0.165024	-4.43648	0.000277501	0.00743494	0.402251	-0.176382
CVID_ALL_CONTROL	ENST00000311772	protein_coding	PPP1R8	-0.708323	-0.263161	-4.43365	0.0002793	0.00745396	0.396022	-0.199927
CVID_ALL_CONTROL	ENST00000405930	protein_coding	ZDHHC8	-0.6336	-0.255527	-4.43349	0.000279404	0.00745396	0.395663	-0.180071
CVID_ALL_CONTROL	ENST00000229022	protein_coding	VDR	-0.582074	0.024718	-4.43279	0.000279853	0.00745653	0.394117	-0.165169
CVID_ALL_CONTROL	ENST00000346299	protein_coding	MTMR2	0.820324	-0.464186	4.42452	0.000285186	0.00758232	0.375918	0.191148
CVID_ALL_CONTROL	ENST00000262442	protein_coding	DNAH9	-0.736673	-0.133913	-4.41673	0.000290307	0.00767195	0.358764	-0.210871
CVID_ALL_CONTROL	ENST00000198536	protein_coding	PILRA	-0.6751	-0.0216832	-4.41546	0.000291153	0.00767728	0.355959	-0.185706
CVID_ALL_CONTROL	ENST00000555003	protein_coding	IL11RA	-0.743857	-0.682166	-4.41534	0.00029123	0.00767728	0.355705	-0.160843
CVID_ALL_CONTROL	ENST00000528359	protein_coding	SLC8A3	-0.890999	0.159538	-4.41499	0.000291461	0.00767728	0.35494	-0.195253
CVID_ALL_CONTROL	ENST00000545578	protein_coding	INTS11	-0.624273	-0.138373	-4.4127	0.000292989	0.00770664	0.349901	-0.17632
CVID_ALL_CONTROL	ENST00000325979	protein_coding	IQCE	-0.633612	0.388213	-4.41258	0.000293069	0.00770664	0.349637	-0.173041
CVID_ALL_CONTROL	ENST00000553456	protein_coding	EMX2	-0.877948	0.151515	-4.41197	0.000293479	0.00771065	0.348292	-0.193789
CVID_ALL_CONTROL	ENST00000622873	protein_coding	DDC	0.670325	-0.689255	4.41162	0.000293716	0.00771065	0.347514	0.169242
CVID_ALL_CONTROL	ENST00000374851	protein_coding	TMEM246	-0.772553	-0.648561	-4.41024	0.000294644	0.00772204	0.344473	-0.172125
CVID_ALL_CONTROL	ENST00000525270	protein_coding	VNN2	-0.562865	0.298936	-4.40981	0.00029493	0.00772306	0.343537	-0.151888
CVID_ALL_CONTROL	ENST00000541543	protein_coding	CEP41	1.10595	0.488444	4.40633	0.00029729	0.00777184	0.335856	0.275633
CVID_ALL_CONTROL	ENST00000215812	protein_coding	SEC14L3	-0.690953	-0.227373	-4.4055	0.00029785	0.00777997	0.334041	-0.183986
CVID_ALL_CONTROL	ENST00000285605	protein_coding	MARVELD1	0.95089	0.139688	4.4039	0.000298943	0.00780198	0.330513	0.18568
CVID_ALL_CONTROL	ENST00000366987	protein_coding	ATF3	-0.629047	-0.085639	-4.40317	0.000299443	0.00780532	0.328901	-0.155197
CVID_ALL_CONTROL	ENST00000392621	protein_coding	CD300LB	-1.01954	0.804586	-4.40298	0.00029957	0.00780532	0.328492	-0.175943
CVID_ALL_CONTROL	ENST00000406687	protein_coding	ASB3	1.1896	0.193054	4.40092	0.000300986	0.00782263	0.323949	0.205679
CVID_ALL_CONTROL	ENST00000394830	protein_coding	PBRM1	-0.840224	0.535097	-4.40022	0.000301465	0.00782619	0.322415	-0.16806
CVID_ALL_CONTROL	ENST00000301573	protein_coding	CD300LF	-1.07561	0.0629804	-4.39871	0.000302511	0.00784269	0.319078	-0.287658
CVID_ALL_CONTROL	ENST00000264192	protein_coding	CYTIP	-0.724586	-0.122002	-4.39784	0.000303108	0.00785164	0.317179	-0.184835
CVID_ALL_CONTROL	ENST00000448077	protein_coding	PPARD	-0.829165	-0.392548	-4.39647	0.00030406	0.00786979	0.314156	-0.222604
CVID_ALL_CONTROL	ENST00000339562	protein_coding	NR4A2	-1.25681	0.111433	-4.39556	0.000304694	0.00787967	0.312149	-0.283325
CVID_ALL_CONTROL	ENST00000613094	protein_coding	PITX2	-0.874853	-0.35528	-4.39385	0.000305888	0.0078917	0.30838	-0.221619
CVID_ALL_CONTROL	NM_001323531	protein_coding	PARP6	-0.625542	-0.0109188	-4.39381	0.000305917	0.0078917	0.308288	-0.179257
CVID_ALL_CONTROL	NM_001346404	protein_coding	PGAP2	-1.04648	-0.168838	-4.39091	0.000307947	0.00792168	0.301916	-0.232739
CVID_ALL_CONTROL	NM_001303513	protein_coding	PDZD4	-0.559787	-0.0761021	-4.39035	0.000308342	0.00792168	0.300679	-0.158773
CVID_ALL_CONTROL	ENST00000539066	protein_coding	POLR3B	0.788463	0.503777	4.39035	0.000308347	0.00792168	0.300663	0.167112
CVID_ALL_CONTROL	ENST00000334211	protein_coding	ARAP1	0.968881	0.10539	4.38598	0.000311442	0.00796191	0.291039	0.23741
CVID_ALL_CONTROL	ENST00000297477	protein_coding	TMEM184A	0.605764	0.0358018	4.3798	0.000315872	0.00804224	0.277431	0.156749
CVID_ALL_CONTROL	ENST00000454376	protein_coding	PRMT1	-0.660129	0.135284	-4.37813	0.000317078	0.00806638	0.273758	-0.179785
CVID_ALL_CONTROL	ENST00000523501	protein_coding	MPP2	-1.04593	-0.449235	-4.3775	0.000317537	0.00807148	0.272364	-0.26822
CVID_ALL_CONTROL	ENST00000303277	protein_coding	TMEM129	-0.875738	-0.717224	-4.37265	0.000321074	0.00814151	0.261692	-0.17995
CVID_ALL_CONTROL	ENST00000568684	protein_coding	WWP2	-0.622969	-0.143213	-4.37108	0.000322229	0.00816418	0.258231	-0.181251
CVID_ALL_CONTROL	ENST00000439158	protein_coding	ZSCAN31	-0.833394	0.374967	-4.36998	0.000323039	0.00816852	0.255813	-0.203741
CVID_ALL_CONTROL	uc001cio.3	protein_coding	EBNA1BP2	1.0409	-0.24585	4.36967	0.000323269	0.00816852	0.255127	0.237085
CVID_ALL_CONTROL	ENST00000368087	protein_coding	ARG1	1.09387	-0.557103	4.36943	0.000323446	0.00816852	0.254599	0.192618
CVID_ALL_CONTROL	ENST00000400319	protein_coding	DIAPH3	-1.00104	0.628224	-4.36742	0.00032494	0.00818718	0.250158	-0.216167
CVID_ALL_CONTROL	ENST00000357167	protein_coding	BTBD11	-0.633989	-0.186434	-4.36725	0.000325065	0.00818718	0.249787	-0.15957
CVID_ALL_CONTROL	ENST00000367580	protein_coding	MR1	-0.599853	-0.0984165	-4.36686	0.000325357	0.00818718	0.248924	-0.163151
CVID_ALL_CONTROL	ENST00000369046	protein_coding	QRSL1	-0.57066	-0.164252	-4.36337	0.000327959	0.00822266	0.24125	-0.158935
CVID_ALL_CONTROL	ENST00000242104	protein_coding	OCM	-1.01724	0.0870037	-4.36174	0.000329183	0.00824674	0.237659	-0.213963
CVID_ALL_CONTROL	ENST00000367974	protein_coding	CFAP126	-1.04747	0.433624	-4.36022	0.000330334	0.00826433	0.234298	-0.252153
CVID_ALL_CONTROL	ENST00000430816	protein_coding	RP11-98L5.5	-0.682562	-0.143246	-4.35538	0.000334012	0.00834095	0.22363	-0.187646
CVID_ALL_CONTROL	ENST00000399988	protein_coding	MAGEB16	-1.0546	-0.459359	-4.35001	0.000338132	0.0084371	0.211818	-0.237977
CVID_ALL_CONTROL	ENST00000328306	protein_coding	SLC9A7	-0.692842	-0.453493	-4.3423	0.000344149	0.00856946	0.194827	-0.162929
CVID_ALL_CONTROL	ENST00000316902	protein_coding	SLC7A8	0.632169	0.334845	4.34209	0.000344316	0.00856946	0.19436	0.160255
CVID_ALL_CONTROL	ENST00000353214	protein_coding	ARPC5L	-0.619659	-0.484508	-4.34153	0.000344761	0.00856946	0.193117	-0.162161
CVID_ALL_CONTROL	ENST00000399120	protein_coding	HLCS	-0.997529	0.500947	-4.34147	0.000344808	0.00856946	0.192985	-0.213205
CVID_ALL_CONTROL	ENST00000564751	protein_coding	CD276	-0.780388	-0.229771	-4.33468	0.000350205	0.00868977	0.178024	-0.209254
CVID_ALL_CONTROL	NM_001351644	protein_coding	PPP6R2	0.727534	-0.218036	4.33369	0.000351001	0.00870259	0.17584	0.15236
CVID_ALL_CONTROL	NM_001348906	protein_coding	SLC35A5	-0.93221	0.365135	-4.33201	0.000352352	0.00872559	0.172137	-0.190722
CVID_ALL_CONTROL	NM_001317112	protein_coding	MOB1A	0.6791	-0.627855	4.3304	0.000353651	0.00873612	0.168595	0.155114
CVID_ALL_CONTROL	ENST00000608034	protein_coding	LINC00493	0.755061	0.595533	4.33039	0.000353653	0.00873612	0.168588	0.168981
CVID_ALL_CONTROL	ENST00000555248	protein_coding	YAF2	-0.664601	-0.0744302	-4.32993	0.000354031	0.00873612	0.16756	-0.168153
CVID_ALL_CONTROL	ENST00000029410	protein_coding	B4GALT7	-0.743312	-0.397019	-4.32958	0.000354312	0.00873615	0.166795	-0.197665
CVID_ALL_CONTROL	ENST00000576017	protein_coding	TMEM256	-0.533116	-0.0787818	-4.32566	0.000357506	0.008801	0.158153	-0.157881
CVID_ALL_CONTROL	ENST00000265807	protein_coding	SH2D4A	-0.600704	0.299667	-4.32466	0.000358328	0.0088143	0.15594	-0.16316
CVID_ALL_CONTROL	ENST00000526600	protein_coding	TEAD1	-0.644941	-0.00230832	-4.32075	0.000361546	0.00885924	0.147328	-0.179313
CVID_ALL_CONTROL	ENST00000326754	protein_coding	TRIML2	-0.73896	0.167613	-4.31977	0.000362353	0.00885924	0.145181	-0.196695
CVID_ALL_CONTROL	ENST00000276204	protein_coding	DOCK11	-0.549005	-0.061447	-4.31969	0.000362423	0.00885924	0.144995	-0.150441
CVID_ALL_CONTROL	ENST00000400011	protein_coding	TJP1	1.07157	-0.0206256	4.31727	0.000364436	0.00889452	0.139661	0.24578
CVID_ALL_CONTROL	ENST00000544244	protein_coding	PTPRO	-0.620768	-0.132838	-4.31391	0.000367247	0.00892188	0.132262	-0.173163
CVID_ALL_CONTROL	ENST00000408901	protein_coding	NGDN	0.813445	-0.391574	4.31388	0.000367271	0.00892188	0.1322	0.204489
CVID_ALL_CONTROL	ENST00000381886	protein_coding	USP7	-0.580451	0.157267	-4.31084	0.00036984	0.00896338	0.125486	-0.158745
CVID_ALL_CONTROL	ENST00000371064	protein_coding	ZDHHC9	-0.670232	0.180714	-4.30887	0.00037151	0.00899689	0.121146	-0.170741
CVID_ALL_CONTROL	ENST00000264709	protein_coding	DNMT3A	-0.65516	-0.160721	-4.30687	0.000373214	0.00900839	0.11674	-0.171634
CVID_ALL_CONTROL	ENST00000638942	protein_coding	NFE4	-0.846677	0.584111	-4.30665	0.000373398	0.00900839	0.116265	-0.193199
CVID_ALL_CONTROL	ENST00000417717	protein_coding	SATB1	-0.531508	-0.162633	-4.30628	0.000373715	0.00900839	0.115447	-0.160183
CVID_ALL_CONTROL	ENST00000641627	protein_coding	OR1M1	1.02114	0.218825	4.30538	0.000374484	0.009013	0.11347	0.243664
CVID_ALL_CONTROL	ENST00000458408	protein_coding	CCDC159	0.846574	-0.282289	4.30403	0.000375649	0.00903408	0.110478	0.196585
CVID_ALL_CONTROL	ENST00000451682	protein_coding	ARPC1B	-0.6917	-0.643936	-4.30238	0.00037707	0.00905833	0.106842	-0.16671
CVID_ALL_CONTROL	ENST00000432829	protein_coding	DOCK8	-0.91998	-0.510532	-4.30218	0.000377237	0.00905833	0.106415	-0.22947
CVID_ALL_CONTROL	ENST00000440926	protein_coding	SLC18A1	-0.795441	-0.537342	-4.29736	0.000381425	0.00914483	0.0957848	-0.215611
CVID_ALL_CONTROL	ENST00000504452	protein_coding	PRDM8	-0.894117	-0.362145	-4.29042	0.000387535	0.00927709	0.0804826	-0.205002
CVID_ALL_CONTROL	NM_001297440	protein_coding	PDE4B	-0.66081	-0.152218	-4.28879	0.000388981	0.00929745	0.0768971	-0.181275
CVID_ALL_CONTROL	ENST00000318065	protein_coding	NFATC1	-0.67334	-0.382912	-4.28609	0.000391395	0.00934086	0.0709395	-0.159118
CVID_ALL_CONTROL	ENST00000556710	protein_coding	RP11-574F21.3	-0.6641	0.189953	-4.28344	0.000393773	0.00938328	0.065108	-0.183812
CVID_ALL_CONTROL	MICT00000152804	protein_coding	CATG00000034317.1	-1.46779	-0.747673	-4.28121	0.000395792	0.00941081	0.0601851	-0.258497
CVID_ALL_CONTROL	NM_001323088	protein_coding	JAKMIP3	-0.988712	-0.158894	-4.28116	0.000395832	0.00941081	0.0600866	-0.243534
CVID_ALL_CONTROL	NM_001350177	protein_coding	ATXN7L2	0.77459	0.0728618	4.28064	0.000396311	0.00941501	0.058924	0.180211
CVID_ALL_CONTROL	ENST00000310454	protein_coding	GPD2	0.63388	-0.0972033	4.2767	0.000399899	0.00949303	0.050247	0.167079
CVID_ALL_CONTROL	ENST00000361216	protein_coding	ATP1A2	-0.519302	0.236291	-4.27571	0.000400803	0.00950006	0.0480726	-0.15118
CVID_ALL_CONTROL	ENST00000369037	protein_coding	PDSS2	0.968376	0.573404	4.27327	0.000403048	0.0095388	0.0426951	0.220303
CVID_ALL_CONTROL	NM_001322258	protein_coding	JMJD1C	-1.13171	-0.543475	-4.26945	0.000406595	0.00957684	0.0342595	-0.257778
CVID_ALL_CONTROL	ENST00000438447	protein_coding	PDZD2	-0.63026	0.635721	-4.26877	0.00040723	0.00957684	0.0327572	-0.171485
CVID_ALL_CONTROL	ENST00000381255	protein_coding	HOPX	-0.717354	-0.312225	-4.26565	0.000410143	0.00963374	0.0258958	-0.184677
CVID_ALL_CONTROL	ENST00000418724	protein_coding	ZBTB22	-0.686843	-0.29401	-4.26344	0.000412223	0.00967533	0.0210262	-0.1853
CVID_ALL_CONTROL	ENST00000396372	protein_coding	CALCA	-0.755684	-0.260553	-4.26301	0.000412631	0.00967763	0.0200743	-0.192655
CVID_ALL_CONTROL	ENST00000576178	protein_coding	CH17-360D5.1	-0.580858	0.326839	-4.26082	0.000414707	0.00970445	0.0152446	-0.163639
CVID_ALL_CONTROL	ENST00000445537	protein_coding	PTPRO	-0.588219	-0.13459	-4.26036	0.000415148	0.0097075	0.0142214	-0.169287
CVID_ALL_CONTROL	ENST00000371633	protein_coding	LCN12	-0.549342	-0.0202252	-4.25706	0.000418297	0.00974466	0.0069485	-0.16263
CVID_ALL_CONTROL	ENST00000401642	protein_coding	SCFD2	-0.541458	0.0293148	-4.25281	0.000422384	0.00982241	-0.00241198	-0.160643
CVID_ALL_CONTROL	ENST00000558012	protein_coding	PSTPIP1	-0.748917	0.170473	-4.25258	0.000422605	0.00982241	-0.00291458	-0.216358
CVID_ALL_CONTROL	ENST00000329654	protein_coding	PDE4B	-0.699655	-0.155916	-4.25227	0.000422911	0.00982241	-0.00361159	-0.200979
CVID_ALL_CONTROL	ENST00000316939	protein_coding	GADD45GIP1	0.780576	0.981448	4.25145	0.000423701	0.00982241	-0.00540641	0.173416
CVID_ALL_CONTROL	ENST00000506600	protein_coding	CCT5	0.578407	-0.240149	4.25122	0.000423928	0.00982241	-0.00592381	0.15223
CVID_ALL_CONTROL	ENST00000397572	protein_coding	MYCBP	-0.540768	0.0456905	-4.25111	0.000424037	0.00982241	-0.00617129	-0.150899
CVID_ALL_CONTROL	ENST00000263257	protein_coding	NOVA2	-0.661733	-0.412487	-4.24772	0.000427338	0.0098816	-0.013634	-0.168208
CVID_ALL_CONTROL	ENST00000610527	protein_coding	C18orf21	0.760127	0.399673	4.24532	0.000429695	0.00992529	-0.0189284	0.210354
CVID_ALL_CONTROL	ENST00000636051	protein_coding	ING5	-0.905474	-0.510984	-4.24126	0.000433709	0.0099993	-0.0278751	-0.208963
CVID_ALL_CONTROL	ENST00000392035	protein_coding	C19orf47	-0.578919	0.0389039	-4.23971	0.000435254	0.0100185	-0.0312987	-0.174155
CVID_ALL_CONTROL	ENST00000304411	protein_coding	GPR27	1.30358	0.689827	4.23946	0.000435505	0.0100185	-0.0318533	0.258872
CVID_ALL_CONTROL	ENST00000343218	protein_coding	DPYSL3	-0.657963	-0.0675018	-4.23888	0.000436077	0.0100221	-0.0331158	-0.184212
CVID_ALL_CONTROL	NM_001320840	protein_coding	ATP5SL	0.845209	0.360994	4.23866	0.000436303	0.0100221	-0.0336152	0.180882
CVID_ALL_CONTROL	ENST00000381192	protein_coding	CD99	0.866761	-0.676422	4.23675	0.000438213	0.0100434	-0.0378178	0.214944
CVID_ALL_CONTROL	ENST00000397722	protein_coding	NME4	-1.06566	-0.103504	-4.23526	0.000439716	0.0100635	-0.0411134	-0.253214
CVID_ALL_CONTROL	MICT00000353868	protein_coding	CATG00000101331.1	-0.836569	-0.121146	-4.23404	0.000440944	0.0100769	-0.0437969	-0.190001
CVID_ALL_CONTROL	ENST00000269137	protein_coding	SS18	-0.810917	-0.327483	-4.23325	0.000441747	0.0100836	-0.0455476	-0.184251
CVID_ALL_CONTROL	ENST00000361910	protein_coding	ARMCX6	1.04363	-0.239108	4.23282	0.00044218	0.0100836	-0.0464906	0.179414
CVID_ALL_CONTROL	ENST00000359286	protein_coding	ZNF705A	0.888487	0.262571	4.22656	0.000448568	0.0101841	-0.060293	0.188005
CVID_ALL_CONTROL	ENST00000613886	protein_coding	RUNX1T1	-0.619028	-0.468701	-4.22572	0.000449424	0.0101961	-0.062128	-0.18161
CVID_ALL_CONTROL	ENST00000412756	protein_coding	TTC14	1.05619	0.338315	4.22497	0.000450201	0.0102063	-0.0637888	0.210334
CVID_ALL_CONTROL	ENST00000535904	protein_coding	PRB4	-0.628987	-0.347121	-4.22381	0.000451402	0.0102257	-0.0663539	-0.176245
CVID_ALL_CONTROL	ENST00000403562	protein_coding	PRKAR1B	-0.668164	-0.372093	-4.22351	0.000451714	0.0102257	-0.0670176	-0.182794
CVID_ALL_CONTROL	ENST00000326624	protein_coding	ZBTB33	1.16312	0.455902	4.22198	0.000453293	0.0102443	-0.0703747	0.253842
CVID_ALL_CONTROL	ENST00000389362	protein_coding	PRB2	-1.12331	0.183503	-4.22004	0.000455315	0.0102609	-0.0746585	-0.286402
CVID_ALL_CONTROL	ENST00000544894	protein_coding	COQ7	1.26973	0.270849	4.21995	0.000455408	0.0102609	-0.0748554	0.254172
CVID_ALL_CONTROL	ENST00000621189	protein_coding	RECQL4	-1.23015	0.07023	-4.21419	0.000461457	0.0103563	-0.0875497	-0.274349
CVID_ALL_CONTROL	ENST00000326499	protein_coding	VNN2	-0.852402	-0.346654	-4.21134	0.000464485	0.0104093	-0.0938437	-0.226861
CVID_ALL_CONTROL	ENST00000565677	protein_coding	STUB1	-0.783261	-0.305875	-4.21024	0.000465654	0.0104205	-0.0962612	-0.200685
CVID_ALL_CONTROL	ENST00000227135	protein_coding	SPA17	-0.600151	0.105381	-4.20662	0.00046954	0.0104849	-0.104256	-0.167636
CVID_ALL_CONTROL	ENST00000434319	protein_coding	CLEC12A	-0.830033	0.376322	-4.20414	0.000472213	0.0105371	-0.109717	-0.153972
CVID_ALL_CONTROL	ENST00000590230	protein_coding	ELANE	0.775327	0.101441	4.20107	0.000475543	0.0105812	-0.116477	0.187935
CVID_ALL_CONTROL	ENST00000395869	protein_coding	MYL3	-0.612845	0.321237	-4.20035	0.000476334	0.0105837	-0.118076	-0.156116
CVID_ALL_CONTROL	ENST00000475866	protein_coding	CRYBG2	0.80749	0.946072	4.19988	0.00047684	0.0105874	-0.119097	0.188775
CVID_ALL_CONTROL	ENST00000266508	protein_coding	AEBP2	-0.955569	0.419236	-4.19434	0.000482942	0.0107001	-0.13133	-0.180083
CVID_ALL_CONTROL	ENST00000389328	protein_coding	TRAPPC9	-0.959052	0.100343	-4.19294	0.00048449	0.0107268	-0.134408	-0.249892
CVID_ALL_CONTROL	ENST00000295701	protein_coding	RQCD1	0.789676	-0.0295332	4.18855	0.000489384	0.0107969	-0.144075	0.17513
CVID_ALL_CONTROL	ENST00000333861	protein_coding	CCDC87	-0.671639	-0.0195733	-4.1876	0.000490459	0.0107984	-0.146187	-0.164667
CVID_ALL_CONTROL	ENST00000367988	protein_coding	TOMM40L	-0.866721	-0.393055	-4.18223	0.000496529	0.0109083	-0.158016	-0.211447
CVID_ALL_CONTROL	ENST00000554578	protein_coding	STAC3	0.640251	-0.182006	4.18126	0.000497631	0.0109171	-0.160149	0.156885
CVID_ALL_CONTROL	ENST00000586305	protein_coding	RASGRP4	-1.07833	0.0435729	-4.18074	0.000498227	0.0109225	-0.1613	-0.252379
CVID_ALL_CONTROL	ENST00000378842	protein_coding	GALT	0.972517	-0.192381	4.17952	0.000499621	0.0109378	-0.163989	0.217104
CVID_ALL_CONTROL	ENST00000530406	protein_coding	NOX5	-1.20378	0.011028	-4.179	0.000500224	0.0109397	-0.165147	-0.284898
CVID_ALL_CONTROL	ENST00000368048	protein_coding	CD84	0.73416	0.174741	4.17838	0.000500932	0.0109434	-0.166507	0.168719
CVID_ALL_CONTROL	ENST00000282561	protein_coding	GJA1	0.948178	0.0974104	4.17401	0.00050597	0.011015	-0.176132	0.260385
CVID_ALL_CONTROL	NM_001159675	protein_coding	SYNCRIP	1.10828	0.535285	4.17146	0.00050894	0.0110642	-0.181761	0.233628
CVID_ALL_CONTROL	ENST00000282884	protein_coding	RASSF8	-0.803726	0.21287	-4.17057	0.000509975	0.0110713	-0.183714	-0.163298
CVID_ALL_CONTROL	ENST00000367265	protein_coding	KDM5B	-0.808133	-0.751149	-4.16681	0.000514396	0.0111286	-0.192015	-0.199237
CVID_ALL_CONTROL	ENST00000354484	protein_coding	ADAMTSL2	-0.7062	-0.51814	-4.16491	0.00051664	0.0111617	-0.196201	-0.177572
CVID_ALL_CONTROL	ENST00000229708	protein_coding	ULBP1	-0.756044	0.130764	-4.1621	0.000519976	0.0112105	-0.202391	-0.220852
CVID_ALL_CONTROL	ENST00000334636	protein_coding	CYP2R1	-0.765189	0.456067	-4.16082	0.000521504	0.0112357	-0.205211	-0.194409
CVID_ALL_CONTROL	ENST00000400427	protein_coding	UMODL1	1.01166	0.534362	4.16012	0.000522345	0.0112461	-0.20676	0.218909
CVID_ALL_CONTROL	ENST00000376156	protein_coding	ALG8	-0.728604	0.980932	-4.1594	0.000523203	0.0112527	-0.208339	-0.163179
CVID_ALL_CONTROL	ENST00000370360	protein_coding	GLMN	0.741812	-0.0297179	4.1577	0.000525251	0.0112853	-0.212096	0.181255
CVID_ALL_CONTROL	ENST00000579687	protein_coding	ICAM2	-0.715628	-0.0503635	-4.15738	0.000525642	0.0112859	-0.212811	-0.196956
CVID_ALL_CONTROL	ENST00000455903	protein_coding	RBM45	0.923549	-0.333245	4.15669	0.000526474	0.0112934	-0.214332	0.204351
CVID_ALL_CONTROL	ENST00000359052	protein_coding	SMARCAD1	-0.589991	0.283726	-4.15619	0.000527072	0.0112934	-0.215424	-0.157099
CVID_ALL_CONTROL	ENST00000329198	protein_coding	NKX2-5	-0.655001	-0.615013	-4.15433	0.000529319	0.0113105	-0.219514	-0.17486
CVID_ALL_CONTROL	ENST00000253354	protein_coding	BPIFB1	-0.753555	-0.289281	-4.15293	0.000531027	0.0113324	-0.222611	-0.198451
CVID_ALL_CONTROL	ENST00000359794	protein_coding	PFKM	-0.692231	-0.350033	-4.1505	0.000533998	0.0113432	-0.227977	-0.200912
CVID_ALL_CONTROL	ENST00000413854	protein_coding	RHCE	0.616804	-0.0488078	4.15035	0.000534177	0.0113432	-0.228298	0.15639
CVID_ALL_CONTROL	ENST00000514653	protein_coding	IL15	0.997455	0.103983	4.15028	0.000534257	0.0113432	-0.228443	0.262041
CVID_ALL_CONTROL	ENST00000524913	protein_coding	ZC2HC1C	-1.03398	0.55225	-4.14951	0.000535211	0.0113432	-0.230158	-0.239957
CVID_ALL_CONTROL	ENST00000562641	protein_coding	YPEL3	0.956092	0.0114659	4.14839	0.000536588	0.0113556	-0.232627	0.207624
CVID_ALL_CONTROL	ENST00000316554	protein_coding	CCDC184	-0.705674	-0.162428	-4.14815	0.000536884	0.0113556	-0.233158	-0.19387
CVID_ALL_CONTROL	ENST00000304043	protein_coding	HINT1	0.939149	-1.05258	4.14706	0.000538217	0.0113614	-0.235542	0.18683
CVID_ALL_CONTROL	ENST00000359446	protein_coding	LDLRAD4	-0.646987	0.250139	-4.14705	0.000538233	0.0113614	-0.23557	-0.163137
CVID_ALL_CONTROL	ENST00000545418	protein_coding	BANF2	-0.596093	-0.215184	-4.1459	0.000539657	0.0113834	-0.238111	-0.163556
CVID_ALL_CONTROL	ENST00000338074	protein_coding	EPB41L1	-1.12379	-0.143882	-4.1455	0.000540156	0.0113863	-0.238999	-0.285667
CVID_ALL_CONTROL	ENST00000338791	protein_coding	IMPDH1	-0.728668	0.184177	-4.14379	0.000542268	0.0114154	-0.242752	-0.187857
CVID_ALL_CONTROL	ENST00000313860	protein_coding	LIMCH1	1.01413	0.598263	4.14268	0.000543652	0.0114214	-0.245202	0.219948
CVID_ALL_CONTROL	FTMT24000002657	protein_coding	CATG00000113805.1	-0.794604	0.189405	-4.1426	0.000543756	0.0114214	-0.245386	-0.219402
CVID_ALL_CONTROL	ENST00000366890	protein_coding	TAF1A	0.85267	0.367288	4.14239	0.000544017	0.0114214	-0.245847	0.19211
CVID_ALL_CONTROL	ENST00000641816	protein_coding	AC005787.5	-0.54118	0.146519	-4.14107	0.000545671	0.011437	-0.248765	-0.154365
CVID_ALL_CONTROL	ENST00000301399	protein_coding	ZNF577	-0.652817	-0.00987208	-4.14018	0.000546775	0.0114393	-0.250709	-0.165918
CVID_ALL_CONTROL	ENST00000611366	protein_coding	REC8	-0.945448	-0.17086	-4.13999	0.000547015	0.0114393	-0.251131	-0.24485
CVID_ALL_CONTROL	ENST00000447098	protein_coding	PTCH2	-0.660608	0.349154	-4.13746	0.000550205	0.0114819	-0.25672	-0.186641
CVID_ALL_CONTROL	ENST00000528429	protein_coding	SOX6	-0.569553	0.0781627	-4.1369	0.000550909	0.0114889	-0.257951	-0.157888
CVID_ALL_CONTROL	ENST00000541182	protein_coding	ARF1	0.946111	-0.24511	4.13422	0.000554298	0.0115519	-0.263845	0.216361
CVID_ALL_CONTROL	uc010hib.2	protein_coding	AK311005	-0.9052	0.345024	-4.13243	0.000556579	0.0115917	-0.267794	-0.210781
CVID_ALL_CONTROL	ENST00000371037	protein_coding	SGIP1	-1.26274	0.8947	-4.13132	0.000558	0.0116124	-0.270244	-0.278624
CVID_ALL_CONTROL	ENST00000556625	protein_coding	DUX4	-0.562638	-0.426288	-4.12847	0.000561661	0.0116497	-0.276529	-0.15529
CVID_ALL_CONTROL	ENST00000337604	protein_coding	MUC1	-0.624782	-0.52121	-4.12629	0.000564482	0.0116784	-0.281345	-0.156172
CVID_ALL_CONTROL	ENST00000265007	protein_coding	SOX30	-0.745587	-0.298945	-4.12392	0.000567554	0.0117264	-0.286562	-0.160592
CVID_ALL_CONTROL	ENST00000227495	protein_coding	ST3GAL4	-0.952327	-0.855204	-4.12065	0.000571822	0.0117726	-0.293764	-0.235894
CVID_ALL_CONTROL	NM_001269039	protein_coding	SHOC2	0.713721	-0.049609	4.1197	0.000573069	0.0117843	-0.295857	0.155136
CVID_ALL_CONTROL	HBMT00000767258	protein_coding	CATG00000042868.1	-0.622962	-0.125354	-4.11934	0.000573544	0.0117843	-0.296654	-0.165948
CVID_ALL_CONTROL	ENST00000590360	protein_coding	APOC2	-0.512245	-0.314432	-4.11919	0.000573747	0.0117843	-0.296994	-0.151564
CVID_ALL_CONTROL	MICT00000326533	protein_coding	CATG00000092654.1	0.827234	-0.405887	4.11884	0.000574201	0.0117858	-0.297754	0.221237
CVID_ALL_CONTROL	ENST00000447830	protein_coding	SPATC1	-0.584474	0.0654922	-4.11569	0.000578361	0.0118634	-0.304692	-0.165194
CVID_ALL_CONTROL	NM_001258297	protein_coding	NFATC2	-0.887818	0.210284	-4.11216	0.000583063	0.0119364	-0.312473	-0.226458
CVID_ALL_CONTROL	ENST00000367967	protein_coding	FCGR3A	-0.882753	0.335026	-4.11045	0.000585354	0.0119676	-0.316243	-0.219006
CVID_ALL_CONTROL	ENST00000325935	protein_coding	NEU4	-0.846737	-0.145076	-4.1094	0.000586774	0.0119731	-0.31857	-0.208598
CVID_ALL_CONTROL	ENST00000255108	protein_coding	DPH2	0.699194	-0.0392283	4.1085	0.000587976	0.0119898	-0.320537	0.197532
CVID_ALL_CONTROL	ENST00000361040	protein_coding	GON4L	0.899677	0.835613	4.10671	0.000590393	0.0120234	-0.324479	0.166729
CVID_ALL_CONTROL	ENST00000324238	protein_coding	CRLF3	1.04187	0.126243	4.10488	0.000592886	0.0120584	-0.328528	0.244932
CVID_ALL_CONTROL	ENST00000334546	protein_coding	PPP2R3A	-0.765647	0.22413	-4.10429	0.000593692	0.012067	-0.329833	-0.181028
CVID_ALL_CONTROL	ENST00000227451	protein_coding	DTX4	-0.761997	-0.774317	-4.10282	0.000595685	0.0120839	-0.333055	-0.165683
CVID_ALL_CONTROL	MICT00000217853	protein_coding	CATG00000053260.1	0.615882	0.0351954	4.09772	0.000602701	0.0122104	-0.344305	0.171155
CVID_ALL_CONTROL	ENST00000368551	protein_coding	FUOM	-0.692318	-0.0695546	-4.0939	0.000607998	0.0122983	-0.352713	-0.199938
CVID_ALL_CONTROL	ENST00000541867	protein_coding	OPCML	-1.00366	0.0585876	-4.09374	0.000608225	0.0122983	-0.353072	-0.232324
CVID_ALL_CONTROL	MICT00000175229	protein_coding	CATG00000040955.1	0.643594	-0.131657	4.09021	0.000613173	0.0123824	-0.360858	0.157049
CVID_ALL_CONTROL	uc010yjb.2	protein_coding	GRHL1	-0.805521	-0.367289	-4.08716	0.00061747	0.012453	-0.367566	-0.215454
CVID_ALL_CONTROL	ENST00000290219	protein_coding	IFNGR2	1.51365	0.6437	4.08639	0.000618573	0.0124592	-0.369281	0.284282
CVID_ALL_CONTROL	NM_024416	protein_coding	OGN	-1.0061	0.293447	-4.08315	0.000623175	0.012504	-0.376402	-0.248692
CVID_ALL_CONTROL	ENST00000381480	protein_coding	DENND1C	-1.03405	-0.198722	-4.08314	0.000623197	0.012504	-0.376436	-0.215721
CVID_ALL_CONTROL	ENST00000376146	protein_coding	NFKBIL1	-0.809849	0.0431248	-4.0812	0.000625981	0.0125459	-0.380719	-0.232657
CVID_ALL_CONTROL	ENST00000374177	protein_coding	GRM4	-0.900907	-0.183522	-4.08084	0.000626492	0.0125459	-0.381502	-0.235291
CVID_ALL_CONTROL	ENST00000556147	protein_coding	NDRG2	0.646261	0.408557	4.07966	0.000628195	0.012572	-0.384111	0.162721
CVID_ALL_CONTROL	ENST00000542920	protein_coding	NINJ2	-1.03536	0.192845	-4.07872	0.000629547	0.0125874	-0.386175	-0.259934
CVID_ALL_CONTROL	ENST00000315456	protein_coding	DTNA	0.706025	-0.22463	4.07829	0.000630174	0.0125874	-0.387131	0.182683
CVID_ALL_CONTROL	ENST00000295888	protein_coding	WDFY3	0.721012	0.804168	4.07231	0.000638874	0.0127367	-0.400303	0.183247
CVID_ALL_CONTROL	ENST00000340825	protein_coding	ARHGAP44	-1.02298	-0.0977087	-4.07025	0.00064189	0.0127704	-0.404826	-0.186793
CVID_ALL_CONTROL	ENST00000545944	protein_coding	ANAPC15	-0.612393	-0.279886	-4.06952	0.000642976	0.0127704	-0.40645	-0.18529
CVID_ALL_CONTROL	ENST00000611261	protein_coding	OSCAR	-0.72987	0.379202	-4.06712	0.000646517	0.0128236	-0.411726	-0.211775
CVID_ALL_CONTROL	NM_001351726	protein_coding	RAPGEF2	1.02965	1.13016	4.06445	0.000650491	0.0128686	-0.417612	0.172826
CVID_ALL_CONTROL	ENST00000267119	protein_coding	KRT71	-0.959497	-0.0420374	-4.06334	0.000652156	0.0128712	-0.420066	-0.225943
CVID_ALL_CONTROL	ENST00000393125	protein_coding	GRIA4	-0.954305	-0.444112	-4.0633	0.000652215	0.0128712	-0.420153	-0.224423
CVID_ALL_CONTROL	ENST00000299798	protein_coding	SLC9A5	-0.633026	-0.448643	-4.06027	0.000656763	0.0129365	-0.426828	-0.181135
CVID_ALL_CONTROL	ENST00000522111	protein_coding	TRNP1	0.872966	-0.405429	4.05911	0.000658516	0.0129516	-0.429388	0.166528
CVID_ALL_CONTROL	ENST00000424469	protein_coding	SLCO3A1	-0.945038	-0.486867	-4.05796	0.000660248	0.0129628	-0.43191	-0.228789
CVID_ALL_CONTROL	ENST00000375640	protein_coding	C6orf48	-0.541491	-0.0211847	-4.0513	0.000670419	0.0131227	-0.446592	-0.154847
CVID_ALL_CONTROL	ENST00000334352	protein_coding	USP16	1.15239	0.189872	4.04611	0.00067844	0.0131875	-0.458012	0.282094
CVID_ALL_CONTROL	ENST00000427260	protein_coding	NLRP2	-0.944426	-0.248501	-4.04589	0.000678795	0.0131875	-0.458515	-0.253765
CVID_ALL_CONTROL	ENCT00000227186	protein_coding	CATG00000043860.1	-0.679875	-0.353741	-4.04548	0.000679425	0.0131902	-0.459406	-0.181357
CVID_ALL_CONTROL	ENST00000276520	protein_coding	TACC1	0.942385	0.420868	4.04104	0.00068639	0.0132609	-0.469199	0.208851
CVID_ALL_CONTROL	ENST00000263697	protein_coding	DNAJC8	-0.593127	-0.0652927	-4.03686	0.000692988	0.0133636	-0.478386	-0.15724
CVID_ALL_CONTROL	ENST00000327839	protein_coding	CLECL1	-0.937176	-0.433626	-4.03604	0.000694305	0.0133724	-0.480208	-0.233262
CVID_ALL_CONTROL	ENST00000592782	protein_coding	NMT1	-0.583533	-0.0717645	-4.03476	0.000696338	0.0133909	-0.483015	-0.167208
CVID_ALL_CONTROL	ENST00000005082	protein_coding	ZNF195	0.663373	0.0365271	4.03386	0.000697775	0.013398	-0.484994	0.19002
CVID_ALL_CONTROL	ENST00000436639	protein_coding	SESN1	0.744283	0.855647	4.03254	0.000699896	0.0134304	-0.487908	0.152017
CVID_ALL_CONTROL	ENST00000401921	protein_coding	HDAC9	-0.630352	-0.207228	-4.02962	0.000704598	0.0134875	-0.494337	-0.1789
CVID_ALL_CONTROL	ENST00000373927	protein_coding	THEMIS2	-0.550475	-0.15988	-4.02856	0.000706324	0.0135123	-0.496686	-0.16534
CVID_ALL_CONTROL	ENST00000296438	protein_coding	FBXW12	-0.549538	0.0620562	-4.02763	0.000707819	0.0135326	-0.498716	-0.150356
CVID_ALL_CONTROL	ENST00000393200	protein_coding	IL36RN	-0.8349	-0.116741	-4.02605	0.000710399	0.0135488	-0.502209	-0.186172
CVID_ALL_CONTROL	ENST00000265026	protein_coding	MAP3K13	-0.541672	-0.209135	-4.02038	0.000719691	0.0136593	-0.514683	-0.158811
CVID_ALL_CONTROL	ENST00000391711	protein_coding	ZNF829	1.11247	0.510465	4.01902	0.000721952	0.0136855	-0.517694	0.232958
CVID_ALL_CONTROL	NM_001286196	protein_coding	C12orf43	-0.638874	-0.0555564	-4.01807	0.000723523	0.0136904	-0.51978	-0.173537
CVID_ALL_CONTROL	MICT00000295538	protein_coding	CATG00000087082.1	0.854318	-0.141242	4.01289	0.00073217	0.0138039	-0.531185	0.195757
CVID_ALL_CONTROL	ENST00000636397	protein_coding	RP11-295K3.1	-0.928415	0.148757	-4.01147	0.000734567	0.0138362	-0.534321	-0.237892
CVID_ALL_CONTROL	ENST00000552551	protein_coding	KRT8	-0.567534	-0.327415	-4.01055	0.000736111	0.0138364	-0.536337	-0.153157
CVID_ALL_CONTROL	ENST00000264784	protein_coding	SLC2A9	-0.682545	-0.0921879	-4.00899	0.000738751	0.0138569	-0.539773	-0.201559
CVID_ALL_CONTROL	ENST00000371929	protein_coding	ADAMTS13	0.87841	-0.132768	4.00886	0.000738974	0.0138569	-0.540063	0.174061
CVID_ALL_CONTROL	ENST00000261196	protein_coding	SLCO1B3	-1.3995	-0.147226	-4.00212	0.000750481	0.0140054	-0.554892	-0.321697
CVID_ALL_CONTROL	FTMT24000007118	protein_coding	CATG00000116804.1	-0.767441	-0.340147	-4.00011	0.000753965	0.0140536	-0.559337	-0.210867
CVID_ALL_CONTROL	ENST00000374466	protein_coding	CSGALNACT2	0.779032	0.506223	3.99901	0.000755859	0.0140805	-0.561744	0.223103
CVID_ALL_CONTROL	ENST00000391806	protein_coding	KLK8	-0.774543	-0.180534	-3.99256	0.000767125	0.0142382	-0.575942	-0.210723
CVID_ALL_CONTROL	ENST00000326783	protein_coding	EDDM3B	-0.561299	-0.1446	-3.99255	0.000767143	0.0142382	-0.575965	-0.151965
CVID_ALL_CONTROL	ENST00000454668	protein_coding	RASSF7	-0.815513	-0.118983	-3.99158	0.00076886	0.0142547	-0.57811	-0.223767
CVID_ALL_CONTROL	ENST00000456004	protein_coding	STK32C	0.762792	-0.0105914	3.9888	0.000773785	0.0143164	-0.584236	0.186543
CVID_ALL_CONTROL	ENST00000448905	protein_coding	HMGB3	-0.586023	0.425575	-3.98558	0.000779518	0.014367	-0.591319	-0.161838
CVID_ALL_CONTROL	ENST00000354479	protein_coding	C9orf131	-0.96873	-0.24005	-3.98306	0.000784036	0.0144253	-0.596864	-0.224371
CVID_ALL_CONTROL	ENST00000360957	protein_coding	PPP1R13L	-0.641681	0.0162431	-3.98304	0.000784065	0.0144253	-0.5969	-0.174163
CVID_ALL_CONTROL	FTMT26600000435	protein_coding	CATG00000032950.1	0.918014	0.635758	3.98213	0.000785712	0.0144386	-0.598913	0.194663
CVID_ALL_CONTROL	ENST00000402395	protein_coding	RP3-412A9.11	-0.888196	-0.677521	-3.98144	0.000786944	0.0144443	-0.600417	-0.192595
CVID_ALL_CONTROL	ENST00000291901	protein_coding	TNNT1	-0.66049	-0.155624	-3.98031	0.000788993	0.0144706	-0.602911	-0.177436
CVID_ALL_CONTROL	ENST00000437822	protein_coding	TAF6	-0.564423	-0.0774867	-3.98	0.00078955	0.0144706	-0.603588	-0.15889
CVID_ALL_CONTROL	ENST00000560869	protein_coding	TNFAIP2	-0.656642	-0.526497	-3.97899	0.000791387	0.014484	-0.605818	-0.160645
CVID_ALL_CONTROL	ENST00000244289	protein_coding	LIPE	-0.542273	0.370022	-3.9765	0.000795918	0.0145237	-0.611295	-0.154453
CVID_ALL_CONTROL	ENST00000403231	protein_coding	KIF3A	1.20242	1.12495	3.97596	0.000796913	0.0145333	-0.612493	0.214929
CVID_ALL_CONTROL	ENST00000422652	protein_coding	BTBD18	0.882337	0.371108	3.97323	0.000801924	0.0146162	-0.618507	0.182177
CVID_ALL_CONTROL	ENST00000373644	protein_coding	TET1	-1.05366	-1.32391	-3.97183	0.000804495	0.0146545	-0.621577	-0.183623
CVID_ALL_CONTROL	ENST00000300658	protein_coding	PGAP3	-0.571522	-0.358525	-3.96969	0.000808453	0.0146923	-0.626285	-0.153391
CVID_ALL_CONTROL	ENST00000307221	protein_coding	DNAJB7	0.937629	0.739673	3.96939	0.000809016	0.014694	-0.626953	0.206192
CVID_ALL_CONTROL	ENST00000251108	protein_coding	CDADC1	-1.15784	0.716324	-3.96814	0.000811339	0.0147105	-0.629704	-0.231066
CVID_ALL_CONTROL	ENST00000221459	protein_coding	LIN7B	0.97321	-0.684998	3.96483	0.000817516	0.0147968	-0.636979	0.211191
CVID_ALL_CONTROL	ENST00000395611	protein_coding	MAPK8	-0.589506	0.19066	-3.9628	0.000821338	0.0148487	-0.641452	-0.161253
CVID_ALL_CONTROL	ENST00000273258	protein_coding	ARL6IP5	0.608352	0.40842	3.96173	0.000823345	0.0148764	-0.643793	0.166541
CVID_ALL_CONTROL	ENST00000375537	protein_coding	EHMT2	-0.561376	0.0399821	-3.96073	0.000825243	0.0148849	-0.646002	-0.170816
CVID_ALL_CONTROL	ENST00000292199	protein_coding	NLRX1	-0.630709	-0.35098	-3.9603	0.000826066	0.0148875	-0.646958	-0.174395
CVID_ALL_CONTROL	ENST00000615138	protein_coding	STAG3	-0.814766	-0.143606	-3.954	0.00083809	0.0150557	-0.660817	-0.206029
CVID_ALL_CONTROL	ENST00000313698	protein_coding	ACAD10	0.67674	0.549973	3.95265	0.000840684	0.0150763	-0.663781	0.1552
CVID_ALL_CONTROL	HBMT00001483601	protein_coding	CATG00000108306.1	-0.757982	0.0569912	-3.95088	0.0008441	0.0151181	-0.66767	-0.19746
CVID_ALL_CONTROL	ENST00000544503	protein_coding	RAPGEFL1	-0.57745	-0.0677972	-3.94795	0.00084979	0.0151786	-0.674113	-0.166756
CVID_ALL_CONTROL	ENST00000620862	protein_coding	BCL2L11	0.723091	0.156622	3.94765	0.000850381	0.0151805	-0.67478	0.159912
CVID_ALL_CONTROL	ENST00000375114	protein_coding	RALY	-0.565268	-0.625768	-3.94666	0.000852324	0.0151805	-0.676968	-0.15656
CVID_ALL_CONTROL	ENST00000393599	protein_coding	CDKN2D	0.717173	-0.666193	3.94589	0.000853827	0.0151952	-0.678657	0.18158
CVID_ALL_CONTROL	ENST00000229195	protein_coding	CNOT2	-0.728093	-0.189313	-3.94323	0.000859055	0.0152482	-0.684512	-0.214108
CVID_ALL_CONTROL	ENST00000398631	protein_coding	PCDHA12	-0.958709	-0.0909199	-3.93343	0.000878584	0.0154893	-0.706064	-0.201038
CVID_ALL_CONTROL	ENST00000379859	protein_coding	CIB3	-1.19542	0.159571	-3.93189	0.000881687	0.0155352	-0.709445	-0.268524
CVID_ALL_CONTROL	ENST00000372022	protein_coding	SURF6	0.698944	0.0373652	3.93089	0.000883714	0.015551	-0.711646	0.1927
CVID_ALL_CONTROL	ENST00000369358	protein_coding	NRAP	-0.582987	0.00278342	-3.93085	0.000883806	0.015551	-0.711746	-0.176681
CVID_ALL_CONTROL	NM_001350254	protein_coding	TRMT5	-0.81806	0.0709221	-3.93071	0.000884077	0.015551	-0.712039	-0.215912
CVID_ALL_CONTROL	ENST00000604646	protein_coding	MTRNR2L11	0.774004	0.254709	3.9261	0.000893472	0.0156898	-0.722174	0.190835
CVID_ALL_CONTROL	ENST00000635608	protein_coding	N4BP2L1	0.709955	0.429926	3.92336	0.000899112	0.0157551	-0.728206	0.168032
CVID_ALL_CONTROL	ENST00000376670	protein_coding	GATA1	-0.873009	0.558113	-3.92283	0.000900214	0.0157638	-0.72938	-0.193127
CVID_ALL_CONTROL	ENST00000612042	protein_coding	PINLYP	0.931069	-0.107364	3.92231	0.000901281	0.0157695	-0.730515	0.222805
CVID_ALL_CONTROL	ENST00000430628	protein_coding	PLIN1	-0.680552	-0.0532657	-3.92192	0.000902082	0.01577	-0.731367	-0.181447
CVID_ALL_CONTROL	ENST00000235521	protein_coding	WARS2	-0.603191	-0.32015	-3.91966	0.000906772	0.0158166	-0.736338	-0.1801
CVID_ALL_CONTROL	ENST00000295367	protein_coding	SPRR3	0.807135	0.270262	3.91795	0.00091034	0.01587	-0.740103	0.184866
CVID_ALL_CONTROL	ENST00000290341	protein_coding	IGF2BP1	-1.09375	-0.278073	-3.91608	0.000914244	0.0159197	-0.744204	-0.283888
CVID_ALL_CONTROL	ENST00000343933	protein_coding	CORO2A	-1.00081	0.207353	-3.91533	0.000915819	0.0159197	-0.745854	-0.243985
CVID_ALL_CONTROL	ENST00000355899	protein_coding	PLS3	0.610663	-0.0211292	3.91521	0.00091608	0.0159197	-0.746127	0.178992
CVID_ALL_CONTROL	ENST00000449131	protein_coding	BEST1	0.783362	-0.56735	3.91513	0.000916252	0.0159197	-0.746307	0.173461
CVID_ALL_CONTROL	NM_001350527	protein_coding	RAP1GAP	-0.666176	-0.0502411	-3.91351	0.00091966	0.0159517	-0.749866	-0.201227
CVID_ALL_CONTROL	ENST00000553186	protein_coding	RBFOX1	-0.584034	-0.0530269	-3.91347	0.000919739	0.0159517	-0.749948	-0.169016
CVID_ALL_CONTROL	ENST00000379359	protein_coding	RGCC	0.82783	-0.379588	3.9127	0.000921367	0.0159517	-0.751643	0.199214
CVID_ALL_CONTROL	ENST00000376296	protein_coding	MUC21	-0.9354	-0.0193472	-3.91119	0.000924575	0.0159767	-0.754974	-0.195859
CVID_ALL_CONTROL	NM_001322045	protein_coding	MCPH1	0.736692	0.241026	3.90844	0.000930409	0.016032	-0.761003	0.179155
CVID_ALL_CONTROL	NM_001354600	protein_coding	IVD	-0.512121	0.0662328	-3.90509	0.000937595	0.0161202	-0.768376	-0.153585
CVID_ALL_CONTROL	NM_080759	protein_coding	DACH1	0.807961	0.566274	3.90436	0.00093916	0.0161383	-0.769975	0.211725
CVID_ALL_CONTROL	ENST00000278070	protein_coding	PPRC1	-1.01815	-0.00263424	-3.90208	0.000944085	0.0161804	-0.774986	-0.201717
CVID_ALL_CONTROL	ENST00000457232	protein_coding	HNF4A	-0.642475	0.367136	-3.902	0.000944252	0.0161804	-0.775157	-0.175174
CVID_ALL_CONTROL	ENST00000617094	protein_coding	PCDHGC4	-0.884903	0.458617	-3.90192	0.000944435	0.0161804	-0.775342	-0.215276
CVID_ALL_CONTROL	ENST00000259782	protein_coding	TINAG	0.800936	0.937198	3.90166	0.000944999	0.0161804	-0.775914	0.173602
CVID_ALL_CONTROL	ENST00000601218	protein_coding	AC055736.1	-0.932896	0.0394268	-3.90155	0.000945241	0.0161804	-0.776159	-0.245744
CVID_ALL_CONTROL	ENST00000344297	protein_coding	ATP7B	-0.565648	-0.453162	-3.90044	0.000947655	0.0161952	-0.778604	-0.151243
CVID_ALL_CONTROL	ENST00000361368	protein_coding	SMURF1	1.02137	1.24422	3.89956	0.000949553	0.0162187	-0.780521	0.204262
CVID_ALL_CONTROL	NM_001281513	protein_coding	HADHB	-0.73085	0.367754	-3.89748	0.000954113	0.0162877	-0.785112	-0.192982
CVID_ALL_CONTROL	ENST00000343131	protein_coding	SYCE1	-0.748679	0.0467856	-3.89615	0.000957028	0.0163257	-0.788035	-0.18839
CVID_ALL_CONTROL	ENST00000379116	protein_coding	SCNN1D	-0.835745	-0.35015	-3.89598	0.000957384	0.0163257	-0.788392	-0.219598
CVID_ALL_CONTROL	ENST00000368619	protein_coding	STK32C	0.548191	0.0606708	3.89448	0.000960698	0.0163554	-0.791702	0.1566
CVID_ALL_CONTROL	ENST00000311278	protein_coding	AKT2	0.862642	0.188595	3.89277	0.000964458	0.0163926	-0.795446	0.203336
CVID_ALL_CONTROL	ENST00000545076	protein_coding	EPB41L3	0.76757	0.599655	3.89089	0.000968625	0.0164277	-0.799576	0.163831
CVID_ALL_CONTROL	NM_001319294	protein_coding	KCTD3	1.51899	1.08658	3.88933	0.000972114	0.0164586	-0.803021	0.26337
CVID_ALL_CONTROL	ENST00000259989	protein_coding	FGFBP2	-0.587774	-0.395675	-3.88904	0.000972743	0.0164586	-0.803641	-0.160987
CVID_ALL_CONTROL	ENST00000372899	protein_coding	UBR2	1.00937	1.04026	3.88884	0.000973191	0.0164586	-0.804082	0.189239
CVID_ALL_CONTROL	ENST00000361948	protein_coding	IFT81	-0.739516	-0.317097	-3.88475	0.000982363	0.0165439	-0.813069	-0.164802
CVID_ALL_CONTROL	ENST00000535679	protein_coding	SULT6B1	-0.724125	0.294548	-3.88251	0.000987423	0.0166113	-0.817991	-0.178012
CVID_ALL_CONTROL	ENST00000302622	protein_coding	OR6Q1	0.705611	-0.43017	3.882	0.000988586	0.0166219	-0.819118	0.163524
CVID_ALL_CONTROL	ENST00000644646	protein_coding	KIAA1468	-0.869344	0.00791331	-3.87919	0.000994988	0.0166757	-0.825302	-0.225256
CVID_ALL_CONTROL	ENST00000276826	protein_coding	ARHGAP39	0.687851	-0.00166606	3.87866	0.000996185	0.0166868	-0.826454	0.173977
CVID_ALL_CONTROL	ENST00000366522	protein_coding	EFCAB2	0.665169	0.293437	3.87758	0.000998663	0.0167104	-0.828834	0.178698
CVID_ALL_CONTROL	ENST00000380620	protein_coding	B3GALT5	-0.937888	0.372532	-3.87421	0.0010064	0.0168128	-0.836224	-0.232949
CVID_ALL_CONTROL	ENST00000447839	protein_coding	ERCC6	-0.848374	0.418672	-3.87384	0.00100726	0.0168182	-0.837046	-0.174498
CVID_ALL_CONTROL	ENST00000598779	protein_coding	NUMBL	-0.544697	0.219567	-3.87315	0.00100885	0.016828	-0.83856	-0.150706
CVID_ALL_CONTROL	ENST00000378538	protein_coding	SPI1	-0.538108	0.0917338	-3.87095	0.00101396	0.016901	-0.84339	-0.1563
CVID_ALL_CONTROL	ENST00000353809	protein_coding	OCA2	-0.83823	0.215948	-3.87059	0.0010148	0.016901	-0.844191	-0.232036
CVID_ALL_CONTROL	ENST00000544434	protein_coding	IL12RB2	-0.804479	-0.534855	-3.86905	0.00101838	0.0169404	-0.84756	-0.197504
CVID_ALL_CONTROL	NM_001286275	protein_coding	KIAA1586	0.918911	0.3608	3.86705	0.00102307	0.0169914	-0.851967	0.209871
CVID_ALL_CONTROL	ENST00000456667	protein_coding	GMPR2	0.662427	-0.353333	3.86596	0.00102562	0.0170246	-0.854343	0.158867
CVID_ALL_CONTROL	HBMT00000697214	protein_coding	CATG00000038365.1	-0.538355	0.444631	-3.86368	0.00103101	0.0170687	-0.859362	-0.167027
CVID_ALL_CONTROL	ENST00000277540	protein_coding	DPH7	0.881247	0.218681	3.86306	0.00103246	0.0170837	-0.860714	0.185643
CVID_ALL_CONTROL	ENST00000506823	protein_coding	GALNTL6	0.734045	-0.875079	3.85982	0.00104017	0.017184	-0.867839	0.152009
CVID_ALL_CONTROL	ENST00000357887	protein_coding	SLC8A3	-1.17238	0.385494	-3.85713	0.00104662	0.0172442	-0.873754	-0.244096
CVID_ALL_CONTROL	ENST00000491381	protein_coding	SNX21	-0.592764	-0.545951	-3.85705	0.00104681	0.0172442	-0.87393	-0.169489
CVID_ALL_CONTROL	ENST00000264833	protein_coding	OLFM2	1.10214	0.399813	3.85345	0.00105548	0.0173164	-0.881834	0.244766
CVID_ALL_CONTROL	ENST00000394334	protein_coding	STK26	-0.907796	0.0890522	-3.85184	0.00105939	0.0173608	-0.885366	-0.198243
CVID_ALL_CONTROL	ENST00000378677	protein_coding	DMD	-0.57336	0.629202	-3.85168	0.00105977	0.0173608	-0.88571	-0.161482
CVID_ALL_CONTROL	ENCT00000169304	protein_coding	CATG00000030168.1	-0.863302	-0.0340584	-3.85082	0.00106186	0.0173769	-0.887601	-0.225609
CVID_ALL_CONTROL	ENST00000379984	protein_coding	RS1	-0.759861	0.265362	-3.84477	0.00107669	0.017546	-0.900877	-0.176606
CVID_ALL_CONTROL	NM_001349393	protein_coding	PEX5L	-0.626904	-0.280576	-3.84301	0.00108104	0.0175895	-0.904743	-0.18516
CVID_ALL_CONTROL	ENST00000368886	protein_coding	IKZF5	0.743896	0.321832	3.84261	0.00108204	0.0175909	-0.905625	0.186765
CVID_ALL_CONTROL	ENST00000367589	protein_coding	XPR1	0.643471	0.537534	3.84249	0.00108233	0.0175909	-0.905879	0.163082
CVID_ALL_CONTROL	ENST00000303004	protein_coding	CEBPB	0.625642	0.617682	3.84078	0.00108658	0.0176245	-0.909632	0.151223
CVID_ALL_CONTROL	ENST00000233379	protein_coding	FAHD2A	0.755185	-0.0651244	3.83593	0.00109873	0.0177754	-0.920278	0.175335
CVID_ALL_CONTROL	ENST00000362063	protein_coding	ZNF652	-0.98426	-0.441085	-3.83047	0.00111259	0.0179069	-0.932275	-0.251098
CVID_ALL_CONTROL	ENST00000512193	protein_coding	NEK1	0.819688	0.640481	3.82671	0.00112221	0.0180247	-0.940522	0.161029
CVID_ALL_CONTROL	ENST00000375547	protein_coding	PROZ	-0.721632	0.968306	-3.82583	0.00112447	0.0180516	-0.942443	-0.158123
CVID_ALL_CONTROL	ENST00000642617	protein_coding	TSC1	0.790384	0.829403	3.82487	0.00112696	0.0180823	-0.944563	0.16719
CVID_ALL_CONTROL	ENST00000534716	protein_coding	NDUFS3	-0.772864	0.434946	-3.82105	0.00113687	0.018167	-0.952938	-0.153417
CVID_ALL_CONTROL	ENST00000309234	protein_coding	HFE	-0.705863	-0.628193	-3.82104	0.0011369	0.018167	-0.952964	-0.174057
CVID_ALL_CONTROL	ENST00000255380	protein_coding	CHRM3	-0.748617	0.47744	-3.81833	0.00114398	0.0182496	-0.958907	-0.152388
CVID_ALL_CONTROL	ENST00000557320	protein_coding	PAPOLA	0.866161	0.95828	3.81817	0.0011444	0.0182496	-0.959255	0.190328
CVID_ALL_CONTROL	ENST00000574081	protein_coding	SCIMP	-0.611191	-0.102255	-3.81764	0.00114579	0.0182626	-0.960424	-0.156464
CVID_ALL_CONTROL	ENST00000369038	protein_coding	ADAMTSL4	-0.682957	-0.421296	-3.81562	0.00115109	0.0183198	-0.964838	-0.158536
CVID_ALL_CONTROL	ENST00000403412	protein_coding	NAA16	0.943237	0.432993	3.8156	0.00115116	0.0183198	-0.964895	0.205947
CVID_ALL_CONTROL	ENST00000372300	protein_coding	AIF1L	-1.41391	0.197412	-3.81538	0.00115173	0.0183198	-0.96537	-0.333468
CVID_ALL_CONTROL	ENST00000392127	protein_coding	QKI	-0.709263	-0.249213	-3.81399	0.00115541	0.0183575	-0.968418	-0.191441
CVID_ALL_CONTROL	ENST00000623246	protein_coding	FER1L5	-0.727137	-0.206595	-3.81385	0.0011558	0.0183575	-0.96874	-0.199404
CVID_ALL_CONTROL	ENST00000391796	protein_coding	CD33	-0.635706	-0.511022	-3.81272	0.00115877	0.018387	-0.971201	-0.179637
CVID_ALL_CONTROL	ENST00000399916	protein_coding	RUNX3	0.804079	0.259814	3.81237	0.00115972	0.018387	-0.971986	0.159686
CVID_ALL_CONTROL	ENST00000392569	protein_coding	TPCN1	-0.604993	0.045543	-3.80566	0.0011777	0.0186191	-0.986703	-0.167046
CVID_ALL_CONTROL	ENST00000543963	protein_coding	MSLNL	-0.717958	-0.00297934	-3.80492	0.00117967	0.0186192	-0.988307	-0.213024
CVID_ALL_CONTROL	ENST00000525943	protein_coding	DDX25	-1.0103	-0.764128	-3.80482	0.00117995	0.0186192	-0.988534	-0.207841
CVID_ALL_CONTROL	ENST00000301396	protein_coding	PELP1	-0.577508	-0.269159	-3.80268	0.00118576	0.0186705	-0.993228	-0.167048
CVID_ALL_CONTROL	ENST00000564784	protein_coding	NEIL1	-0.879058	-0.193141	-3.80153	0.00118889	0.0187013	-0.995751	-0.221411
CVID_ALL_CONTROL	HBMT00000321776	protein_coding	CATG00000010962.1	0.607864	0.112942	3.79887	0.00119615	0.0187967	-1.00158	0.175575
CVID_ALL_CONTROL	NM_001324459	protein_coding	MYLPF	-0.685072	-0.334847	-3.79778	0.00119914	0.0188342	-1.00397	-0.179897
CVID_ALL_CONTROL	ENST00000254250	protein_coding	THAP1	-0.675064	0.106174	-3.79751	0.00119989	0.0188364	-1.00456	-0.176597
CVID_ALL_CONTROL	ENST00000223357	protein_coding	AEBP1	0.911361	1.21365	3.79436	0.00120859	0.0189349	-1.01147	0.174049
CVID_ALL_CONTROL	ENST00000367029	protein_coding	G0S2	0.655036	-0.108175	3.79381	0.00121012	0.0189494	-1.01268	0.152775
[truncated: 565 more rows]

## Sheet: CVID_N_CONTROL
Comparison	Transcript_ID	transcript_type	GeneSymbol	logit_difference	AveExpr	t	P.Value	adj.P.Val	B	percentage_difference
CVID_N_CONTROL	NR_109882	lncRNA	RP11-756H20.1	1.72266	0.38991	12.2513	1.48885e-10	9.40358e-07	14.0404	0.36366
CVID_N_CONTROL	ENST00000456189	lncRNA	RP1-90J20.8	-1.80865	0.120047	-9.71263	7.22757e-09	1.63214e-05	10.5031	-0.448839
CVID_N_CONTROL	NR_045494	lncRNA	CLU	-1.52243	0.186593	-9.6706	7.7524e-09	1.63214e-05	10.4378	-0.354893
CVID_N_CONTROL	NR_135538	lncRNA	RP11-132N15.3	-1.99358	0.183221	-8.76656	3.68599e-08	5.82018e-05	8.97444	-0.486762
CVID_N_CONTROL	ENST00000626300	lncRNA	DNAJB5-AS1	-2.0645	0.113214	-8.60484	4.92391e-08	6.21988e-05	8.70055	-0.499276
CVID_N_CONTROL	ENST00000501194	lncRNA	RP11-68L18.1	-1.67052	-0.188057	-8.29381	8.67476e-08	7.99858e-05	8.16316	-0.409773
CVID_N_CONTROL	NR_148037	lncRNA	PTK2	-1.54031	-0.412777	-8.08305	1.28239e-07	7.99858e-05	7.79098	-0.361256
CVID_N_CONTROL	ENST00000479053	lncRNA	RECK	-1.54891	0.130818	-8.04599	1.37446e-07	7.99858e-05	7.72485	-0.381645
CVID_N_CONTROL	NR_110093	lncRNA	RP11-887P2.5	-1.81056	0.0427102	-8.04464	1.37794e-07	7.99858e-05	7.72245	-0.441847
CVID_N_CONTROL	ENST00000475393	lncRNA	RP11-103G8.2	-1.36947	0.354424	-7.95527	1.62996e-07	7.99858e-05	7.56215	-0.350065
CVID_N_CONTROL	ENST00000629293	lncRNA	LINC00550	-1.7419	-0.351069	-7.90986	1.77589e-07	7.99858e-05	7.48025	-0.393795
CVID_N_CONTROL	NR_148673	lncRNA	KDM5C	-1.99961	0.140841	-7.90921	1.77807e-07	7.99858e-05	7.47908	-0.485555
CVID_N_CONTROL	NR_148672	lncRNA	KDM5C	-1.78359	0.133465	-7.80169	2.18077e-07	7.99858e-05	7.28391	-0.442668
CVID_N_CONTROL	NR_148207	lncRNA	DBF4B	-1.50533	0.527617	-7.78316	2.25919e-07	7.99858e-05	7.25012	-0.367068
CVID_N_CONTROL	ENST00000455929	lncRNA	RP4-552O12.2	-1.54609	0.435357	-7.77158	2.30972e-07	7.99858e-05	7.22895	-0.382668
CVID_N_CONTROL	NR_126025	lncRNA	LOC100128317	-1.53561	0.129689	-7.72218	2.53864e-07	7.99858e-05	7.1385	-0.394102
CVID_N_CONTROL	ENST00000422831	lncRNA	AC004920.3	-1.13392	0.364824	-7.71483	2.57464e-07	7.99858e-05	7.12501	-0.28565
CVID_N_CONTROL	NR_073449	lncRNA	REEP2	-1.30763	-0.35354	-7.71384	2.57956e-07	7.99858e-05	7.12318	-0.327439
CVID_N_CONTROL	ENST00000606878	lncRNA	RP11-373D17.1	-1.85674	0.325562	-7.70485	2.62441e-07	7.99858e-05	7.10668	-0.406148
CVID_N_CONTROL	ENST00000578334	lncRNA	RP5-1171I10.4	-1.27443	-0.00487187	-7.69751	2.66165e-07	7.99858e-05	7.09318	-0.328269
CVID_N_CONTROL	NR_038441	lncRNA	AC007254.3	-1.25398	0.650399	-7.63971	2.97466e-07	7.99858e-05	6.98667	-0.311191
CVID_N_CONTROL	ENST00000430666	lncRNA	AC092937.2	-1.52579	0.101737	-7.61431	3.12409e-07	7.99858e-05	6.93969	-0.393442
CVID_N_CONTROL	ENST00000589021	lncRNA	RP11-15A1.7	-2.13372	-0.153748	-7.61426	3.12437e-07	7.99858e-05	6.93961	-0.504104
CVID_N_CONTROL	ENST00000505663	lncRNA	CTC-349C3.2	-1.22911	-0.0186994	-7.61221	3.13676e-07	7.99858e-05	6.93581	-0.29418
CVID_N_CONTROL	NR_144646	lncRNA	ARHGAP22	-1.72938	-0.164893	-7.59623	3.23516e-07	7.99858e-05	6.9062	-0.424566
CVID_N_CONTROL	NR_103825	lncRNA	LOC729218	-1.75122	0.405048	-7.58712	3.29264e-07	7.99858e-05	6.88932	-0.426302
CVID_N_CONTROL	NR_136563	lncRNA	GLP1R	-1.56738	0.374281	-7.56178	3.45824e-07	8.08972e-05	6.84226	-0.398286
CVID_N_CONTROL	ENST00000463847	lncRNA	ZFAND3	-1.35568	0.227379	-7.50518	3.85994e-07	8.70692e-05	6.73683	-0.342978
CVID_N_CONTROL	ENST00000558913	lncRNA	RP11-210M15.3	-1.34964	0.530352	-7.48603	4.00655e-07	8.72599e-05	6.70104	-0.321832
CVID_N_CONTROL	NR_152403	lncRNA	SLC8B1	-1.71668	0.617269	-7.45526	4.25436e-07	8.95685e-05	6.64343	-0.417822
CVID_N_CONTROL	ENST00000429268	lncRNA	AP001271.4	-1.62802	0.271124	-7.42608	4.504e-07	9.17654e-05	6.58867	-0.415764
CVID_N_CONTROL	ENST00000592638	lncRNA	RP11-456K23.1	-1.38718	0.122939	-7.29097	5.87393e-07	0.000115937	6.33343	-0.352054
CVID_N_CONTROL	NR_026679	lncRNA	LINC00032	-1.30022	-0.373765	-7.19908	7.04649e-07	0.000134866	6.1583	-0.319832
CVID_N_CONTROL	NR_126355	lncRNA	RP11-511I2.2	-1.61934	-0.00325921	-7.15375	7.71155e-07	0.000143253	6.07145	-0.407922
CVID_N_CONTROL	ENST00000535372	lncRNA	RP1-56L9.6	-1.31224	-0.350322	-7.10714	8.4635e-07	0.000150441	5.98183	-0.329959
CVID_N_CONTROL	ENST00000609682	lncRNA	RP11-454H13.5	-1.23144	0.482664	-7.10018	8.58221e-07	0.000150441	5.96841	-0.316646
CVID_N_CONTROL	ENST00000442403	lncRNA	AC007064.24	-1.26656	0.429216	-7.08691	8.81307e-07	0.000150441	5.94283	-0.310488
CVID_N_CONTROL	NR_149003	lncRNA	FAM195A	-1.52008	0.113109	-7.06949	9.12608e-07	0.000151685	5.9092	-0.398308
CVID_N_CONTROL	NR_135558	lncRNA	LOC101929882	-1.57171	0.339922	-7.02086	1.00621e-06	0.000160319	5.81507	-0.398737
CVID_N_CONTROL	NR_073108	lncRNA	KLF7	-1.66454	0.181517	-7.01638	1.01532e-06	0.000160319	5.80638	-0.399128
CVID_N_CONTROL	NR_026563	lncRNA	LOC494141	-1.13118	-0.0702026	-6.9201	1.23307e-06	0.000189953	5.61894	-0.295581
CVID_N_CONTROL	ENST00000617436	lncRNA	RP11-316P17.2	-1.35149	0.353356	-6.86876	1.36838e-06	0.000205778	5.51843	-0.350194
CVID_N_CONTROL	ENST00000523497	lncRNA	CTC-286N12.1	-1.39035	0.154053	-6.84848	1.42597e-06	0.000209451	5.47863	-0.36978
CVID_N_CONTROL	ENST00000453717	lncRNA	U73166.2	-1.49664	0.19471	-6.82832	1.48571e-06	0.000212771	5.439	-0.389362
CVID_N_CONTROL	ENST00000414795	lncRNA	AC017076.5	-1.97933	0.375869	-6.80371	1.56215e-06	0.000212771	5.39054	-0.473519
CVID_N_CONTROL	ENST00000521870	lncRNA	CTC-558O2.1	-1.44189	-0.159119	-6.80008	1.57375e-06	0.000212771	5.38339	-0.370598
CVID_N_CONTROL	ENST00000427145	lncRNA	RP1-140J1.1	-1.33379	0.188071	-6.78652	1.61793e-06	0.000212771	5.35664	-0.345805
CVID_N_CONTROL	NR_120676	lncRNA	RP11-225H22.5	-1.10129	-0.241108	-6.78439	1.62499e-06	0.000212771	5.35244	-0.290471
CVID_N_CONTROL	ENST00000446989	lncRNA	AL845154.2	-1.64926	-0.266483	-6.77671	1.65069e-06	0.000212771	5.33727	-0.380113
CVID_N_CONTROL	ENST00000506638	lncRNA	RP11-400D2.2	-2.00991	-0.469986	-6.67335	2.0404e-06	0.000257744	5.1324	-0.400642
CVID_N_CONTROL	NR_119379	lncRNA	RP11-626G11.5	-1.36392	-0.309136	-6.65819	2.10509e-06	0.0002607	5.10222	-0.327336
CVID_N_CONTROL	NR_152879	lncRNA	RP11-354P17.9	-1.26266	0.49376	-6.63288	2.21784e-06	0.000269382	5.05176	-0.323251
CVID_N_CONTROL	ENST00000433340	lncRNA	AC011747.7	-1.10641	-0.510927	-6.59985	2.37444e-06	0.000282962	4.98575	-0.265243
CVID_N_CONTROL	ENST00000629369	lncRNA	LINC01242	-1.06923	0.333313	-6.57638	2.49257e-06	0.000291539	4.93877	-0.291022
CVID_N_CONTROL	ENST00000430068	lncRNA	AP000704.5	-1.72913	-0.205924	-6.54661	2.65122e-06	0.000303381	4.87906	-0.414927
CVID_N_CONTROL	ENST00000441531	lncRNA	RP11-216F19.1	-1.43971	-0.046303	-6.53963	2.68989e-06	0.000303381	4.86504	-0.342806
CVID_N_CONTROL	NR_104057	lncRNA	RP11-51B13.1	-1.26351	0.082008	-6.50767	2.87455e-06	0.00031852	4.80077	-0.323342
CVID_N_CONTROL	NR_148518	lncRNA	CELF4	-1.87809	0.0856442	-6.4866	3.0034e-06	0.000327059	4.75832	-0.416229
CVID_N_CONTROL	NR_138131	lncRNA	ELMOD3	1.01822	0.908248	6.47454	3.0798e-06	0.000329695	4.734	0.189927
CVID_N_CONTROL	ENST00000432558	lncRNA	AC034228.2	-1.556	-0.221214	-6.45273	3.22312e-06	0.000337908	4.68995	-0.355062
CVID_N_CONTROL	ENST00000423984	lncRNA	RP4-712E4.4	-1.21715	0.54471	-6.44676	3.26352e-06	0.000337908	4.67788	-0.311541
CVID_N_CONTROL	NR_110841	lncRNA	LOC101927730	-1.00918	-0.349917	-6.37763	3.77139e-06	0.000384195	4.53777	-0.258673
CVID_N_CONTROL	ENST00000457336	lncRNA	AC079922.3	-1.06812	0.0507958	-6.36687	3.85749e-06	0.000386729	4.5159	-0.286499
CVID_N_CONTROL	ENST00000623971	lncRNA	AC069282.4	-0.900754	0.453864	-6.34922	4.00307e-06	0.000391321	4.48	-0.233111
CVID_N_CONTROL	NR_136562	lncRNA	GLP1R	-0.997521	0.511315	-6.33959	4.08487e-06	0.000391321	4.4604	-0.260531
CVID_N_CONTROL	ENST00000475219	lncRNA	AC092295.7	-1.00431	0.264106	-6.33909	4.08917e-06	0.000391321	4.45938	-0.276651
CVID_N_CONTROL	NR_047015	lncRNA	RP11-118F16.1	-1.54274	0.364939	-6.25485	4.88352e-06	0.000460363	4.28728	-0.356092
CVID_N_CONTROL	ENST00000414475	lncRNA	RP11-33A14.1	-1.03938	-0.167138	-6.23118	5.13409e-06	0.000476867	4.23877	-0.255112
CVID_N_CONTROL	ENST00000476791	lncRNA	SPTLC3	-1.19822	0.274715	-6.21504	5.31256e-06	0.000486291	4.20563	-0.316492
CVID_N_CONTROL	ENST00000450916	lncRNA	AC096559.1	-0.933777	0.371513	-6.18935	5.6098e-06	0.000499191	4.15282	-0.245181
CVID_N_CONTROL	ENST00000477891	lncRNA	FAM188A	0.938854	-1.06281	6.1892	5.61156e-06	0.000499191	4.15252	0.196288
CVID_N_CONTROL	ENST00000512458	lncRNA	CTD-2275D24.1	-1.0686	-0.375692	-6.16651	5.88845e-06	0.000516548	4.1058	-0.27097
CVID_N_CONTROL	ENST00000557532	lncRNA	DIO3OS	-0.951892	0.361815	-6.15523	6.03122e-06	0.000521825	4.08256	-0.235673
CVID_N_CONTROL	ENST00000446299	lncRNA	AC008175.1	-1.27817	-0.267604	-6.11162	6.61777e-06	0.000564408	3.99251	-0.321244
CVID_N_CONTROL	ENST00000450503	lncRNA	RP11-67L3.2	-1.14272	0.431233	-6.10568	6.70212e-06	0.000564408	3.98022	-0.28676
CVID_N_CONTROL	ENST00000432703	lncRNA	RP11-415J8.5	-1.70293	0.130624	-6.08874	6.94873e-06	0.000577476	3.94515	-0.397967
CVID_N_CONTROL	NR_027339	lncRNA	FKBP9P1	1.11413	0.362135	6.06491	7.31139e-06	0.000599723	3.89578	0.26019
CVID_N_CONTROL	ENST00000497517	lncRNA	TPO	-0.985704	-0.0946413	-6.03622	7.77403e-06	0.000629497	3.83622	-0.267154
CVID_N_CONTROL	ENST00000453875	lncRNA	HOTAIR	0.99564	-0.884549	5.99003	8.58312e-06	0.000680634	3.74011	0.174949
CVID_N_CONTROL	ENST00000591091	lncRNA	AC002398.11	-1.42484	1.02921	-5.98312	8.71134e-06	0.000680634	3.72571	-0.263978
CVID_N_CONTROL	ENST00000608214	lncRNA	RP11-480C22.1	-1.2465	0.208205	-5.97986	8.77251e-06	0.000680634	3.71892	-0.309483
CVID_N_CONTROL	ENST00000457816	lncRNA	LINC00489	-1.603	0.404103	-5.97097	8.94156e-06	0.000680634	3.70038	-0.372127
CVID_N_CONTROL	ENST00000488425	lncRNA	RP11-88I21.2	-1.08797	0.110968	-5.97083	8.94436e-06	0.000680634	3.70008	-0.281435
CVID_N_CONTROL	ENST00000434983	lncRNA	RP11-309H21.2	-1.37889	0.166062	-5.95546	9.24478e-06	0.000689142	3.668	-0.357863
CVID_N_CONTROL	ENST00000589921	lncRNA	CTD-2081K17.1	-0.934378	0.320963	-5.95397	9.27439e-06	0.000689142	3.6649	-0.257767
CVID_N_CONTROL	NR_024458	lncRNA	TPT1-AS1	-1.09709	0.119191	-5.92623	9.84514e-06	0.000723045	3.6069	-0.288041
CVID_N_CONTROL	ENST00000414938	lncRNA	EGOT	-1.47189	-0.102297	-5.88572	1.07438e-05	0.00077157	3.52206	-0.365488
CVID_N_CONTROL	NR_146084	lncRNA	ARIH2	-0.94043	-0.262774	-5.88544	1.07502e-05	0.00077157	3.52149	-0.242897
CVID_N_CONTROL	ENST00000532199	lncRNA	RP11-375D13.4	-1.4342	-0.429836	-5.87204	1.10661e-05	0.000785317	3.49336	-0.349137
CVID_N_CONTROL	ENST00000436290	lncRNA	RP11-342C20.3	-0.972977	0.316442	-5.85036	1.15969e-05	0.000805224	3.44784	-0.253105
CVID_N_CONTROL	ENST00000513752	lncRNA	AC108142.1	-1.56347	0.707854	-5.8471	1.1679e-05	0.000805224	3.44099	-0.334596
CVID_N_CONTROL	ENST00000585236	lncRNA	RP5-1171I10.4	-1.41248	-0.527017	-5.84513	1.1729e-05	0.000805224	3.43684	-0.319309
CVID_N_CONTROL	ENST00000584805	lncRNA	RP11-159D12.10	-1.18212	-0.160588	-5.82152	1.23441e-05	0.000838336	3.38718	-0.265721
CVID_N_CONTROL	ENST00000414969	lncRNA	AC024910.2	-1.02699	-0.255269	-5.78526	1.33543e-05	0.000895119	3.31076	-0.277971
CVID_N_CONTROL	NR_024429	lncRNA	RP11-202P11.1	-1.17792	0.280269	-5.7815	1.34636e-05	0.000895119	3.30284	-0.320865
CVID_N_CONTROL	NR_138045	lncRNA	AC064829.1	-1.00777	-0.0395372	-5.77157	1.37572e-05	0.000905108	3.28188	-0.261705
CVID_N_CONTROL	ENST00000435981	lncRNA	AC068610.3	1.45357	-1.69195	5.76486	1.39592e-05	0.000908929	3.26772	0.231765
CVID_N_CONTROL	NR_131032	lncRNA	ALG14	-0.777375	0.00767955	-5.746	1.45437e-05	0.000935053	3.22786	-0.204832
CVID_N_CONTROL	ENST00000530479	lncRNA	RP11-261P9.4	-0.762434	-0.237226	-5.74245	1.46565e-05	0.000935053	3.22035	-0.199025
CVID_N_CONTROL	ENST00000448685	lncRNA	RP11-536K7.3	-0.792359	0.314269	-5.73326	1.49524e-05	0.000944392	3.20093	-0.220786
CVID_N_CONTROL	ENST00000441851	lncRNA	RP5-968D22.3	-0.935477	-0.624082	-5.70241	1.59923e-05	0.00100007	3.13559	-0.223468
CVID_N_CONTROL	NR_138363	lncRNA	RBPMS2	-1.53857	0.673179	-5.6899	1.64348e-05	0.00101446	3.10906	-0.370084
CVID_N_CONTROL	ENST00000435023	lncRNA	RP11-540K16.1	-1.0681	-0.0750925	-5.68687	1.65437e-05	0.00101446	3.10264	-0.286239
CVID_N_CONTROL	ENST00000325042	lncRNA	AC073072.5	-1.32928	0.237086	-5.64835	1.79962e-05	0.00109166	3.02085	-0.323224
CVID_N_CONTROL	ENST00000493507	lncRNA	CCNB3	-1.19939	-0.432872	-5.6445	1.81483e-05	0.00109166	3.01267	-0.295643
CVID_N_CONTROL	ENST00000433446	lncRNA	AC005076.5	-1.25384	-0.29141	-5.63362	1.85855e-05	0.00110742	2.98953	-0.295547
CVID_N_CONTROL	ENST00000424657	lncRNA	RP3-395M20.2	-0.938048	-0.145102	-5.62761	1.88319e-05	0.00111161	2.97673	-0.245345
CVID_N_CONTROL	ENST00000475998	lncRNA	BLOC1S5	1.48299	1.20453	5.61507	1.93562e-05	0.00113198	2.95003	0.263054
CVID_N_CONTROL	ENST00000521906	lncRNA	C8orf87	-1.55393	-0.0297853	-5.57978	2.09135e-05	0.00121183	2.87481	-0.367603
CVID_N_CONTROL	ENST00000514957	lncRNA	RP11-752D24.3	-1.11646	-0.264853	-5.57282	2.12353e-05	0.00121929	2.85996	-0.287599
CVID_N_CONTROL	NR_073093	lncRNA	MPC1	1.23913	0.521037	5.55213	2.22227e-05	0.00126449	2.81578	0.261318
CVID_N_CONTROL	ENST00000522195	lncRNA	C5orf47	-1.05205	0.185188	-5.53999	2.28239e-05	0.00128026	2.78983	-0.278392
CVID_N_CONTROL	ENST00000497996	lncRNA	RP11-702L6.4	-1.57501	-0.282798	-5.53838	2.29053e-05	0.00128026	2.78637	-0.377582
CVID_N_CONTROL	NR_147232	lncRNA	TIA1	0.783367	-0.954176	5.53135	2.3262e-05	0.0012888	2.77135	0.186031
CVID_N_CONTROL	ENST00000553259	lncRNA	RP11-161H23.9	-1.31912	0.175528	-5.52127	2.37841e-05	0.00130627	2.74977	-0.339361
CVID_N_CONTROL	NR_135495	lncRNA	LILRB3	-0.809981	0.186503	-5.50689	2.45492e-05	0.00132527	2.71899	-0.222717
CVID_N_CONTROL	ENST00000435127	lncRNA	AC002480.3	-1.03791	-0.480805	-5.50688	2.45498e-05	0.00132527	2.71896	-0.248138
CVID_N_CONTROL	ENST00000417516	lncRNA	AC004041.2	-0.882237	-0.0652408	-5.49898	2.49808e-05	0.00132941	2.70204	-0.226758
CVID_N_CONTROL	NR_040059	lncRNA	RP11-521C20.4	-0.681272	-0.0217543	-5.49282	2.5322e-05	0.00132941	2.68885	-0.158745
CVID_N_CONTROL	ENST00000634819	lncRNA	RP5-1109J22.2	-1.37212	-0.125798	-5.49244	2.53434e-05	0.00132941	2.68803	-0.304831
CVID_N_CONTROL	ENST00000419784	lncRNA	RP1-156L9.1	-0.773159	-0.187734	-5.49021	2.54683e-05	0.00132941	2.68325	-0.20873
CVID_N_CONTROL	ENST00000510751	lncRNA	SPDL1	-0.914528	-0.3804	-5.48364	2.58402e-05	0.00133776	2.66915	-0.228083
CVID_N_CONTROL	ENST00000513207	lncRNA	RP11-452H21.4	1.41566	0.43076	5.4775	2.61926e-05	0.00134498	2.65598	0.304301
CVID_N_CONTROL	ENST00000425189	lncRNA	NCRNA00118	-1.03094	-0.103777	-5.45768	2.73637e-05	0.00139379	2.61346	-0.26361
CVID_N_CONTROL	NR_146080	lncRNA	LPIN1	1.10735	0.753277	5.44347	2.8236e-05	0.00141848	2.58295	0.240665
CVID_N_CONTROL	ENST00000440639	lncRNA	HELQ	1.07176	0.408093	5.44085	2.84005e-05	0.00141848	2.5773	0.241094
CVID_N_CONTROL	NR_144408	lncRNA	KIAA1468	-1.17899	0.0487675	-5.43891	2.85223e-05	0.00141848	2.57314	-0.297835
CVID_N_CONTROL	ENST00000554061	lncRNA	SLC7A7	-0.923831	-0.197324	-5.43405	2.883e-05	0.00142258	2.5627	-0.248558
CVID_N_CONTROL	NR_033702	lncRNA	MYNN	-1.07349	0.437308	-5.42014	2.97312e-05	0.00145568	2.53278	-0.281323
CVID_N_CONTROL	ENST00000457217	lncRNA	RP11-222A5.1	-0.970069	-0.107438	-5.41655	2.99684e-05	0.001456	2.52505	-0.273794
CVID_N_CONTROL	ENST00000481950	lncRNA	TMCC2	-1.08281	-0.0842736	-5.41126	3.0321e-05	0.00146189	2.51368	-0.295552
CVID_N_CONTROL	NR_126565	lncRNA	LOC343052	-1.00114	0.0759646	-5.3867	3.20161e-05	0.00152718	2.46078	-0.256673
CVID_N_CONTROL	NR_027238	lncRNA	LOC654342	-0.827462	-0.0669065	-5.38469	3.21588e-05	0.00152718	2.45646	-0.228162
CVID_N_CONTROL	ENST00000517697	lncRNA	RP11-317J10.2	-1.0417	0.254102	-5.38092	3.24288e-05	0.00152851	2.44833	-0.287657
CVID_N_CONTROL	ENST00000502809	lncRNA	CTD-2308B18.4	-1.02728	-0.268072	-5.37518	3.2844e-05	0.00153661	2.43596	-0.267145
CVID_N_CONTROL	ENST00000530902	lncRNA	PPP2R2B	-0.955004	0.293943	-5.36793	3.3376e-05	0.00154978	2.42034	-0.255815
CVID_N_CONTROL	NR_026832	lncRNA	AC073479.1	1.49748	0.816894	5.36304	3.37405e-05	0.00154978	2.40977	0.247644
CVID_N_CONTROL	ENST00000623461	lncRNA	VCL	-1.03172	0.347028	-5.33898	3.55908e-05	0.0016069	2.35786	-0.263058
CVID_N_CONTROL	ENST00000454005	lncRNA	RP11-245B11.2	-1.35309	0.0950039	-5.33579	3.58445e-05	0.0016069	2.35096	-0.316673
CVID_N_CONTROL	ENST00000485902	lncRNA	C3orf18	-0.892741	-0.257463	-5.33113	3.62169e-05	0.0016069	2.34091	-0.23829
CVID_N_CONTROL	NR_004422	lncRNA	HPVC1	0.988082	-0.578421	5.33096	3.62312e-05	0.0016069	2.34052	0.234305
CVID_N_CONTROL	ENST00000436056	lncRNA	AC073115.7	-1.09236	-0.117483	-5.32787	3.64801e-05	0.0016069	2.33387	-0.296147
CVID_N_CONTROL	ENST00000442440	lncRNA	RP3-322G13.5	-1.09817	-0.224834	-5.32595	3.66361e-05	0.0016069	2.32972	-0.282212
CVID_N_CONTROL	ENST00000321517	lncRNA	LINC00476	-1.2803	0.293348	-5.30299	3.85554e-05	0.00164953	2.28007	-0.302232
CVID_N_CONTROL	NR_152616	lncRNA	LBX2-AS1	-1.01399	0.209681	-5.30106	3.87209e-05	0.00164953	2.2759	-0.254934
CVID_N_CONTROL	NR_103852	lncRNA	RP11-432I5.1	1.04917	-1.06518	5.29938	3.88661e-05	0.00164953	2.27226	0.170577
CVID_N_CONTROL	NR_110145	lncRNA	VNN2	-1.88506	-0.659462	-5.298	3.89857e-05	0.00164953	2.26927	-0.397604
CVID_N_CONTROL	ENST00000479850	lncRNA	CCDC169	-0.993581	0.445013	-5.28962	3.97195e-05	0.00164953	2.25114	-0.253171
CVID_N_CONTROL	ENST00000420981	lncRNA	RP11-420G6.4	-0.909672	-0.165115	-5.28573	4.00647e-05	0.00164953	2.24273	-0.247565
CVID_N_CONTROL	NR_146947	lncRNA	ACTR3B	-0.735712	0.546212	-5.28421	4.02007e-05	0.00164953	2.23943	-0.192172
CVID_N_CONTROL	NR_145982	lncRNA	RP1-193H18.3	-0.832724	-0.219812	-5.28311	4.02996e-05	0.00164953	2.23704	-0.211742
CVID_N_CONTROL	ENST00000415065	lncRNA	RP11-315I20.3	-1.35337	-0.0904027	-5.28184	4.04135e-05	0.00164953	2.2343	-0.331119
CVID_N_CONTROL	ENST00000493821	lncRNA	MYSM1	-0.761203	0.193656	-5.28109	4.0481e-05	0.00164953	2.23268	-0.202949
CVID_N_CONTROL	ENST00000360656	lncRNA	CH17-340M24.3	-1.15502	-0.453358	-5.27548	4.09904e-05	0.00165359	2.22052	-0.285592
CVID_N_CONTROL	NR_104650	lncRNA	CTD-2201E18.3	-0.748835	0.387296	-5.26169	4.22685e-05	0.00165359	2.19066	-0.179125
CVID_N_CONTROL	NR_126420	lncRNA	AC004069.3	-1.59612	0.429101	-5.26038	4.23921e-05	0.00165359	2.18782	-0.380552
CVID_N_CONTROL	ENST00000585497	lncRNA	TXNL1	-1.01561	0.0380949	-5.25974	4.2453e-05	0.00165359	2.18643	-0.263347
CVID_N_CONTROL	ENST00000478824	lncRNA	CTD-2377D24.6	-0.961656	0.122428	-5.25682	4.27298e-05	0.00165359	2.18011	-0.24686
CVID_N_CONTROL	ENST00000425949	lncRNA	AC107070.1	-1.58332	-0.0360554	-5.25466	4.29368e-05	0.00165359	2.17541	-0.36999
CVID_N_CONTROL	NR_145681	lncRNA	CHD1L	0.682919	0.19501	5.24089	4.42756e-05	0.00168461	2.14555	0.158329
CVID_N_CONTROL	NR_130118	lncRNA	TSC22D4	-0.926607	-0.109203	-5.20832	4.76143e-05	0.00180079	2.07487	-0.256143
CVID_N_CONTROL	ENST00000457725	lncRNA	AP003774.6	-1.20704	0.478336	-5.20364	4.81151e-05	0.0018089	2.06469	-0.295529
CVID_N_CONTROL	NR_024071	lncRNA	PLCD1	-0.665675	0.154304	-5.1965	4.88895e-05	0.00182713	2.04917	-0.187725
CVID_N_CONTROL	NR_105013	lncRNA	LOC101929154	-0.838029	0.336502	-5.1892	4.96938e-05	0.00184627	2.0333	-0.218945
CVID_N_CONTROL	NR_144382	lncRNA	C12orf4	-0.962621	0.693936	-5.17925	5.0812e-05	0.00187677	2.01167	-0.222949
CVID_N_CONTROL	NR_136608	lncRNA	PARP6	-0.743699	0.0655762	-5.16716	5.22048e-05	0.00191701	1.98538	-0.210574
CVID_N_CONTROL	ENST00000412122	lncRNA	LINC00092	-0.975296	-0.0297097	-5.15535	5.36038e-05	0.001957	1.95966	-0.273267
CVID_N_CONTROL	ENST00000521326	lncRNA	CTD-2284J15.1	-0.684431	-0.092886	-5.15113	5.41123e-05	0.00195978	1.95048	-0.175051
CVID_N_CONTROL	ENST00000555407	lncRNA	RP11-356K23.1	-1.07002	-0.196638	-5.14958	5.43003e-05	0.00195978	1.94711	-0.284073
CVID_N_CONTROL	NR_145474	lncRNA	SNX16	1.46938	0.754039	5.1467	5.46524e-05	0.00196128	1.94083	0.35412
CVID_N_CONTROL	ENST00000421610	lncRNA	AC090627.1	-1.18009	0.408943	-5.14161	5.52788e-05	0.00197255	1.92975	-0.279531
CVID_N_CONTROL	ENST00000515388	lncRNA	GAB1	1.47618	0.643459	5.12953	5.67948e-05	0.00201526	1.90344	0.306067
CVID_N_CONTROL	NR_004431	lncRNA	RP11-438J1.1	-1.02523	0.523938	-5.10666	5.97844e-05	0.00210949	1.85357	-0.279652
CVID_N_CONTROL	NR_104295	lncRNA	CRELD2	0.822325	-0.296605	5.09497	6.1373e-05	0.00215351	1.82808	0.195182
CVID_N_CONTROL	ENST00000519400	lncRNA	CTB-164N12.1	-1.055	-0.309846	-5.09226	6.1748e-05	0.0021547	1.82215	-0.279044
CVID_N_CONTROL	ENST00000435869	lncRNA	FAM180A	-1.58812	0.233223	-5.08307	6.30361e-05	0.00216855	1.80208	-0.370173
CVID_N_CONTROL	ENST00000464204	lncRNA	ELOVL1	-0.823642	0.498359	-5.07934	6.3566e-05	0.00216855	1.79394	-0.224976
CVID_N_CONTROL	ENST00000457478	lncRNA	AC019118.2	-1.4538	-0.0617264	-5.07789	6.37729e-05	0.00216855	1.79078	-0.366347
CVID_N_CONTROL	ENST00000498480	lncRNA	RP11-24O5.2	-0.994177	0.152372	-5.07628	6.40039e-05	0.00216855	1.78727	-0.232783
CVID_N_CONTROL	ENST00000510353	lncRNA	ETFDH	0.745922	-0.472242	5.07502	6.41858e-05	0.00216855	1.78451	0.195531
CVID_N_CONTROL	ENST00000523075	lncRNA	LYRM2	-0.816661	0.274878	-5.07489	6.4205e-05	0.00216855	1.78422	-0.219511
CVID_N_CONTROL	ENST00000479399	lncRNA	DCTN3	0.752881	-0.797053	5.05591	6.70024e-05	0.00225099	1.74276	0.170983
CVID_N_CONTROL	ENST00000495178	lncRNA	ATXN1	0.845336	-0.129564	5.04602	6.85091e-05	0.00228944	1.72114	0.245638
CVID_N_CONTROL	NR_147953	lncRNA	RHOT2	-0.78662	0.0348549	-5.03554	7.01429e-05	0.0023317	1.69824	-0.218044
CVID_N_CONTROL	NR_024542	lncRNA	SNHG7	0.879115	-1.06843	5.00521	7.50999e-05	0.00248341	1.63186	0.171097
CVID_N_CONTROL	ENST00000561202	lncRNA	RP11-50C13.2	-1.42542	0.129821	-4.98526	7.85537e-05	0.00258207	1.58816	-0.295584
CVID_N_CONTROL	ENST00000618928	lncRNA	RP11-378A12.1	0.837199	-0.768614	4.9833	7.89012e-05	0.00258207	1.58387	0.197845
CVID_N_CONTROL	NR_148414	lncRNA	RP11-446E24.4	-0.611711	0.213955	-4.9757	8.0266e-05	0.0026132	1.5672	-0.167476
CVID_N_CONTROL	ENST00000376800	lncRNA	HCG9	0.743976	0.85437	4.95801	8.3533e-05	0.00268876	1.52843	0.163497
CVID_N_CONTROL	ENST00000525871	lncRNA	RP5-1024C24.1	-0.721261	0.302541	-4.95793	8.35493e-05	0.00268876	1.52824	-0.203239
CVID_N_CONTROL	ENST00000531704	lncRNA	UPRT	0.902414	0.709946	4.95626	8.38641e-05	0.00268876	1.52458	0.209173
CVID_N_CONTROL	ENST00000490375	lncRNA	RP11-274H2.3	-1.30906	-0.0541878	-4.9457	8.58868e-05	0.00273117	1.50142	-0.309263
CVID_N_CONTROL	ENST00000333487	lncRNA	RP5-821D11.7	-0.858638	-0.148879	-4.942	8.66071e-05	0.00273117	1.4933	-0.243864
CVID_N_CONTROL	ENST00000567152	lncRNA	NFATC3	0.663775	-0.666678	4.94025	8.69508e-05	0.00273117	1.48946	0.167727
CVID_N_CONTROL	ENST00000416770	lncRNA	RP1-168L15.4	-0.893295	-0.0796273	-4.93823	8.73489e-05	0.00273117	1.48502	-0.245795
CVID_N_CONTROL	ENST00000465475	lncRNA	SLC12A8	-0.991719	-0.235052	-4.93509	8.79709e-05	0.00273707	1.47812	-0.213344
CVID_N_CONTROL	ENST00000416774	lncRNA	RP11-465B22.5	-0.876043	0.316665	-4.92849	8.92921e-05	0.00276455	1.46364	-0.237472
CVID_N_CONTROL	ENST00000470789	lncRNA	FAM178B	1.1593	0.0517009	4.9247	9.0059e-05	0.00277469	1.45533	0.28524
CVID_N_CONTROL	ENST00000533903	lncRNA	ZBED5	0.66865	0.380992	4.91997	9.10271e-05	0.00279091	1.44493	0.17062
CVID_N_CONTROL	ENST00000555001	lncRNA	RP11-299L17.3	-1.55124	-0.366468	-4.90525	9.41061e-05	0.00285488	1.41261	-0.381285
CVID_N_CONTROL	ENST00000442484	lncRNA	TMIGD3	-0.812122	0.0622074	-4.90355	9.44695e-05	0.00285488	1.40886	-0.20079
CVID_N_CONTROL	ENST00000452701	lncRNA	AC011995.1	-0.623595	0.173502	-4.89217	9.6933e-05	0.00291538	1.38385	-0.175537
CVID_N_CONTROL	NR_045121	lncRNA	AC000095.13	-0.965397	-0.132635	-4.88224	9.9135e-05	0.0029506	1.36203	-0.254099
CVID_N_CONTROL	NR_120504	lncRNA	LOC100505736	-1.40663	0.126557	-4.87503	0.000100765	0.00297399	1.34618	-0.333722
CVID_N_CONTROL	NR_102702	lncRNA	RP11-1A16.1	-1.17948	1.04259	-4.86666	0.000102694	0.00299962	1.32776	-0.259811
CVID_N_CONTROL	ENST00000508056	lncRNA	RP11-844P9.6	-1.1538	0.248153	-4.86509	0.000103059	0.00299962	1.32431	-0.265447
CVID_N_CONTROL	ENST00000414816	lncRNA	AC012317.1	1.0822	0.546375	4.85965	0.000104336	0.00301334	1.31234	0.210394
CVID_N_CONTROL	NR_036533	lncRNA	LOC100499489	-0.869774	-0.259162	-4.85902	0.000104484	0.00301334	1.31097	-0.23753
CVID_N_CONTROL	ENST00000416970	lncRNA	SNHG7	0.913247	-1.23848	4.85564	0.000105287	0.00302271	1.30353	0.173457
CVID_N_CONTROL	NR_046298	lncRNA	SLC25A1	-0.823019	0.113525	-4.85196	0.000106169	0.00303422	1.29543	-0.229094
CVID_N_CONTROL	NR_147967	lncRNA	PPP6R3	-1.14176	-0.212658	-4.84683	0.000107409	0.00304474	1.28414	-0.293884
CVID_N_CONTROL	NR_148457	lncRNA	INTS10	-0.788856	-0.353954	-4.83144	0.000111223	0.00310974	1.25025	-0.210291
CVID_N_CONTROL	ENST00000465466	lncRNA	RP4-726N20.2	-1.06007	-0.563115	-4.82981	0.000111635	0.00310974	1.24665	-0.268771
CVID_N_CONTROL	NR_137440	lncRNA	BRE	-0.668965	0.111308	-4.82896	0.000111849	0.00310974	1.2448	-0.191483
CVID_N_CONTROL	ENST00000560888	lncRNA	RP11-143C19.1	-1.32103	-0.424464	-4.82453	0.000112979	0.00310974	1.23503	-0.249449
CVID_N_CONTROL	NR_130908	lncRNA	APCDD1L	-0.637783	0.390408	-4.82356	0.000113228	0.00310974	1.23289	-0.174751
CVID_N_CONTROL	NR_136403	lncRNA	AC113189.5	-0.952719	0.087463	-4.82249	0.000113503	0.00310974	1.23054	-0.239813
CVID_N_CONTROL	NR_110562	lncRNA	CTD-2151A2.1	-0.996692	0.44633	-4.81727	0.000114853	0.00312677	1.21905	-0.21945
CVID_N_CONTROL	ENST00000562167	lncRNA	AC011525.2	-0.665297	-0.179094	-4.79938	0.000119611	0.00324234	1.17962	-0.177375
CVID_N_CONTROL	ENST00000553181	lncRNA	RP11-320M2.1	-0.883543	0.1915	-4.79643	0.000120415	0.00325019	1.17311	-0.220262
CVID_N_CONTROL	NR_144429	lncRNA	PGAP2	0.969024	-0.684576	4.79069	0.000121994	0.00326759	1.16046	0.190637
CVID_N_CONTROL	NR_135583	lncRNA	COA1	1.56776	0.854707	4.79032	0.000122095	0.00326759	1.15966	0.290836
CVID_N_CONTROL	NR_148217	lncRNA	OXNAD1	-1.41086	-0.199387	-4.78657	0.000123139	0.00328164	1.15139	-0.311801
CVID_N_CONTROL	ENST00000433837	lncRNA	RP5-1087E8.3	1.12165	0.73562	4.7811	0.000124679	0.00330871	1.13932	0.23517
CVID_N_CONTROL	ENST00000502479	lncRNA	RP5-916L7.1	-0.688935	0.22442	-4.77636	0.000126028	0.00331733	1.12887	-0.174678
CVID_N_CONTROL	ENST00000500232	lncRNA	RP11-124N2.3	-0.655278	-0.124246	-4.77627	0.000126054	0.00331733	1.12866	-0.174233
CVID_N_CONTROL	ENST00000541775	lncRNA	ABC12-49244600F4.3	1.23914	0.557221	4.75159	0.000133322	0.00349404	1.07423	0.271133
CVID_N_CONTROL	ENST00000505700	lncRNA	HOXC-AS1	-1.28756	-0.314326	-4.73971	0.000136973	0.00357488	1.04799	-0.318362
CVID_N_CONTROL	ENST00000419815	lncRNA	RP11-380F14.2	-0.712317	0.465709	-4.73477	0.000138519	0.00360036	1.03709	-0.18979
CVID_N_CONTROL	ENST00000519335	lncRNA	BIN3	1.49829	0.702146	4.73098	0.000139719	0.00361666	1.02872	0.307382
CVID_N_CONTROL	NR_134517	lncRNA	MPP7	1.55845	1.28608	4.7266	0.000141116	0.00363792	1.01906	0.250864
CVID_N_CONTROL	ENST00000426109	lncRNA	AC091633.3	-0.830894	-0.168592	-4.72064	0.000143045	0.00367264	1.00588	-0.226326
CVID_N_CONTROL	NR_030583	lncRNA	VTRNA2-1	1.15643	-0.0990601	4.70995	0.000146564	0.00374776	0.982282	0.271371
CVID_N_CONTROL	NR_145410	lncRNA	ABI1	0.630728	-0.839895	4.70373	0.000148656	0.00378593	0.968523	0.152704
CVID_N_CONTROL	NR_073567	lncRNA	RP11-438J1.1	-0.574149	0.463341	-4.69524	0.000151554	0.00384392	0.949776	-0.153681
CVID_N_CONTROL	NR_132999	lncRNA	XXbac-BPGBPG55C20.4	0.836862	0.087868	4.69352	0.00015215	0.00384392	0.945967	0.21266
CVID_N_CONTROL	ENST00000574472	lncRNA	RP11-1055B8.2	-0.99357	0.109285	-4.68831	0.000153966	0.0038743	0.934449	-0.245204
CVID_N_CONTROL	NR_038392	lncRNA	ANAPC16	0.614069	-0.357391	4.68488	0.000155173	0.00388917	0.926872	0.160351
CVID_N_CONTROL	ENST00000469813	lncRNA	C1orf61	-0.648281	0.112497	-4.6807	0.000156656	0.00391082	0.917639	-0.168745
CVID_N_CONTROL	ENST00000412629	lncRNA	AC069277.1	-1.37742	0.425831	-4.6781	0.000157588	0.00391859	0.911882	-0.308418
CVID_N_CONTROL	NR_037631	lncRNA	RP11-490M8.1	-0.881781	-0.431994	-4.66834	0.000161128	0.00397533	0.890316	-0.200285
CVID_N_CONTROL	ENST00000418244	lncRNA	RP4-792G4.2	-0.821183	-0.0378154	-4.65919	0.000164524	0.00404331	0.870074	-0.235476
CVID_N_CONTROL	NR_038279	lncRNA	AC092296.1	-0.575532	0.365769	-4.65563	0.000165866	0.0040605	0.862187	-0.151472
CVID_N_CONTROL	NR_147055	lncRNA	RP11-23B15.1	-0.989288	-0.513055	-4.63881	0.000172346	0.00420159	0.82499	-0.235903
CVID_N_CONTROL	ENST00000452900	lncRNA	RP3-499B10.4	1.38743	0.87528	4.63726	0.00017296	0.00420159	0.821543	0.247257
CVID_N_CONTROL	NR_110283	lncRNA	AC007879.5	-1.08312	-0.0842242	-4.6268	0.000177133	0.00428594	0.798404	-0.265376
CVID_N_CONTROL	ENST00000420350	lncRNA	RP11-365O16.6	0.890251	0.538879	4.62482	0.000177936	0.00428594	0.794017	0.207583
CVID_N_CONTROL	ENST00000569736	lncRNA	RP11-256I9.1	0.589042	0.0239979	4.62351	0.000178468	0.00428594	0.791121	0.160015
CVID_N_CONTROL	ENST00000422310	lncRNA	RP3-429O6.1	-0.966984	0.119499	-4.60957	0.000184237	0.00437458	0.760252	-0.255059
CVID_N_CONTROL	NR_146112	lncRNA	ANKRD28	1.3415	1.5038	4.60085	0.000187938	0.00441616	0.74095	0.201713
CVID_N_CONTROL	ENST00000573754	lncRNA	CARD14	1.47152	0.548971	4.60048	0.000188095	0.00441616	0.74014	0.317238
CVID_N_CONTROL	ENST00000628122	lncRNA	RP11-506B6.6	0.788198	-0.282433	4.60013	0.000188248	0.00441616	0.73935	0.21599
CVID_N_CONTROL	NR_146082	lncRNA	ARIH2	-0.784516	-0.407574	-4.59202	0.000191765	0.00446933	0.721393	-0.209324
CVID_N_CONTROL	ENST00000518831	lncRNA	RP11-273G15.2	-0.793846	-0.268132	-4.59035	0.000192498	0.00446991	0.717693	-0.213726
CVID_N_CONTROL	ENST00000519694	lncRNA	HOXA-AS4	-0.867503	0.314752	-4.58749	0.000193758	0.00448269	0.711365	-0.253812
CVID_N_CONTROL	ENST00000471371	lncRNA	ESRRG	1.13283	0.440272	4.57186	0.000200798	0.00462861	0.676741	0.254237
CVID_N_CONTROL	NR_145977	lncRNA	RP11-258C19.5	0.6137	0.208666	4.56657	0.000203239	0.0046518	0.665018	0.165352
CVID_N_CONTROL	ENST00000519828	lncRNA	RP11-10H3.1	-1.15351	-0.449012	-4.56437	0.000204265	0.0046518	0.660135	-0.250474
CVID_N_CONTROL	ENST00000525706	lncRNA	RP11-1007G5.2	-0.956424	0.0706925	-4.55674	0.000207856	0.0046909	0.643233	-0.237042
CVID_N_CONTROL	NR_146401	lncRNA	NDUFAF7	0.827138	0.344608	4.55497	0.000208699	0.0046909	0.639304	0.199106
CVID_N_CONTROL	ENST00000479571	lncRNA	GNAZ	-1.21838	0.359711	-4.54694	0.000212565	0.00474402	0.621504	-0.284238
CVID_N_CONTROL	ENST00000438573	lncRNA	AC004741.3	1.19405	0.0178623	4.54399	0.000214003	0.0047593	0.614965	0.276874
CVID_N_CONTROL	ENST00000416229	lncRNA	AC007040.6	-0.578874	0.0133383	-4.54097	0.000215482	0.00475937	0.608282	-0.151642
CVID_N_CONTROL	NR_030765	lncRNA	ATP5SL	1.06332	-0.418621	4.5306	0.000220654	0.00481217	0.585283	0.225908
CVID_N_CONTROL	ENST00000343258	lncRNA	VAV3	-0.737837	0.155287	-4.52718	0.000222384	0.00482672	0.577709	-0.203751
CVID_N_CONTROL	ENST00000420902	lncRNA	RP1-29C18.8	-1.65565	0.162586	-4.51161	0.000230443	0.00495935	0.543188	-0.398673
CVID_N_CONTROL	ENST00000490499	lncRNA	BPIFA3	0.727628	-0.233555	4.51084	0.00023085	0.00495935	0.541478	0.154393
CVID_N_CONTROL	ENST00000356247	lncRNA	AC004057.1	-1.13863	-0.272302	-4.49733	0.000238099	0.00509774	0.5115	-0.250372
CVID_N_CONTROL	NR_148231	lncRNA	MFSD11	0.871115	-1.03987	4.49412	0.000239851	0.0051179	0.504393	0.17637
CVID_N_CONTROL	ENST00000451595	lncRNA	RP11-244N9.6	-0.764669	-0.174054	-4.49029	0.000241963	0.00514558	0.495893	-0.208075
CVID_N_CONTROL	ENST00000509088	lncRNA	RP11-438E5.1	-0.780453	0.107321	-4.48363	0.00024568	0.00520709	0.481115	-0.215547
CVID_N_CONTROL	ENST00000417473	lncRNA	AC099344.4	-0.677579	-0.191895	-4.47602	0.00025	0.0052529	0.464218	-0.177945
CVID_N_CONTROL	NR_047644	lncRNA	UTY	0.909824	-0.593746	4.47543	0.000250336	0.0052529	0.462914	0.213772
CVID_N_CONTROL	NR_135752	lncRNA	CKMT1B	0.579846	-0.0471285	4.46922	0.000253922	0.005287	0.449126	0.156326
CVID_N_CONTROL	NR_040092	lncRNA	RP11-419I17.2	0.727444	0.534806	4.46684	0.000255309	0.005287	0.443846	0.178061
CVID_N_CONTROL	ENST00000444728	lncRNA	AD000090.2	-0.731156	-0.479867	-4.46029	0.000259165	0.00533188	0.429318	-0.190136
CVID_N_CONTROL	ENST00000466713	lncRNA	KIAA0907	-0.700145	0.274176	-4.45717	0.000261025	0.0053475	0.422386	-0.198366
CVID_N_CONTROL	ENST00000524085	lncRNA	RP11-157I4.4	0.778024	-0.768913	4.45618	0.000261618	0.0053475	0.420188	0.167979
CVID_N_CONTROL	NR_026935	lncRNA	LINC00889	-1.02697	-0.282189	-4.44803	0.000266545	0.00541741	0.402105	-0.263966
CVID_N_CONTROL	NR_135225	lncRNA	PCNP	0.747032	-0.459508	4.44769	0.000266754	0.00541741	0.401347	0.207532
CVID_N_CONTROL	NR_147853	lncRNA	NTM	-0.803645	-0.562711	-4.43956	0.000271769	0.005484	0.383295	-0.21296
CVID_N_CONTROL	ENST00000441386	lncRNA	AC018816.4	-0.640378	-0.155747	-4.43761	0.000272983	0.00549096	0.378976	-0.181648
CVID_N_CONTROL	NR_033423	lncRNA	LOC1720	-0.634473	-0.0514888	-4.42298	0.000282289	0.00564324	0.346494	-0.174115
CVID_N_CONTROL	NR_144567	lncRNA	MALAT1	0.980725	0.0203844	4.4229	0.000282341	0.00564324	0.346316	0.276062
CVID_N_CONTROL	ENST00000422059	lncRNA	RP5-1120P11.1	-0.730259	0.106404	-4.41324	0.000288662	0.00574321	0.324861	-0.182978
CVID_N_CONTROL	NR_144478	lncRNA	RINT1	1.16205	0.665173	4.40824	0.000291988	0.0057797	0.313764	0.247878
CVID_N_CONTROL	ENST00000422661	lncRNA	RP11-107I14.4	-0.676027	-0.276614	-4.40062	0.000297136	0.00584645	0.296832	-0.186818
CVID_N_CONTROL	ENST00000519935	lncRNA	HOXA-AS4	0.945365	0.00831211	4.39471	0.000301183	0.00590768	0.283726	0.240519
CVID_N_CONTROL	NR_046516	lncRNA	RP11-551M15.4	-0.586822	0.0748593	-4.38697	0.000306579	0.00599491	0.266525	-0.172224
CVID_N_CONTROL	ENST00000471351	lncRNA	GLRA1	1.44556	0.138943	4.384	0.000308671	0.00601502	0.259938	0.354312
CVID_N_CONTROL	ENST00000462383	lncRNA	RP5-894A10.5	-0.782901	-0.125966	-4.37546	0.000314781	0.00609864	0.240954	-0.223125
CVID_N_CONTROL	ENST00000506422	lncRNA	ETFDH	0.716711	-0.462045	4.37244	0.000316968	0.00610356	0.23425	0.192364
CVID_N_CONTROL	ENST00000546793	lncRNA	RP11-983P16.4	-0.610645	0.196221	-4.36933	0.000319236	0.00612855	0.227343	-0.171734
CVID_N_CONTROL	ENST00000495287	lncRNA	RP11-548O1.3	-1.40104	-0.45426	-4.36672	0.000321152	0.00614665	0.221548	-0.301026
CVID_N_CONTROL	ENST00000356006	lncRNA	RP11-544M22.1	0.746834	-0.538443	4.36257	0.000324223	0.00616805	0.212332	0.205325
CVID_N_CONTROL	ENST00000499137	lncRNA	RP11-887P2.1	-0.797867	-0.662222	-4.35961	0.000326436	0.00619149	0.205746	-0.192637
CVID_N_CONTROL	NR_148905	lncRNA	NDUFAF6	0.929074	-0.96775	4.35359	0.000330978	0.00625884	0.192365	0.180516
CVID_N_CONTROL	ENST00000618234	lncRNA	RP6-159A1.4	-0.69661	-0.126584	-4.32845	0.000350632	0.00657149	0.136512	-0.20157
CVID_N_CONTROL	NR_130940	lncRNA	PMS2P7	0.740535	-0.0732439	4.32539	0.000353104	0.00659824	0.129711	0.198987
CVID_N_CONTROL	ENST00000529392	lncRNA	RP11-677M14.7	-1.29535	-0.0530944	-4.32215	0.000355741	0.0066279	0.12251	-0.321241
CVID_N_CONTROL	NR_147230	lncRNA	TIA1	0.80683	-0.166525	4.32075	0.000356879	0.00662954	0.119418	0.220553
CVID_N_CONTROL	ENST00000578803	lncRNA	RP11-111H3.2	-1.35879	0.0612083	-4.31085	0.000365082	0.00676205	0.0974193	-0.352957
CVID_N_CONTROL	NR_133898	lncRNA	KCTD10	-0.612048	0.29144	-4.3088	0.000366811	0.00677421	0.0928458	-0.16014
CVID_N_CONTROL	ENST00000380931	lncRNA	AF064858.6	0.658861	-0.185501	4.30632	0.000368905	0.00679302	0.0873369	0.175251
CVID_N_CONTROL	NR_038277	lncRNA	RP11-573I11.2	-0.851531	-0.47051	-4.2986	0.000375498	0.00687434	0.0701921	-0.200504
CVID_N_CONTROL	ENST00000441870	lncRNA	AC012065.4	-1.04955	0.0716468	-4.29303	0.000380335	0.00693338	0.0578071	-0.230161
CVID_N_CONTROL	NR_040009	lncRNA	IKBKB	-0.554113	-0.139357	-4.28802	0.000384736	0.00698048	0.0466722	-0.153816
CVID_N_CONTROL	NR_040772	lncRNA	RP11-307C12.11	0.88133	0.0217242	4.28387	0.000388423	0.00700936	0.0374442	0.205359
CVID_N_CONTROL	ENST00000416017	lncRNA	RP4-612J11.1	-0.908362	-0.0369849	-4.28072	0.000391241	0.00704011	0.0304485	-0.254711
CVID_N_CONTROL	NR_135228	lncRNA	PCNP	0.721305	-0.452444	4.27914	0.000392661	0.00704559	0.0269424	0.21157
CVID_N_CONTROL	NR_045664	lncRNA	C14orf179	0.759025	-0.333751	4.27366	0.000397631	0.00710496	0.0147722	0.170852
CVID_N_CONTROL	NR_109979	lncRNA	C16orf13	-1.25573	-0.578717	-4.27302	0.00039822	0.00710496	0.0133416	-0.293881
CVID_N_CONTROL	ENST00000420255	lncRNA	AP000472.2	-1.04335	-0.682951	-4.25375	0.000416243	0.00736411	-0.0294815	-0.243259
CVID_N_CONTROL	ENST00000507636	lncRNA	HAND2-AS1	-0.886828	0.45278	-4.24752	0.00042225	0.00742878	-0.0433425	-0.175151
CVID_N_CONTROL	ENST00000627566	lncRNA	KCNIP4-IT1	1.00906	0.854473	4.24331	0.000426349	0.00748005	-0.0526862	0.213941
CVID_N_CONTROL	NR_110267	lncRNA	AC005235.1	-1.02162	-0.254894	-4.23398	0.000435593	0.00760002	-0.0734333	-0.270226
CVID_N_CONTROL	NR_109991	lncRNA	B3GAT3	-0.97493	0.670011	-4.23236	0.000437218	0.00760735	-0.0770339	-0.257332
CVID_N_CONTROL	NR_136599	lncRNA	PARP6	-0.567967	0.106964	-4.22925	0.000440351	0.00764081	-0.083939	-0.17063
CVID_N_CONTROL	NR_073477	lncRNA	IKZF5	1.03861	0.240891	4.22163	0.000448132	0.00771259	-0.100878	0.243267
CVID_N_CONTROL	ENST00000591381	lncRNA	RP11-21F16.1	1.23865	0.983903	4.22161	0.000448151	0.00771259	-0.100918	0.2225
CVID_N_CONTROL	ENST00000433186	lncRNA	AC004782.1	1.08326	1.15123	4.21961	0.000450212	0.00772701	-0.105355	0.169976
CVID_N_CONTROL	ENST00000509870	lncRNA	AC012531.14	-1.03871	-0.357441	-4.21725	0.00045266	0.00774797	-0.110599	-0.265719
CVID_N_CONTROL	NR_147920	lncRNA	VEZT	1.04952	0.418182	4.21142	0.000458768	0.00778804	-0.123558	0.232727
CVID_N_CONTROL	NR_144358	lncRNA	PRADC1	0.859265	-0.585335	4.21032	0.000459933	0.00778804	-0.126011	0.175087
CVID_N_CONTROL	ENST00000489665	lncRNA	AMZ1	-1.23841	-0.449752	-4.20585	0.000464682	0.00782649	-0.135943	-0.258237
CVID_N_CONTROL	ENST00000508517	lncRNA	AC010226.4	-0.609788	0.237544	-4.20221	0.00046859	0.00785044	-0.14404	-0.173208
CVID_N_CONTROL	NR_110899	lncRNA	RP11-309E23.2	-0.920112	0.215023	-4.19327	0.000478319	0.00796071	-0.163905	-0.263665
CVID_N_CONTROL	NR_040243	lncRNA	MPPE1	1.29742	-1.77334	4.19306	0.000478545	0.00796071	-0.164363	0.216094
CVID_N_CONTROL	ENST00000519218	lncRNA	RP1-170O19.16	-0.641879	-0.280057	-4.19166	0.000480087	0.00796071	-0.167472	-0.181881
CVID_N_CONTROL	ENST00000427169	lncRNA	RP11-495P10.5	-1.23271	0.166438	-4.19148	0.000480296	0.00796071	-0.167892	-0.274682
CVID_N_CONTROL	ENST00000441009	lncRNA	AP000235.2	0.94257	0.627942	4.17874	0.000494567	0.00813041	-0.196194	0.214035
CVID_N_CONTROL	ENST00000412519	lncRNA	RP4-753D4.2	1.32284	0.806892	4.1767	0.000496887	0.00813041	-0.200717	0.282969
CVID_N_CONTROL	ENST00000512115	lncRNA	RP11-375B1.3	1.27	-0.55025	4.17528	0.000498517	0.008136	-0.203882	0.290275
CVID_N_CONTROL	ENST00000423120	lncRNA	U51244.2	-1.30917	-0.265496	-4.17048	0.000504046	0.00817229	-0.214542	-0.32215
CVID_N_CONTROL	NR_072997	lncRNA	PTK7	-0.772757	-0.198015	-4.15734	0.000519514	0.00837	-0.243752	-0.218888
CVID_N_CONTROL	NR_146881	lncRNA	CTD-2311M21.5	0.87142	0.36147	4.15507	0.000522235	0.00837167	-0.248799	0.186412
CVID_N_CONTROL	NR_024211	lncRNA	RNF185	-0.613494	0.0533665	-4.14398	0.000535723	0.00852298	-0.273435	-0.172783
CVID_N_CONTROL	NR_034015	lncRNA	RP4-794H19.2	-0.648383	-0.341196	-4.13644	0.000545099	0.00860711	-0.290196	-0.157985
CVID_N_CONTROL	NR_120668	lncRNA	RP11-181F12.1	-1.16207	0.246813	-4.12956	0.000553789	0.00870083	-0.305475	-0.277816
CVID_N_CONTROL	ENST00000478513	lncRNA	SSUH2	0.695886	0.508155	4.10842	0.000581382	0.00904436	-0.352436	0.175102
CVID_N_CONTROL	ENST00000583756	lncRNA	RP11-723G8.2	1.16658	-1.56357	4.10214	0.000589839	0.00915337	-0.36638	0.202285
CVID_N_CONTROL	NR_146062	lncRNA	AGO4	1.17064	0.467357	4.09693	0.000596954	0.00918352	-0.377958	0.231009
CVID_N_CONTROL	NR_149091	lncRNA	XPA	0.973264	-0.429202	4.09646	0.000597598	0.00918352	-0.378998	0.257361
CVID_N_CONTROL	NR_152761	lncRNA	RP4-564F22.2	-0.753531	0.0632926	-4.09521	0.000599317	0.00918759	-0.381772	-0.214654
CVID_N_CONTROL	ENST00000522388	lncRNA	RP11-930P14.1	1.14638	-1.52937	4.09319	0.000602118	0.00920035	-0.386274	0.206847
CVID_N_CONTROL	NR_136618	lncRNA	CDO1	-1.05686	-0.393196	-4.09251	0.000603063	0.00920035	-0.387788	-0.261369
CVID_N_CONTROL	ENST00000519032	lncRNA	RP11-350F16.2	0.987479	-0.198015	4.09011	0.0006064	0.00922896	-0.393115	0.193514
CVID_N_CONTROL	ENST00000503470	lncRNA	RP11-215P8.3	0.883221	0.819288	4.08532	0.000613111	0.00928635	-0.403741	0.195438
CVID_N_CONTROL	ENST00000342571	lncRNA	MKNK1	0.779704	-0.0872695	4.08189	0.000617971	0.00933757	-0.411362	0.228006
CVID_N_CONTROL	ENST00000443993	lncRNA	RP11-492E3.2	1.39512	-0.620461	4.07732	0.000624506	0.0094138	-0.421517	0.315054
CVID_N_CONTROL	NR_148509	lncRNA	AC010982.1	0.735912	-0.941976	4.07478	0.000628166	0.00944642	-0.427157	0.169275
CVID_N_CONTROL	ENST00000447876	lncRNA	AC018730.1	-0.803218	-0.297028	-4.06971	0.000635542	0.00951204	-0.438424	-0.224977
CVID_N_CONTROL	ENST00000460580	lncRNA	SMYD2	0.978029	0.0239706	4.068	0.000638044	0.00952692	-0.442217	0.236218
CVID_N_CONTROL	ENST00000418344	lncRNA	RP5-1070A16.1	0.649522	0.546603	4.05691	0.000654524	0.0097023	-0.466826	0.150466
CVID_N_CONTROL	ENST00000517864	lncRNA	RP11-320N21.1	-0.634257	-0.12042	-4.05232	0.00066148	0.00970818	-0.477028	-0.18699
CVID_N_CONTROL	ENST00000333666	lncRNA	RP5-1142A6.8	-0.669971	0.374414	-4.04978	0.000665359	0.00970818	-0.48267	-0.197879
CVID_N_CONTROL	NR_135611	lncRNA	TAMM41	0.718127	-0.0352845	4.04834	0.000667569	0.00970818	-0.48587	0.174671
CVID_N_CONTROL	NR_138427	lncRNA	NUDCD2	0.83867	0.320809	4.04682	0.0006699	0.00970818	-0.489232	0.247055
CVID_N_CONTROL	ENST00000332954	lncRNA	PLEKHA7	-0.747461	0.434044	-4.04665	0.000670165	0.00970818	-0.489615	-0.206846
CVID_N_CONTROL	ENST00000547804	lncRNA	RP11-77I22.3	-0.742753	0.0880134	-4.03557	0.000687476	0.00984893	-0.514219	-0.216025
CVID_N_CONTROL	ENST00000436112	lncRNA	RP3-523C21.1	-1.10051	-0.255391	-4.03412	0.000689763	0.00984893	-0.517422	-0.249474
CVID_N_CONTROL	NR_135686	lncRNA	RP11-798K3.2	-0.694482	-0.302997	-4.03033	0.00069581	0.00984893	-0.525843	-0.200761
CVID_N_CONTROL	ENST00000452883	lncRNA	RP11-458D21.1	-0.656837	-0.608518	-4.03016	0.000696085	0.00984893	-0.526223	-0.168632
CVID_N_CONTROL	ENST00000433165	lncRNA	CNKSR3	1.14578	0.717151	4.03004	0.000696278	0.00984893	-0.526492	0.250927
CVID_N_CONTROL	ENST00000382045	lncRNA	AC079923.1	0.68966	-0.616193	4.02957	0.000697031	0.00984893	-0.527535	0.162104
CVID_N_CONTROL	NR_147989	lncRNA	RP5-1090P18.1	1.14556	0.481883	4.02956	0.000697035	0.00984893	-0.527539	0.238328
CVID_N_CONTROL	NR_110200	lncRNA	AC093391.2	-1.279	-0.240117	-4.02634	0.000702225	0.00988832	-0.534696	-0.322009
CVID_N_CONTROL	ENST00000534055	lncRNA	RP11-831A10.2	-0.62016	0.243891	-4.02589	0.000702954	0.00988832	-0.535695	-0.179596
CVID_N_CONTROL	NR_136729	lncRNA	RBM41	0.83067	0.585726	4.02165	0.000709839	0.00994089	-0.545097	0.199602
CVID_N_CONTROL	ENST00000505104	lncRNA	SLC2A9	-0.575175	-0.0145414	-4.01604	0.000719064	0.00999492	-0.55755	-0.162791
CVID_N_CONTROL	NR_110313	lncRNA	IDUA	-1.10649	-0.559508	-4.01546	0.000720027	0.00999492	-0.558841	-0.259066
CVID_N_CONTROL	ENST00000500118	lncRNA	RP11-115C21.2	-1.19762	-0.368148	-4.01171	0.000726274	0.0100595	-0.567172	-0.266682
CVID_N_CONTROL	NR_136152	lncRNA	MRPS5	0.794728	0.163699	4.00855	0.000731574	0.0101108	-0.574183	0.208762
CVID_N_CONTROL	ENST00000474528	lncRNA	SFXN5	1.254	0.367621	3.99954	0.000746889	0.0102999	-0.594162	0.269604
CVID_N_CONTROL	ENST00000509934	lncRNA	PRLR	0.766263	0.386968	3.99612	0.000752798	0.0103588	-0.60176	0.213721
CVID_N_CONTROL	ENST00000482549	lncRNA	PRKRIP1	0.721052	0.491438	3.99222	0.00075958	0.0104145	-0.610406	0.172256
CVID_N_CONTROL	ENST00000497004	lncRNA	MLF1	1.1071	-1.70213	3.9919	0.000760143	0.0104145	-0.611121	0.177532
CVID_N_CONTROL	ENST00000514829	lncRNA	FAM149A	-0.653175	-0.330958	-3.98721	0.00076838	0.0105045	-0.621512	-0.174875
CVID_N_CONTROL	NR_049750	lncRNA	RTN3	0.706255	-0.956597	3.97231	0.000795189	0.010824	-0.654569	0.166055
CVID_N_CONTROL	NR_148477	lncRNA	N4BP2L1	0.949152	-0.0129528	3.97138	0.00079689	0.010824	-0.656629	0.219714
CVID_N_CONTROL	ENST00000556071	lncRNA	RP11-1A16.1	-1.01561	-0.123163	-3.9699	0.000799609	0.0108361	-0.659911	-0.222748
CVID_N_CONTROL	ENST00000440874	lncRNA	XXbac-BPG250I8.13	-0.783097	0.217459	-3.96903	0.000801212	0.0108361	-0.661841	-0.228395
CVID_N_CONTROL	NR_134620	lncRNA	LOC102724152	-1.1692	0.658752	-3.96801	0.000803092	0.0108383	-0.6641	-0.287976
CVID_N_CONTROL	ENST00000552278	lncRNA	GRID1	0.584203	-0.535554	3.96165	0.000814925	0.0109745	-0.678195	0.157809
CVID_N_CONTROL	ENST00000501918	lncRNA	RP11-334E6.10	0.991487	0.336759	3.95075	0.000835617	0.0111987	-0.702356	0.217624
CVID_N_CONTROL	ENST00000463029	lncRNA	TMEM254	-0.9136	0.0181028	-3.94733	0.000842224	0.0112463	-0.709944	-0.22984
CVID_N_CONTROL	NR_028594	lncRNA	CTC-499B15.5	0.6107	0.274853	3.94377	0.000849148	0.0112673	-0.717832	0.172516
CVID_N_CONTROL	ENST00000417651	lncRNA	RP3-437I16.1	-0.766007	0.163978	-3.94259	0.000851461	0.01127	-0.720452	-0.161071
CVID_N_CONTROL	ENST00000495673	lncRNA	YPEL5	0.711035	-0.689506	3.94184	0.000852924	0.01127	-0.722106	0.164023
CVID_N_CONTROL	NR_073494	lncRNA	LOC100130075	1.27859	-1.57034	3.93942	0.000857692	0.0112858	-0.727476	0.185473
CVID_N_CONTROL	NR_147220	lncRNA	TIA1	0.727748	-0.714892	3.93617	0.000864134	0.0113234	-0.734684	0.182837
CVID_N_CONTROL	ENST00000466868	lncRNA	CDADC1	0.612267	0.245327	3.93389	0.000868678	0.0113594	-0.739736	0.154475
CVID_N_CONTROL	ENST00000510196	lncRNA	GYPB	-0.778128	0.0192943	-3.9319	0.000872661	0.0113879	-0.744142	-0.192022
CVID_N_CONTROL	ENST00000523862	lncRNA	KB-1448A5.1	-0.981847	-0.685328	-3.92797	0.000880589	0.0114289	-0.752853	-0.212483
CVID_N_CONTROL	ENST00000623103	lncRNA	C9orf62	0.753101	-0.754602	3.92765	0.000881235	0.0114289	-0.753559	0.185595
CVID_N_CONTROL	ENST00000531428	lncRNA	PIK3C2A	1.00441	0.875957	3.91792	0.000901191	0.0116162	-0.775125	0.214769
CVID_N_CONTROL	ENST00000447262	lncRNA	AC006481.1	-0.983298	0.448819	-3.913	0.000911442	0.0116812	-0.786017	-0.248462
CVID_N_CONTROL	ENST00000610681	lncRNA	RP11-773D16.1	0.880873	0.774371	3.91284	0.000911784	0.0116812	-0.786378	0.197785
CVID_N_CONTROL	NR_147966	lncRNA	PPP6R3	-1.02758	-0.289912	-3.90827	0.000921409	0.0117806	-0.796488	-0.260404
CVID_N_CONTROL	ENST00000443154	lncRNA	RP11-386I8.6	-0.66954	0.0595897	-3.90628	0.000925652	0.0117871	-0.800911	-0.172705
CVID_N_CONTROL	ENST00000592982	lncRNA	CEBPA-AS1	-0.811878	-1.03681	-3.9047	0.000929007	0.0118015	-0.804395	-0.158855
CVID_N_CONTROL	NR_134596	lncRNA	LOC105378068	-1.05629	0.522394	-3.90399	0.000930519	0.0118015	-0.805961	-0.246599
CVID_N_CONTROL	ENST00000476660	lncRNA	HNRNPR	0.817847	0.435994	3.90031	0.000938432	0.0118543	-0.814113	0.191788
CVID_N_CONTROL	NR_134300	lncRNA	IDI1	0.614097	0.174211	3.89735	0.000944858	0.0119116	-0.820683	0.167867
CVID_N_CONTROL	ENST00000561529	lncRNA	RP11-432I5.1	-0.855437	-0.392262	-3.89408	0.000951982	0.0119775	-0.827914	-0.196995
CVID_N_CONTROL	NR_147905	lncRNA	MLST8	0.968068	-0.141743	3.89129	0.000958104	0.0120067	-0.834083	0.210438
CVID_N_CONTROL	ENST00000433219	lncRNA	AC012360.4	-1.04311	-0.413185	-3.88588	0.000970116	0.012118	-0.846075	-0.249738
CVID_N_CONTROL	ENST00000527564	lncRNA	AP001816.1	0.71456	-0.300651	3.88556	0.000970822	0.012118	-0.846775	0.18844
CVID_N_CONTROL	ENST00000504609	lncRNA	RP11-461C13.1	-0.732281	-0.24572	-3.88119	0.000980637	0.0122164	-0.856456	-0.212131
CVID_N_CONTROL	NR_136564	lncRNA	PHTF1	1.24582	0.474563	3.87076	0.00100444	0.012444	-0.879537	0.279178
CVID_N_CONTROL	ENST00000564541	lncRNA	RP13-44L19.2	-1.4114	-0.0516491	-3.8706	0.00100482	0.012444	-0.879898	-0.355539
CVID_N_CONTROL	ENST00000585258	lncRNA	RP11-162A12.2	0.740491	-0.52882	3.86895	0.00100862	0.0124667	-0.883534	0.172154
CVID_N_CONTROL	ENST00000483270	lncRNA	DNAJC16	-0.829957	0.803363	-3.86387	0.00102048	0.0125152	-0.894777	-0.204305
CVID_N_CONTROL	ENST00000431650	lncRNA	AC012457.2	-1.12177	0.171855	-3.86156	0.00102591	0.0125574	-0.89988	-0.293862
CVID_N_CONTROL	NR_134968	lncRNA	IQCB1	0.863465	0.733874	3.85856	0.00103301	0.0125897	-0.906524	0.184539
CVID_N_CONTROL	ENST00000354541	lncRNA	RP11-149I23.3	1.05432	0.500053	3.85798	0.00103439	0.0125897	-0.907801	0.235156
CVID_N_CONTROL	ENST00000425352	lncRNA	RP11-5P4.1	-0.591247	-0.0189949	-3.85708	0.00103655	0.0125897	-0.909811	-0.154183
CVID_N_CONTROL	NR_146753	lncRNA	RARS2	0.878262	0.0772436	3.85625	0.00103851	0.0125897	-0.91163	0.253539
CVID_N_CONTROL	NR_047603	lncRNA	UTY	0.824832	-0.313903	3.84913	0.00105567	0.0127732	-0.927391	0.235009
CVID_N_CONTROL	ENST00000614528	lncRNA	C7orf71	0.950162	0.629372	3.84243	0.00107205	0.0129419	-0.942201	0.219984
CVID_N_CONTROL	ENST00000473025	lncRNA	N4BP2L2	1.17827	0.452995	3.84176	0.00107371	0.0129419	-0.943688	0.239538
CVID_N_CONTROL	NR_152847	lncRNA	CTB-31O20.4	-0.674857	0.172048	-3.83748	0.00108432	0.0129972	-0.953149	-0.194945
CVID_N_CONTROL	NR_033959	lncRNA	SMG1P7	0.685684	0.829793	3.83742	0.00108448	0.0129972	-0.953284	0.175685
CVID_N_CONTROL	NR_047003	lncRNA	RP11-521H3.1	-0.887946	0.58575	-3.83018	0.00110269	0.0131278	-0.969296	-0.216104
CVID_N_CONTROL	ENST00000522817	lncRNA	GS1-251I9.4	0.828027	0.517097	3.82956	0.00110426	0.0131278	-0.970664	0.188741
CVID_N_CONTROL	ENST00000483227	lncRNA	TSPAN32	0.8221	-0.875669	3.82815	0.00110784	0.0131278	-0.973779	0.155407
CVID_N_CONTROL	NR_135499	lncRNA	LIG1	0.836817	-0.0374102	3.82457	0.00111699	0.0131867	-0.981688	0.218838
CVID_N_CONTROL	ENST00000455336	lncRNA	RP11-197P3.5	-0.967395	0.465068	-3.82355	0.0011196	0.0131902	-0.983929	-0.251696
CVID_N_CONTROL	NR_027065	lncRNA	NCRNA00114	-1.46427	0.0274337	-3.82283	0.00112146	0.0131902	-0.985531	-0.341427
CVID_N_CONTROL	ENST00000630830	lncRNA	AC069513.3	0.607472	0.622702	3.81729	0.00113583	0.0132901	-0.997768	0.151338
CVID_N_CONTROL	ENST00000540401	lncRNA	CCDC91	-1.44173	-0.106384	-3.81713	0.00113627	0.0132901	-0.998137	-0.343703
CVID_N_CONTROL	ENST00000618092	lncRNA	GLIDR	-0.661164	-0.240116	-3.81258	0.0011482	0.0133563	-1.00818	-0.184585
CVID_N_CONTROL	ENST00000590840	lncRNA	ZCCHC2	-0.556652	-0.0521868	-3.81097	0.00115247	0.0133563	-1.01175	-0.152315
CVID_N_CONTROL	NR_147223	lncRNA	TIA1	0.637121	-0.579739	3.81006	0.00115486	0.0133563	-1.01374	0.161872
CVID_N_CONTROL	NR_034059	lncRNA	PSMD1	0.640025	0.0998175	3.80831	0.00115954	0.0133627	-1.01762	0.180069
CVID_N_CONTROL	NR_149132	lncRNA	MICB-DT	1.39889	0.513022	3.80751	0.00116166	0.0133627	-1.01939	0.266631
CVID_N_CONTROL	ENST00000602172	lncRNA	CTC-241F20.3	0.709822	0.302607	3.80598	0.00116575	0.0133627	-1.02276	0.192648
CVID_N_CONTROL	NR_033989	lncRNA	RP11-808N1.2	-1.16978	-0.06358	-3.80017	0.00118141	0.0134933	-1.03559	-0.29496
CVID_N_CONTROL	ENST00000490098	lncRNA	NTPCR	-0.743127	0.293676	-3.79874	0.00118531	0.0135134	-1.03875	-0.215265
CVID_N_CONTROL	NR_146931	lncRNA	UCHL5	1.1044	0.89562	3.79682	0.00119055	0.0135243	-1.04299	0.238778
CVID_N_CONTROL	ENST00000444986	lncRNA	HCG14	-0.727159	-0.125094	-3.78775	0.00121562	0.0137349	-1.06301	-0.208661
CVID_N_CONTROL	NR_134636	lncRNA	NUP160	1.30431	0.423097	3.78332	0.00122806	0.0138507	-1.07279	0.303134
CVID_N_CONTROL	ENST00000458727	lncRNA	RP11-379F12.7	-0.870476	-0.313383	-3.7812	0.00123406	0.0138689	-1.07748	-0.229
CVID_N_CONTROL	ENST00000504032	lncRNA	RP11-814P23.1	-0.649531	-0.095386	-3.77993	0.00123766	0.0138758	-1.08028	-0.182605
CVID_N_CONTROL	NR_003102	lncRNA	POT1	0.851314	0.369226	3.77703	0.00124594	0.013928	-1.08668	0.204598
CVID_N_CONTROL	ENST00000457948	lncRNA	RP11-79M19.2	-0.826068	-0.447806	-3.7752	0.0012512	0.0139622	-1.09073	-0.216872
CVID_N_CONTROL	ENST00000425110	lncRNA	AC104809.2	-0.588692	-0.353052	-3.77265	0.00125854	0.0140192	-1.09634	-0.164003
CVID_N_CONTROL	ENST00000495702	lncRNA	CEP41	-0.531163	-0.196691	-3.77074	0.00126408	0.0140315	-1.10057	-0.151404
CVID_N_CONTROL	ENST00000439008	lncRNA	RP11-460H14.1	-0.84183	0.48873	-3.76735	0.00127397	0.0140671	-1.10805	-0.201638
CVID_N_CONTROL	NR_135782	lncRNA	RSRP1	0.847956	0.193121	3.76113	0.00129229	0.0142197	-1.12176	0.222357
CVID_N_CONTROL	NR_146862	lncRNA	C6orf141	0.981263	0.915882	3.7603	0.00129476	0.0142221	-1.1236	0.157028
CVID_N_CONTROL	ENST00000560650	lncRNA	RP11-752G15.3	-0.675265	-0.292505	-3.7548	0.00131121	0.0143778	-1.13572	-0.179475
CVID_N_CONTROL	ENST00000409509	lncRNA	AC040160.13	-0.761137	-0.0988598	-3.75154	0.00132106	0.0144228	-1.14291	-0.208046
CVID_N_CONTROL	ENST00000366110	lncRNA	CTA-221G9.12	-0.666879	0.182324	-3.75139	0.00132154	0.0144228	-1.14325	-0.196065
CVID_N_CONTROL	ENST00000595886	lncRNA	FENDRR	0.764957	0.973953	3.75118	0.00132217	0.0144228	-1.14371	0.170093
CVID_N_CONTROL	NR_130905	lncRNA	DERL2	0.879711	-0.33054	3.74322	0.00134656	0.0146636	-1.16126	0.225564
CVID_N_CONTROL	NR_003667	lncRNA	SUGT1P1	0.820439	-0.316971	3.73654	0.00136736	0.0148645	-1.17597	0.235271
CVID_N_CONTROL	ENST00000553686	lncRNA	ATXN3	0.746788	0.710712	3.73497	0.00137231	0.0148756	-1.17944	0.165867
CVID_N_CONTROL	ENST00000447600	lncRNA	RP4-635E18.6	-0.672627	-0.397956	-3.73182	0.00138228	0.0149238	-1.18639	-0.169554
CVID_N_CONTROL	ENST00000412772	lncRNA	RP11-134P9.3	0.686761	0.30638	3.72869	0.00139224	0.0150058	-1.19328	0.185616
CVID_N_CONTROL	ENST00000422086	lncRNA	AC002472.15	-0.763302	-0.355826	-3.72589	0.00140121	0.0150768	-1.19944	-0.177992
CVID_N_CONTROL	NR_120607	lncRNA	CTD-2023N9.2	-0.959786	-0.365807	-3.72444	0.00140589	0.0151002	-1.20264	-0.244231
CVID_N_CONTROL	ENST00000503571	lncRNA	RP11-440L14.1	-0.785632	-0.16678	-3.71728	0.00142921	0.0152224	-1.21843	-0.196207
CVID_N_CONTROL	NR_038253	lncRNA	RP11-736I24.5	0.902042	0.718907	3.7152	0.00143602	0.0152692	-1.22299	0.183677
CVID_N_CONTROL	ENST00000530261	lncRNA	RP11-705O3.1	0.675751	-0.153263	3.71334	0.00144217	0.0153089	-1.22709	0.198912
CVID_N_CONTROL	NR_109804	lncRNA	AC012262.1	-1.05896	0.08608	-3.71167	0.00144772	0.0153419	-1.23077	-0.280402
CVID_N_CONTROL	ENST00000356906	lncRNA	NBR2	0.74882	0.458965	3.7097	0.00145428	0.0153856	-1.23511	0.191654
CVID_N_CONTROL	ENST00000413221	lncRNA	EPB41L4A-AS1	0.993252	0.945416	3.70373	0.00147435	0.0155488	-1.24826	0.208947
CVID_N_CONTROL	ENST00000609630	lncRNA	AC000095.10	1.13227	-1.69881	3.70365	0.00147462	0.0155488	-1.24844	0.182304
CVID_N_CONTROL	ENST00000455247	lncRNA	LINC00505	0.95736	0.962182	3.69912	0.00149002	0.015685	-1.2584	0.206649
CVID_N_CONTROL	NR_034108	lncRNA	RP3-487J7.2	0.903699	-1.34934	3.6932	0.0015104	0.015873	-1.27143	0.183805
CVID_N_CONTROL	ENST00000470263	lncRNA	RP11-260O18.1	-0.640214	0.555617	-3.68834	0.00152734	0.0160244	-1.28212	-0.178909
CVID_N_CONTROL	ENST00000467155	lncRNA	HOXB-AS3	-0.576374	-0.36543	-3.67817	0.00156338	0.0163494	-1.30448	-0.159084
CVID_N_CONTROL	ENST00000437557	lncRNA	AP001057.1	-0.925926	0.60611	-3.66864	0.00159794	0.0165548	-1.32544	-0.228439
CVID_N_CONTROL	NR_149009	lncRNA	RP11-727A23.5	1.08315	0.812614	3.66849	0.00159848	0.0165548	-1.32577	0.245074
CVID_N_CONTROL	ENST00000492092	lncRNA	SELO	0.928786	-0.598456	3.6654	0.00160987	0.0165548	-1.33257	0.20906
CVID_N_CONTROL	ENST00000450695	lncRNA	AC013460.1	1.02856	-1.63567	3.66517	0.00161071	0.0165548	-1.33307	0.171586
CVID_N_CONTROL	ENST00000567609	lncRNA	RP11-243E13.1	0.840224	-0.275124	3.66423	0.00161418	0.0165548	-1.33513	0.205978
CVID_N_CONTROL	ENST00000507582	lncRNA	CTD-2195M18.1	-1.09377	-0.00314435	-3.66412	0.00161459	0.0165548	-1.33538	-0.244749
CVID_N_CONTROL	ENST00000471668	lncRNA	MYT1L	0.803943	-0.637726	3.65892	0.00163397	0.0166993	-1.34681	0.204801
CVID_N_CONTROL	NR_104329	lncRNA	RP11-379F12.7	-0.542489	0.15968	-3.65663	0.00164255	0.0167598	-1.35183	-0.151632
CVID_N_CONTROL	ENST00000434256	lncRNA	AC083884.8	-0.651304	-0.17563	-3.6545	0.00165062	0.016815	-1.35653	-0.173708
CVID_N_CONTROL	ENST00000462159	lncRNA	SASS6	1.24856	0.439459	3.65122	0.00166307	0.0168602	-1.36373	0.293587
CVID_N_CONTROL	NR_024410	lncRNA	LINC00710	-1.04407	0.038044	-3.64967	0.00166898	0.016893	-1.36712	-0.232208
CVID_N_CONTROL	ENST00000530045	lncRNA	RP11-727A23.10	-0.663052	-0.267931	-3.64731	0.00167804	0.0169576	-1.37232	-0.194613
CVID_N_CONTROL	NR_073112	lncRNA	SERPINB1	0.570637	-0.360496	3.63953	0.00170822	0.0171466	-1.38939	0.162796
CVID_N_CONTROL	NR_120377	lncRNA	RP11-10O17.2	-1.28578	-0.184028	-3.639	0.00171031	0.0171466	-1.39056	-0.324656
CVID_N_CONTROL	ENST00000450776	lncRNA	AP000343.2	-1.02664	0.484263	-3.63709	0.0017178	0.0171943	-1.39475	-0.222363
CVID_N_CONTROL	NR_026711	lncRNA	NCRNA00105	1.22865	-0.557659	3.6354	0.00172448	0.0172107	-1.39846	0.262751
CVID_N_CONTROL	ENST00000416742	lncRNA	RP1-66N13.3	-0.910162	-0.0893612	-3.63401	0.00172997	0.0172107	-1.40151	-0.241533
CVID_N_CONTROL	ENST00000465634	lncRNA	TRIM5	1.00024	0.181351	3.63248	0.00173607	0.0172107	-1.40488	0.274821
CVID_N_CONTROL	ENST00000497184	lncRNA	DBNL	1.22378	-0.680152	3.63186	0.00173851	0.0172107	-1.40622	0.180347
CVID_N_CONTROL	ENST00000528540	lncRNA	CD3G	0.728616	-0.817974	3.63043	0.00174423	0.0172134	-1.40937	0.171642
CVID_N_CONTROL	ENST00000555105	lncRNA	TRIP11	0.963551	-1.65141	3.62153	0.00178015	0.0175404	-1.42889	0.162896
CVID_N_CONTROL	NR_047645	lncRNA	UTY	0.731864	0.590878	3.62031	0.00178517	0.0175625	-1.43159	0.182984
CVID_N_CONTROL	NR_073554	lncRNA	CDK5RAP2	1.13194	1.16656	3.61914	0.00178995	0.0175784	-1.43415	0.186089
CVID_N_CONTROL	ENST00000413339	lncRNA	RP11-464C19.2	-0.929134	0.498742	-3.61411	0.00181069	0.0177033	-1.44518	-0.204519
CVID_N_CONTROL	ENST00000414074	lncRNA	RP11-558O12.3	0.938705	-0.542873	3.61241	0.00181774	0.0177245	-1.4489	0.247309
CVID_N_CONTROL	ENST00000330148	lncRNA	RP11-63E5.8	-1.3469	0.276256	-3.61131	0.00182235	0.0177349	-1.45132	-0.280331
CVID_N_CONTROL	NR_148044	lncRNA	ENDOV	0.643133	-0.500061	3.61045	0.00182594	0.0177425	-1.45321	0.16333
CVID_N_CONTROL	ENST00000544677	lncRNA	LINC00469	-0.894528	0.302648	-3.6092	0.00183116	0.0177659	-1.45594	-0.257497
CVID_N_CONTROL	ENST00000526517	lncRNA	STK33	0.978618	-0.063985	3.60205	0.00186138	0.0180137	-1.4716	0.264709
CVID_N_CONTROL	ENST00000564621	lncRNA	RP11-10O17.2	0.719635	-0.0872866	3.59826	0.00187764	0.0181056	-1.47993	0.176524
CVID_N_CONTROL	NR_110149	lncRNA	RP11-436I24.1	0.889284	0.58317	3.59692	0.00188341	0.0181335	-1.48286	0.17769
CVID_N_CONTROL	ENST00000530759	lncRNA	RP11-111M22.3	0.82361	-0.396116	3.5951	0.00189127	0.0181815	-1.48685	0.204026
CVID_N_CONTROL	ENST00000503496	lncRNA	RP11-814P5.1	-0.977736	0.273187	-3.59361	0.00189771	0.0181999	-1.4901	-0.232688
CVID_N_CONTROL	ENST00000545509	lncRNA	ITFG2	0.996112	-0.186799	3.59255	0.00190235	0.0181999	-1.49244	0.230273
CVID_N_CONTROL	NR_027703	lncRNA	CDK10	-0.564746	0.438758	-3.59127	0.00190791	0.0181999	-1.49523	-0.153379
CVID_N_CONTROL	NR_135533	lncRNA	LOC105377143	-0.969307	0.158383	-3.59035	0.00191195	0.0181999	-1.49726	-0.22941
CVID_N_CONTROL	NR_130765	lncRNA	MVB12A	0.816494	0.0353761	3.59003	0.00191335	0.0181999	-1.49796	0.188579
CVID_N_CONTROL	ENST00000565564	lncRNA	AF096876.1	-0.717733	0.231781	-3.58656	0.00192858	0.0183172	-1.50554	-0.178538
CVID_N_CONTROL	ENST00000624614	lncRNA	FAM167A-AS1	0.757147	0.0157406	3.58247	0.00194673	0.0184111	-1.51451	0.225124
CVID_N_CONTROL	NR_152579	lncRNA	SNHG1	0.747938	0.346344	3.58091	0.00195371	0.0184111	-1.51793	0.17767
CVID_N_CONTROL	NR_135587	lncRNA	DPY30	0.792278	-0.917346	3.58088	0.00195386	0.0184111	-1.518	0.198562
CVID_N_CONTROL	NR_109775	lncRNA	LOC100422556	0.781078	1.04969	3.58041	0.00195596	0.0184111	-1.51903	0.163767
CVID_N_CONTROL	NR_104423	lncRNA	MRS2	1.07803	0.39622	3.57858	0.00196414	0.0184331	-1.52302	0.24856
CVID_N_CONTROL	NR_045789	lncRNA	NSUN4	-0.538685	-0.409137	-3.57294	0.00198969	0.0186176	-1.53538	-0.153489
CVID_N_CONTROL	ENST00000547119	lncRNA	ANKRD33	-0.675089	0.525612	-3.56822	0.00201127	0.0187618	-1.5457	-0.198954
CVID_N_CONTROL	NR_148235	lncRNA	MFSD11	0.954206	-1.0258	3.5667	0.00201829	0.0187618	-1.54903	0.219221
CVID_N_CONTROL	ENST00000515422	lncRNA	RP11-395I6.2	0.873999	0.55869	3.56634	0.00201995	0.0187618	-1.54982	0.218884
CVID_N_CONTROL	NR_109929	lncRNA	FAM133B	-0.648331	-0.33181	-3.56538	0.00202437	0.0187752	-1.55191	-0.17311
CVID_N_CONTROL	ENST00000449652	lncRNA	AC000036.4	-0.564656	0.244369	-3.56362	0.00203255	0.0188234	-1.55576	-0.151562
CVID_N_CONTROL	ENST00000515072	lncRNA	ZNF518B	0.968225	0.726821	3.56267	0.00203695	0.0188366	-1.55784	0.201684
CVID_N_CONTROL	ENST00000439423	lncRNA	RP6-109B7.2	0.705295	0.867133	3.56038	0.00204767	0.0188642	-1.56285	0.175544
CVID_N_CONTROL	ENST00000639904	lncRNA	KB-1995A5.5	0.681705	0.394228	3.56032	0.00204795	0.0188642	-1.56298	0.169873
CVID_N_CONTROL	ENST00000434097	lncRNA	RP13-39P12.3	-0.549447	-0.0511838	-3.56012	0.0020489	0.0188642	-1.56342	-0.155388
CVID_N_CONTROL	ENST00000468626	lncRNA	LYST	0.816146	-0.216985	3.55705	0.00206331	0.0189693	-1.57013	0.223174
CVID_N_CONTROL	ENST00000500112	lncRNA	RP11-255B23.3	1.14933	-1.5374	3.55623	0.00206723	0.0189776	-1.57194	0.182353
CVID_N_CONTROL	NR_148923	lncRNA	IVD	-0.531449	0.256581	-3.55218	0.00208643	0.0190692	-1.58078	-0.150701
CVID_N_CONTROL	NR_034031	lncRNA	RP11-706O15.1	0.719577	0.628454	3.55137	0.00209031	0.0190692	-1.58256	0.167229
CVID_N_CONTROL	ENST00000456099	lncRNA	Z83844.1	-0.870826	0.233792	-3.5461	0.00211567	0.0192544	-1.59408	-0.227015
CVID_N_CONTROL	NR_136749	lncRNA	SHOC2	0.878534	-0.422251	3.54312	0.00213011	0.0193301	-1.60058	0.195585
CVID_N_CONTROL	ENST00000606573	lncRNA	RP11-1195F20.2	-0.796618	-0.24132	-3.53533	0.00216843	0.0195934	-1.61762	-0.209612
CVID_N_CONTROL	NR_034006	lncRNA	FRG1HP	0.613032	0.380062	3.53284	0.00218076	0.0196767	-1.62304	0.160517
CVID_N_CONTROL	NR_149153	lncRNA	TRPM7	1.20319	0.701583	3.52622	0.002214	0.0198868	-1.6375	0.262544
CVID_N_CONTROL	ENST00000602602	lncRNA	MIRLET7DHG	-0.65867	-0.413538	-3.5257	0.00221665	0.0198868	-1.63864	-0.180258
CVID_N_CONTROL	ENST00000489293	lncRNA	ST7	0.724203	0.592271	3.52466	0.00222191	0.0199058	-1.6409	0.162519
CVID_N_CONTROL	ENST00000479930	lncRNA	TTC3	0.908425	0.845868	3.5216	0.00223754	0.0199609	-1.6476	0.201082
CVID_N_CONTROL	ENST00000502645	lncRNA	CTD-2337A12.1	-0.787176	0.360817	-3.5203	0.00224417	0.019987	-1.65042	-0.194203
CVID_N_CONTROL	NR_110932	lncRNA	LOC101927817	0.765153	0.487575	3.51816	0.00225517	0.0200332	-1.65509	0.227238
CVID_N_CONTROL	NR_120460	lncRNA	RP11-611E13.2	0.843886	0.62182	3.51664	0.00226303	0.0200547	-1.65842	0.223533
CVID_N_CONTROL	NR_136243	lncRNA	TMEM167B	0.904304	0.0360169	3.51646	0.00226394	0.0200547	-1.6588	0.223903
CVID_N_CONTROL	ENST00000434897	lncRNA	AC013267.2	-0.689892	-0.127304	-3.51505	0.00227128	0.0200916	-1.66189	-0.20316
CVID_N_CONTROL	ENST00000506338	lncRNA	RP11-386B13.3	-1.279	0.122601	-3.51435	0.00227492	0.0200956	-1.66342	-0.310238
CVID_N_CONTROL	NR_138479	lncRNA	PREB	0.6684	-0.82568	3.50832	0.00230645	0.0202311	-1.67657	0.166023
CVID_N_CONTROL	NR_003703	lncRNA	SCARNA27	-0.787347	-0.080757	-3.508	0.00230815	0.0202311	-1.67727	-0.195055
CVID_N_CONTROL	ENST00000354432	lncRNA	AC090286.4	-0.982097	0.42753	-3.50452	0.00232658	0.0202731	-1.68487	-0.256771
CVID_N_CONTROL	NR_148028	lncRNA	PCCA	0.85517	1.30278	3.50442	0.0023271	0.0202731	-1.68508	0.176132
CVID_N_CONTROL	ENST00000602984	lncRNA	MIR137HG	-0.963618	-0.578921	-3.49164	0.00239599	0.0207303	-1.71293	-0.253626
CVID_N_CONTROL	NR_033397	lncRNA	PRMT1	1.13198	-0.386077	3.48909	0.00240998	0.0208186	-1.71849	0.229189
CVID_N_CONTROL	ENST00000522416	lncRNA	KB-1639H6.2	0.796025	0.421147	3.48654	0.00242405	0.0208669	-1.72405	0.201004
CVID_N_CONTROL	NR_024561	lncRNA	CTD-2527I21.11	-0.89785	-0.0598325	-3.48358	0.00244048	0.0209073	-1.73049	-0.220432
CVID_N_CONTROL	NR_145688	lncRNA	CHD1L	0.571016	0.13842	3.48105	0.00245462	0.0209789	-1.73601	0.162127
CVID_N_CONTROL	NR_135585	lncRNA	DPY30	0.577534	-0.448553	3.47357	0.00249689	0.0212869	-1.7523	0.155038
CVID_N_CONTROL	NR_003579	lncRNA	FRG1BP	-0.644355	-0.0206378	-3.47116	0.00251065	0.021371	-1.75754	-0.18096
CVID_N_CONTROL	ENST00000426428	lncRNA	RP4-749H3.1	-0.582975	0.204609	-3.46789	0.00252946	0.0213805	-1.76466	-0.1598
CVID_N_CONTROL	ENST00000529297	lncRNA	MYB	-0.808504	0.269943	-3.46707	0.00253417	0.0213805	-1.76644	-0.15212
CVID_N_CONTROL	NR_147236	lncRNA	CCDC138	0.986792	0.676308	3.46685	0.00253546	0.0213805	-1.76692	0.232207
CVID_N_CONTROL	NR_028038	lncRNA	GATS	1.07541	0.899516	3.46551	0.0025432	0.0214126	-1.76983	0.198813
CVID_N_CONTROL	ENST00000614337	lncRNA	CASC5	1.02071	0.665908	3.46406	0.00255167	0.0214126	-1.773	0.233819
CVID_N_CONTROL	NR_146210	lncRNA	RPS6KC1	1.04169	1.27741	3.46404	0.00255173	0.0214126	-1.77302	0.189918
CVID_N_CONTROL	NR_111943	lncRNA	RP11-152F13.10	-0.550101	-0.252161	-3.46327	0.00255622	0.0214126	-1.7747	-0.164319
CVID_N_CONTROL	ENST00000529875	lncRNA	RP11-703H8.9	-0.77301	0.0119775	-3.46268	0.0025597	0.0214134	-1.776	-0.16904
CVID_N_CONTROL	ENST00000432943	lncRNA	COL14A1	1.0333	0.609251	3.46183	0.00256463	0.0214262	-1.77783	0.224959
CVID_N_CONTROL	ENST00000412405	lncRNA	RP4-734C18.1	-0.875836	-0.400025	-3.4599	0.00257596	0.0214924	-1.78204	-0.218673
CVID_N_CONTROL	NR_146068	lncRNA	XYLB	0.774146	0.436658	3.45196	0.00262305	0.0217515	-1.79931	0.155807
CVID_N_CONTROL	NR_136747	lncRNA	PAK3	-0.674692	0.0132443	-3.45176	0.00262423	0.0217515	-1.79974	-0.197995
CVID_N_CONTROL	NR_148463	lncRNA	IFT88	-0.612484	0.0614873	-3.44899	0.00264082	0.0218414	-1.80575	-0.181868
CVID_N_CONTROL	ENST00000540605	lncRNA	ZNF461	-1.1259	0.206379	-3.4488	0.00264199	0.0218414	-1.80617	-0.284747
CVID_N_CONTROL	ENST00000602324	lncRNA	AC018755.24	0.891222	0.0623357	3.44748	0.00264996	0.0218786	-1.80904	0.237421
CVID_N_CONTROL	NR_146427	lncRNA	ARL6IP6	0.768718	-1.06314	3.44237	0.00268101	0.0220426	-1.82015	0.15446
CVID_N_CONTROL	NR_046224	lncRNA	RP5-885L7.10	-0.522439	-0.156121	-3.44192	0.00268378	0.0220426	-1.82113	-0.158783
CVID_N_CONTROL	ENST00000517735	lncRNA	RP11-597M17.1	-0.601063	0.00542778	-3.44134	0.00268729	0.0220427	-1.82238	-0.175048
CVID_N_CONTROL	ENST00000574376	lncRNA	GAA	0.706894	-0.557072	3.43821	0.00270654	0.0221305	-1.82918	0.151708
CVID_N_CONTROL	ENST00000397645	lncRNA	RP11-699L21.1	-0.865994	-0.408393	-3.43766	0.00270994	0.0221305	-1.83038	-0.226926
CVID_N_CONTROL	ENST00000485493	lncRNA	ERG	1.12962	0.249503	3.43733	0.002712	0.0221305	-1.83111	0.24018
CVID_N_CONTROL	ENST00000414656	lncRNA	RP11-216L13.8	-0.628089	-0.243019	-3.4362	0.00271897	0.0221386	-1.83355	-0.186785
CVID_N_CONTROL	ENST00000450636	lncRNA	PGM5P4-AS1	-0.892972	0.169735	-3.43555	0.00272299	0.0221386	-1.83496	-0.226593
CVID_N_CONTROL	ENST00000449169	lncRNA	RP5-1074L1.1	-0.90414	0.264739	-3.43407	0.00273219	0.0221806	-1.83818	-0.230383
CVID_N_CONTROL	ENST00000497142	lncRNA	HYPK	0.651376	-0.0683603	3.43259	0.00274141	0.0222269	-1.84139	0.170633
CVID_N_CONTROL	ENST00000477643	lncRNA	RP11-59E19.1	0.866738	-0.944266	3.4315	0.00274823	0.0222536	-1.84375	0.222959
CVID_N_CONTROL	ENST00000423187	lncRNA	RP11-99H8.1	0.622035	-0.614024	3.42287	0.00280281	0.0225985	-1.86249	0.181845
CVID_N_CONTROL	ENST00000404665	lncRNA	TMEM51-AS1	-0.533452	-0.0926669	-3.41928	0.00282578	0.0227069	-1.87027	-0.154442
CVID_N_CONTROL	ENST00000554441	lncRNA	DIO3OS	-1.133	-0.224271	-3.41702	0.00284038	0.0227952	-1.87518	-0.223458
CVID_N_CONTROL	NR_147222	lncRNA	TIA1	0.745804	-0.807098	3.41636	0.00284465	0.0228005	-1.87661	0.196017
CVID_N_CONTROL	NR_135599	lncRNA	MBOAT2	0.957572	0.252851	3.41509	0.00285292	0.0228135	-1.87938	0.214184
CVID_N_CONTROL	NR_121669	lncRNA	RP11-192K2.2	-0.849162	0.12218	-3.41306	0.00286611	0.0228854	-1.88377	-0.161321
CVID_N_CONTROL	NR_102301	lncRNA	ZNF468	0.604324	-0.889516	3.40726	0.00290419	0.0231309	-1.89634	0.159723
CVID_N_CONTROL	NR_154587	lncRNA	ZUFSP	1.19861	1.37099	3.40536	0.00291682	0.0232023	-1.90047	0.19254
CVID_N_CONTROL	ENST00000503547	lncRNA	NR1I3	-0.630519	-0.426185	-3.40474	0.00292091	0.0232056	-1.90181	-0.154647
CVID_N_CONTROL	NR_073390	lncRNA	RQCD1	1.06089	0.0330715	3.40236	0.00293678	0.023289	-1.90697	0.189564
CVID_N_CONTROL	ENST00000531077	lncRNA	RP11-27P7.1	-0.68168	-0.251587	-3.39701	0.00297277	0.0234614	-1.91857	-0.190574
CVID_N_CONTROL	NR_148682	lncRNA	CBS	-0.716705	-0.105376	-3.39662	0.00297539	0.0234614	-1.91941	-0.201111
CVID_N_CONTROL	NR_135780	lncRNA	RSRP1	0.891412	0.114417	3.39217	0.00300566	0.0236411	-1.92904	0.250813
CVID_N_CONTROL	NR_147216	lncRNA	TIA1	0.700932	-0.0919478	3.39055	0.00301677	0.0236694	-1.93255	0.193976
CVID_N_CONTROL	ENST00000438049	lncRNA	LINC00689	-0.52086	-0.154793	-3.38796	0.00303462	0.02378	-1.93817	-0.158536
CVID_N_CONTROL	NR_126054	lncRNA	LOC101928697	0.958187	0.567367	3.38542	0.00305216	0.0238408	-1.94365	0.222114
CVID_N_CONTROL	NR_036586	lncRNA	AC007386.2	-0.610154	-0.233317	-3.3852	0.00305371	0.0238408	-1.94414	-0.155573
CVID_N_CONTROL	ENST00000629058	lncRNA	ABALON	-1.02309	0.690933	-3.38392	0.00306259	0.0238602	-1.9469	-0.211486
CVID_N_CONTROL	NR_146932	lncRNA	SNX13	1.2273	1.79169	3.38135	0.00308055	0.0239321	-1.95247	0.199905
CVID_N_CONTROL	ENST00000454968	lncRNA	RP11-492E3.1	-1.35716	0.226616	-3.37828	0.00310213	0.0240406	-1.95911	-0.320139
CVID_N_CONTROL	ENST00000594315	lncRNA	AC011526.1	0.945229	0.251402	3.37107	0.00315341	0.0243186	-1.97471	0.262686
CVID_N_CONTROL	ENST00000582435	lncRNA	RP11-692N5.1	-0.878416	0.183004	-3.36635	0.00318742	0.0245509	-1.98492	-0.238852
CVID_N_CONTROL	ENST00000442119	lncRNA	AC003029.1	0.804294	-0.208041	3.36532	0.00319485	0.0245782	-1.98713	0.204556
CVID_N_CONTROL	NR_152755	lncRNA	RP4-564F22.2	0.594613	-0.352769	3.36249	0.00321545	0.0246765	-1.99324	0.165208
CVID_N_CONTROL	ENST00000424852	lncRNA	Z83851.1	-0.624478	-0.41239	-3.3619	0.00321978	0.0246797	-1.99452	-0.154253
CVID_N_CONTROL	NR_028468	lncRNA	ATXN3	1.01362	0.674743	3.36077	0.0032281	0.0247136	-1.99698	0.236703
CVID_N_CONTROL	ENST00000470481	lncRNA	ANAPC16	0.788476	-0.485455	3.35938	0.0032383	0.0247319	-1.99998	0.206699
CVID_N_CONTROL	ENST00000530330	lncRNA	SNX19	1.0157	0.961542	3.35937	0.00323833	0.0247319	-1.99999	0.214781
CVID_N_CONTROL	NR_147080	lncRNA	USP15	1.12899	1.59303	3.35376	0.0032799	0.0249288	-2.01212	0.159969
CVID_N_CONTROL	ENST00000442037	lncRNA	H19	-0.789739	0.633307	-3.35111	0.00329967	0.0249888	-2.01783	-0.190198
CVID_N_CONTROL	ENST00000413352	lncRNA	RP11-375O18.2	1.19759	-0.0438303	3.34949	0.00331185	0.0250211	-2.02134	0.252441
CVID_N_CONTROL	NR_144523	lncRNA	ZNF429	0.886325	-0.304105	3.34718	0.00332927	0.025083	-2.02632	0.201138
CVID_N_CONTROL	NR_037607	lncRNA	UCHL5	1.12115	1.56478	3.34597	0.00333843	0.0251018	-2.02894	0.188787
CVID_N_CONTROL	NR_037148	lncRNA	DNAJC25	1.15365	0.743255	3.34122	0.00337466	0.0252455	-2.0392	0.227572
CVID_N_CONTROL	AK128082	lncRNA	AK128082	0.939043	0.45688	3.34117	0.00337504	0.0252455	-2.0393	0.186323
CVID_N_CONTROL	ENST00000523364	lncRNA	HOXA-AS2	-0.866042	0.148425	-3.34039	0.00338101	0.0252455	-2.04099	-0.229129
CVID_N_CONTROL	NR_147047	lncRNA	POU6F1	-0.897415	0.486307	-3.34032	0.00338152	0.0252455	-2.04113	-0.158715
CVID_N_CONTROL	ENST00000415299	lncRNA	LINC01620	-0.93276	-0.0409078	-3.33394	0.00343084	0.0255403	-2.05489	-0.248296
CVID_N_CONTROL	NR_146722	lncRNA	CCNL2	-0.591971	0.105879	-3.33313	0.00343719	0.0255403	-2.05665	-0.173114
CVID_N_CONTROL	NR_144315	lncRNA	POLK	0.798128	1.28831	3.33098	0.003454	0.025605	-2.06128	0.160839
CVID_N_CONTROL	ENST00000548347	lncRNA	RP11-793H13.3	0.999613	-0.309537	3.33044	0.00345822	0.0256062	-2.06244	0.277066
CVID_N_CONTROL	ENST00000580959	lncRNA	PIK3R5	-0.529128	0.300031	-3.32618	0.00349178	0.0257863	-2.07162	-0.151277
CVID_N_CONTROL	ENST00000427796	lncRNA	RP5-886K2.3	0.831498	-0.452491	3.32536	0.00349828	0.0257863	-2.07339	0.203226
CVID_N_CONTROL	ENST00000513231	lncRNA	UBE2K	0.601547	0.0463155	3.32477	0.00350295	0.0257863	-2.07466	0.16491
CVID_N_CONTROL	ENST00000442166	lncRNA	PCOLCE-AS1	0.713635	0.118012	3.32028	0.00353886	0.0259871	-2.08434	0.172273
CVID_N_CONTROL	NR_131963	lncRNA	RP11-328J2.1	0.758924	-0.187377	3.31337	0.00359471	0.0261939	-2.09922	0.183044
CVID_N_CONTROL	ENST00000605067	lncRNA	GFOD1	0.794921	0.808056	3.31326	0.00359565	0.0261939	-2.09947	0.182694
CVID_N_CONTROL	ENST00000483167	lncRNA	DCAF10	0.833981	0.995161	3.30847	0.00363489	0.0264188	-2.10978	0.173544
CVID_N_CONTROL	NR_147785	lncRNA	ARNTL	1.25921	0.637032	3.30724	0.003645	0.0264619	-2.11241	0.252089
CVID_N_CONTROL	NR_038982	lncRNA	LOC100507346	-0.544485	0.2185	-3.30442	0.00366836	0.0265704	-2.11848	-0.166175
CVID_N_CONTROL	NR_125432	lncRNA	RP11-177H2.2	-1.08193	0.122001	-3.29148	0.00377757	0.0271744	-2.14633	-0.282236
CVID_N_CONTROL	ENST00000563945	lncRNA	HERC2	0.744698	-1.13671	3.29036	0.00378709	0.0272119	-2.14872	0.176197
CVID_N_CONTROL	NR_135746	lncRNA	NIPAL2	0.934067	-0.513803	3.28409	0.00384124	0.0275071	-2.16219	0.237107
CVID_N_CONTROL	NR_136324	lncRNA	C11orf73	0.933902	0.486097	3.27893	0.00388646	0.0276102	-2.1733	0.180354
CVID_N_CONTROL	NR_147923	lncRNA	VEZT	1.03796	-0.367599	3.27875	0.00388797	0.0276102	-2.17366	0.257108
CVID_N_CONTROL	ENST00000436922	lncRNA	AC093818.1	-0.712431	-0.360623	-3.27845	0.00389061	0.0276102	-2.17431	-0.17937
CVID_N_CONTROL	NR_148458	lncRNA	INTS10	-0.544203	-0.302377	-3.2768	0.00390517	0.0276825	-2.17785	-0.163665
CVID_N_CONTROL	ENST00000421315	lncRNA	RP11-398K22.12	0.534228	-0.463697	3.27356	0.00393395	0.0278049	-2.18482	0.155386
CVID_N_CONTROL	ENST00000500496	lncRNA	RP11-387D10.3	0.922856	0.630813	3.27337	0.00393565	0.0278049	-2.18523	0.209889
CVID_N_CONTROL	ENST00000607221	lncRNA	RP1-234P15.4	-0.877877	-0.655908	-3.27196	0.00394818	0.0278219	-2.18824	-0.198115
CVID_N_CONTROL	NR_145472	lncRNA	SNX16	0.888453	1.06284	3.26986	0.00396704	0.0279018	-2.19276	0.201814
CVID_N_CONTROL	NR_145446	lncRNA	ZNF525	0.963452	-0.0795879	3.26654	0.00399694	0.0280094	-2.19989	0.244399
CVID_N_CONTROL	ENST00000491482	lncRNA	DLEU1	-1.1391	-0.00654219	-3.26642	0.003998	0.0280094	-2.20014	-0.252312
CVID_N_CONTROL	NR_110434	lncRNA	RP11-305E17.6	0.866198	0.75744	3.2641	0.00401905	0.02808	-2.20512	0.185266
CVID_N_CONTROL	ENST00000482420	lncRNA	TMEM139	0.552084	-0.325921	3.25916	0.0040642	0.0283022	-2.21571	0.155684
CVID_N_CONTROL	ENST00000562866	lncRNA	RP11-368I7.2	0.923777	-1.53128	3.25915	0.00406429	0.0283022	-2.21573	0.179443
CVID_N_CONTROL	NR_046869	lncRNA	RP11-600P1.2	-0.854392	0.314412	-3.25616	0.00409183	0.0284626	-2.22214	-0.152141
CVID_N_CONTROL	ENST00000487412	lncRNA	STARD13	0.960992	0.544207	3.25488	0.0041037	0.028464	-2.22488	0.225004
CVID_N_CONTROL	M18204	lncRNA	M18204	1.02834	-1.46372	3.25371	0.00411457	0.028464	-2.22739	0.190336
CVID_N_CONTROL	NR_125349	lncRNA	CD55	0.635222	0.0999804	3.24983	0.00415087	0.0285989	-2.23571	0.184081
CVID_N_CONTROL	ENST00000416150	lncRNA	INHBA	-0.66746	0.121813	-3.24872	0.00416123	0.0285989	-2.23808	-0.164544
CVID_N_CONTROL	NR_144330	lncRNA	PIGG	-0.770216	-0.0598298	-3.24789	0.00416907	0.0286216	-2.23986	-0.180648
CVID_N_CONTROL	NR_148360	lncRNA	ATP9B	0.796295	-0.901729	3.24462	0.00420004	0.0287807	-2.24688	0.193887
CVID_N_CONTROL	ENST00000453558	lncRNA	HCG17	-0.49143	-0.0478819	-3.24339	0.00421173	0.0287807	-2.24951	-0.152612
CVID_N_CONTROL	ENST00000453121	lncRNA	RP11-175G14.1	0.890459	0.600309	3.24304	0.00421503	0.0287807	-2.25025	0.2167
CVID_N_CONTROL	NR_145976	lncRNA	RP11-258C19.5	0.612036	0.485402	3.24207	0.00422432	0.028813	-2.25234	0.177151
CVID_N_CONTROL	NR_103849	lncRNA	RP11-697M17.1	1.3006	0.301573	3.23632	0.00427954	0.0290953	-2.26464	0.244764
CVID_N_CONTROL	NR_138466	lncRNA	MTERF4	-0.622436	-0.300119	-3.23201	0.00432138	0.0293432	-2.27386	-0.160939
CVID_N_CONTROL	ENST00000426616	lncRNA	RP11-699L21.2	-1.00104	0.223243	-3.23161	0.00432528	0.0293432	-2.27472	-0.248308
CVID_N_CONTROL	ENST00000614038	lncRNA	RP1-301L19.1	0.630365	-0.29659	3.22832	0.00435752	0.0295302	-2.28175	0.154058
CVID_N_CONTROL	ENST00000490441	lncRNA	RP11-446H18.3	0.763721	0.471493	3.22553	0.00438508	0.0296216	-2.28772	0.163169
CVID_N_CONTROL	ENST00000438509	lncRNA	RP4-639F20.1	0.691325	0.527647	3.22155	0.00442468	0.0298252	-2.29624	0.164484
CVID_N_CONTROL	ENST00000342757	lncRNA	C21orf125	-0.543411	0.187269	-3.2198	0.00444218	0.0298514	-2.29998	-0.162737
CVID_N_CONTROL	ENST00000507067	lncRNA	CDK18	-0.590046	0.00379944	-3.21974	0.00444274	0.0298514	-2.30009	-0.185258
CVID_N_CONTROL	ENST00000532988	lncRNA	KIRREL3-AS2	-0.810973	-0.250726	-3.21868	0.00445336	0.029891	-2.30236	-0.191286
CVID_N_CONTROL	ENST00000462083	lncRNA	RP13-452N2.1	0.909833	-1.19822	3.21748	0.00446541	0.0298981	-2.30491	0.187259
CVID_N_CONTROL	NR_110845	lncRNA	RP11-806H10.4	0.970031	0.679066	3.21717	0.00446862	0.0298981	-2.30559	0.225658
CVID_N_CONTROL	ENST00000466480	lncRNA	DCLRE1B	0.813076	0.957113	3.2145	0.00449558	0.0299349	-2.31129	0.152873
CVID_N_CONTROL	NR_146877	lncRNA	ZC3H18-AS1	-0.674125	0.0422076	-3.2109	0.0045322	0.0300687	-2.31897	-0.197784
CVID_N_CONTROL	ENST00000602221	lncRNA	ZNF578	-0.744004	-0.216569	-3.20778	0.00456429	0.0302498	-2.32565	-0.192433
CVID_N_CONTROL	ENST00000458509	lncRNA	AC004041.2	1.08319	0.253536	3.198	0.00466596	0.0308266	-2.3465	0.214937
CVID_N_CONTROL	ENST00000526867	lncRNA	RP11-567I13.1	0.681945	0.26292	3.19474	0.00470037	0.0309891	-2.35345	0.171716
CVID_N_CONTROL	ENST00000440181	lncRNA	RP11-617D20.1	0.981856	0.602617	3.194	0.00470823	0.0310036	-2.35503	0.225143
CVID_N_CONTROL	NR_146416	lncRNA	LRRTM4	0.85917	0.167086	3.1923	0.00472638	0.031031	-2.35867	0.171896
CVID_N_CONTROL	ENST00000474131	lncRNA	CAMK2G	-0.91047	-0.0722395	-3.18743	0.00477853	0.0312668	-2.36905	-0.245657
CVID_N_CONTROL	NR_146602	lncRNA	KIAA0930	-0.691319	-0.576407	-3.18629	0.00479078	0.0312912	-2.37147	-0.181391
CVID_N_CONTROL	NR_152583	lncRNA	SNHG1	1.22129	0.269461	3.1857	0.00479713	0.0313003	-2.37273	0.269195
CVID_N_CONTROL	NR_132997	lncRNA	XXbac-BPGBPG55C20.4	0.964795	0.5552	3.18419	0.00481351	0.0313748	-2.37595	0.209754
CVID_N_CONTROL	NR_136748	lncRNA	PAK3	-0.54529	0.0532096	-3.17605	0.0049025	0.0319218	-2.39327	-0.165255
CVID_N_CONTROL	ENST00000457720	lncRNA	RP11-217B7.3	0.744316	-1.19089	3.17278	0.00493879	0.0320564	-2.40025	0.158377
CVID_N_CONTROL	ENST00000445873	lncRNA	TLX1NB	-0.910127	0.155107	-3.17236	0.00494347	0.0320564	-2.40114	-0.231455
CVID_N_CONTROL	ENST00000554640	lncRNA	RP11-140I24.1	-0.69665	-0.132405	-3.16896	0.00498143	0.0322694	-2.40837	-0.175728
CVID_N_CONTROL	NR_130731	lncRNA	TGDS	0.751929	0.200898	3.16548	0.00502052	0.0323595	-2.41576	0.184606
CVID_N_CONTROL	NR_149722	lncRNA	FAM153C	0.881201	0.72017	3.16428	0.00503407	0.032378	-2.41831	0.218641
CVID_N_CONTROL	NR_047660	lncRNA	SPAG16	0.665349	0.453013	3.15908	0.00509341	0.0326931	-2.42938	0.152806
CVID_N_CONTROL	NR_138077	lncRNA	C9orf142	-0.64155	-0.0136337	-3.14887	0.00521161	0.0334178	-2.45106	-0.189175
CVID_N_CONTROL	NR_104151	lncRNA	LOC100652931	0.525754	0.00557352	3.14756	0.00522703	0.0334448	-2.45385	0.161539
CVID_N_CONTROL	NR_132971	lncRNA	RP11-253M7.1	-0.975274	-0.234389	-3.14736	0.0052294	0.0334448	-2.45428	-0.213538
CVID_N_CONTROL	ENST00000479244	lncRNA	RP11-789F5.1	0.913065	-0.561749	3.14651	0.00523933	0.0334448	-2.45607	0.223599
CVID_N_CONTROL	ENST00000512810	lncRNA	FRYL	0.78511	1.17483	3.14626	0.0052423	0.0334448	-2.4566	0.163821
CVID_N_CONTROL	NR_148341	lncRNA	TMEM177	1.09072	0.189112	3.13391	0.00538972	0.0341439	-2.48279	0.194354
CVID_N_CONTROL	ENST00000481477	lncRNA	SETD4	0.645539	-0.13325	3.1295	0.00544347	0.034381	-2.49216	0.162507
CVID_N_CONTROL	ENST00000416453	lncRNA	AC109828.1	-0.733768	-0.568086	-3.12709	0.00547294	0.0344575	-2.49726	-0.175429
CVID_N_CONTROL	ENST00000466367	lncRNA	ARRDC1	0.596909	-0.467371	3.12691	0.00547512	0.0344575	-2.49763	0.153296
CVID_N_CONTROL	ENST00000504531	lncRNA	RP11-697M17.1	1.43389	0.206189	3.12673	0.00547741	0.0344575	-2.49803	0.271057
CVID_N_CONTROL	ENST00000421507	lncRNA	RP11-436F21.1	0.710067	-0.923068	3.12193	0.00553668	0.0347266	-2.50819	0.150169
CVID_N_CONTROL	ENST00000518465	lncRNA	RP11-122L4.1	-0.717067	-0.730222	-3.1129	0.00565	0.0351248	-2.5273	-0.184973
CVID_N_CONTROL	ENST00000515782	lncRNA	RP11-588P8.1	-0.801147	-0.170825	-3.11244	0.00565579	0.0351248	-2.52827	-0.186403
CVID_N_CONTROL	NR_144517	lncRNA	PDE4DIP	0.873271	0.74591	3.11165	0.00566588	0.035153	-2.52995	0.192194
CVID_N_CONTROL	ENST00000468072	lncRNA	RP11-129K20.2	0.743266	0.569237	3.11115	0.00567228	0.0351581	-2.53101	0.215214
CVID_N_CONTROL	ENST00000432751	lncRNA	RP11-328M4.2	-0.612713	0.10582	-3.10857	0.00570511	0.0352578	-2.53646	-0.16989
CVID_N_CONTROL	NR_024405	lncRNA	LOC730101	0.889995	0.789782	3.10738	0.00572031	0.0352827	-2.53897	0.176306
CVID_N_CONTROL	NR_135829	lncRNA	RTN4	0.611416	-0.324333	3.10503	0.00575057	0.0354347	-2.54394	0.178856
CVID_N_CONTROL	NR_072977	lncRNA	MKKS	0.576761	-0.522211	3.10417	0.00576169	0.0354686	-2.54576	0.170704
CVID_N_CONTROL	ENST00000558482	lncRNA	DAPK2	0.776696	-0.188521	3.10312	0.00577533	0.035518	-2.54799	0.2283
CVID_N_CONTROL	ENST00000423907	lncRNA	RP4-655J12.4	-0.877187	0.122159	-3.10178	0.00579264	0.0355898	-2.55082	-0.208514
CVID_N_CONTROL	ENST00000417506	lncRNA	AC004941.3	-0.551067	0.0203427	-3.09723	0.00585202	0.0358022	-2.56043	-0.162301
CVID_N_CONTROL	NR_144406	lncRNA	KIAA1468	-0.61252	-0.00681863	-3.09696	0.00585556	0.0358022	-2.561	-0.168631
CVID_N_CONTROL	NR_144444	lncRNA	LLNLR-245B6.1	0.768802	-0.769706	3.09629	0.00586435	0.0358213	-2.56242	0.154353
CVID_N_CONTROL	NR_003034	lncRNA	LOC441601	0.880513	0.894245	3.09193	0.00592194	0.0361032	-2.57163	0.194471
CVID_N_CONTROL	ENST00000318426	lncRNA	C12orf36	0.645384	0.215012	3.08981	0.00595004	0.0361079	-2.57609	0.15322
CVID_N_CONTROL	ENST00000496202	lncRNA	PRPF3	0.673871	0.500972	3.08618	0.00599864	0.0363254	-2.58376	0.173451
CVID_N_CONTROL	ENST00000550506	lncRNA	RP11-362A1.1	-0.885392	-0.0822198	-3.08545	0.00600844	0.0363499	-2.5853	-0.207236
CVID_N_CONTROL	ENST00000446290	lncRNA	RP11-274B18.2	-0.851304	0.284316	-3.08458	0.00602015	0.0363581	-2.58713	-0.196171
CVID_N_CONTROL	NR_144629	lncRNA	AC021218.2	0.77172	0.55189	3.08422	0.00602503	0.0363581	-2.58789	0.197654
CVID_N_CONTROL	NR_037662	lncRNA	LOC100287632	0.833841	-1.21982	3.08364	0.00603282	0.0363581	-2.58911	0.18161
CVID_N_CONTROL	ENST00000444431	lncRNA	RP11-96C23.13	0.750543	0.319035	3.07782	0.00611197	0.0367649	-2.60139	0.211101
CVID_N_CONTROL	ENST00000503325	lncRNA	RP11-161D15.3	-0.687812	0.154566	-3.07211	0.00619057	0.0370612	-2.61343	-0.17969
CVID_N_CONTROL	ENST00000630806	lncRNA	C2-AS1	-0.58575	0.00286123	-3.06658	0.0062676	0.0374255	-2.62508	-0.159138
CVID_N_CONTROL	ENST00000427042	lncRNA	AC092570.2	-0.845952	-0.548166	-3.06646	0.00626918	0.0374255	-2.62531	-0.190933
CVID_N_CONTROL	ENST00000428814	lncRNA	RP11-432J24.2	0.877903	-0.0491294	3.06459	0.00629554	0.0374896	-2.62927	0.207278
CVID_N_CONTROL	ENST00000524691	lncRNA	CCDC190	-0.844135	0.184633	-3.0644	0.0062982	0.0374896	-2.62966	-0.20661
CVID_N_CONTROL	NR_146534	lncRNA	RP11-84G21.1	0.562968	-0.0270923	3.06007	0.00635942	0.0377856	-2.63877	0.151285
CVID_N_CONTROL	NR_026562	lncRNA	C20orf24	0.781913	0.116254	3.05656	0.00640954	0.0379762	-2.64616	0.212564
CVID_N_CONTROL	ENST00000397184	lncRNA	AP000692.9	0.911825	1.131	3.05559	0.00642344	0.0379907	-2.6482	0.184626
CVID_N_CONTROL	NR_136600	lncRNA	ARL6	0.840595	0.629943	3.05513	0.00643003	0.0379907	-2.64917	0.225655
CVID_N_CONTROL	NR_036691	lncRNA	LOC494127	0.967095	0.371403	3.04806	0.00653238	0.0383443	-2.66403	0.275914
CVID_N_CONTROL	NR_036619	lncRNA	SKP1P2	0.691622	-0.364576	3.04154	0.00662816	0.0387984	-2.67772	0.186245
CVID_N_CONTROL	NR_134567	lncRNA	AC005083.1	0.677138	0.225868	3.03598	0.00671093	0.039124	-2.6894	0.204867
CVID_N_CONTROL	ENST00000526533	lncRNA	CTC-342M10.2	0.585782	0.263648	3.03498	0.00672595	0.0391531	-2.6915	0.157373
CVID_N_CONTROL	NR_037142	lncRNA	LOC100289473	-0.61636	-0.350704	-3.02951	0.00680849	0.0393795	-2.70297	-0.158883
CVID_N_CONTROL	ENST00000414466	lncRNA	AP003025.2	-1.11318	-0.408501	-3.02051	0.00694646	0.040104	-2.72183	-0.250189
CVID_N_CONTROL	NR_044991	lncRNA	RP3-474I12.6	-0.593682	-0.170832	-3.01857	0.00697666	0.0402416	-2.72591	-0.175745
CVID_N_CONTROL	NR_147057	lncRNA	PRMT7	-0.552591	-0.0636757	-3.01788	0.0069873	0.0402663	-2.72734	-0.161468
CVID_N_CONTROL	ENST00000551357	lncRNA	RP11-82C23.2	-0.809976	0.16991	-3.01608	0.00701549	0.040355	-2.73113	-0.17693
CVID_N_CONTROL	ENST00000537710	lncRNA	ITFG2	0.925252	0.497222	3.01486	0.00703451	0.0403909	-2.73367	0.209926
CVID_N_CONTROL	ENST00000476589	lncRNA	NLGN3	0.777233	0.329139	3.01402	0.00704766	0.0403929	-2.73542	0.17993
CVID_N_CONTROL	NR_138465	lncRNA	MTERF4	-0.51649	-0.228743	-3.00756	0.0071499	0.0408307	-2.74896	-0.159483
CVID_N_CONTROL	ENST00000451749	lncRNA	AC073409.1	-0.667022	-0.00382767	-3.00598	0.00717499	0.0409	-2.75225	-0.180401
CVID_N_CONTROL	ENST00000567718	lncRNA	RP11-60H5.1	0.842402	0.444889	3.00382	0.0072096	0.0409902	-2.75677	0.24048
CVID_N_CONTROL	NR_027024	lncRNA	LOC645752	-0.854299	0.21252	-3.00378	0.00721027	0.0409902	-2.75686	-0.162076
CVID_N_CONTROL	ENST00000503582	lncRNA	SPRY4	-1.04412	0.370552	-3.00147	0.00724742	0.0411364	-2.76168	-0.276756
CVID_N_CONTROL	NR_135078	lncRNA	TRMT13	1.12591	0.460759	3.00117	0.00725226	0.0411364	-2.76231	0.278476
CVID_N_CONTROL	NR_110506	lncRNA	UBE2E4P	0.739014	-0.31491	2.99903	0.00728696	0.0412009	-2.76679	0.216393
CVID_N_CONTROL	NR_104019	lncRNA	MLPH	-0.659151	-0.279606	-2.99578	0.00733987	0.0412811	-2.77359	-0.169472
CVID_N_CONTROL	ENST00000375206	lncRNA	RP11-23J9.4	0.970534	0.428321	2.99476	0.00735645	0.0413375	-2.77571	0.199566
CVID_N_CONTROL	NR_047614	lncRNA	UTY	0.655634	-1.00329	2.994	0.00736889	0.0413706	-2.77729	0.15274
CVID_N_CONTROL	NR_149067	lncRNA	RP11-377D9.3	0.587087	-0.706765	2.99102	0.00741796	0.0415722	-2.78352	0.164508
CVID_N_CONTROL	NR_144403	lncRNA	KIAA1468	-0.642862	0.350092	-2.98928	0.00744674	0.0416601	-2.78716	-0.160962
CVID_N_CONTROL	NR_072989	lncRNA	MMD2	-0.897932	0.220281	-2.98765	0.00747375	0.0417695	-2.79056	-0.197662
CVID_N_CONTROL	NR_002779	lncRNA	NUDT9P1	1.02935	0.841842	2.9873	0.00747963	0.0417695	-2.7913	0.192773
CVID_N_CONTROL	ENST00000452050	lncRNA	AC002454.1	0.911645	-1.35991	2.98606	0.00750014	0.0418208	-2.79387	0.196781
CVID_N_CONTROL	NR_138471	lncRNA	TIMELESS	0.886192	0.944682	2.98587	0.00750331	0.0418208	-2.79426	0.181293
CVID_N_CONTROL	ENST00000512833	lncRNA	RP13-539F13.3	-0.845981	-0.305786	-2.98516	0.0075153	0.0418208	-2.79576	-0.165696
CVID_N_CONTROL	NR_027928	lncRNA	CHKB-CPT1B	0.813806	0.045863	2.9802	0.0075986	0.0421359	-2.80611	0.157587
CVID_N_CONTROL	NR_147231	lncRNA	TIA1	0.619741	0.0969612	2.97873	0.00762334	0.042199	-2.80916	0.152379
CVID_N_CONTROL	ENST00000534317	lncRNA	PDE3B	0.602885	-0.222278	2.97779	0.00763934	0.0422505	-2.81112	0.153486
CVID_N_CONTROL	ENST00000553309	lncRNA	ATXN3	0.897444	0.909102	2.97673	0.00765727	0.0423126	-2.81332	0.195252
CVID_N_CONTROL	NR_028459	lncRNA	ATXN3	0.942636	0.681343	2.97633	0.0076642	0.0423139	-2.81417	0.174506
CVID_N_CONTROL	NR_130732	lncRNA	TGDS	0.708299	0.214596	2.97593	0.00767093	0.0423141	-2.815	0.173202
CVID_N_CONTROL	ENST00000522767	lncRNA	KB-1448A5.1	-0.542696	0.166277	-2.97387	0.00770619	0.0424344	-2.8193	-0.152657
CVID_N_CONTROL	ENST00000454058	lncRNA	AC009950.2	-0.865664	-0.437491	-2.96633	0.00783622	0.0430005	-2.83499	-0.223319
CVID_N_CONTROL	NR_033191	lncRNA	PPP2R2D	1.00172	0.573197	2.96003	0.0079466	0.0435683	-2.84811	0.218985
CVID_N_CONTROL	ENST00000555022	lncRNA	SYNE2	0.79573	0.852028	2.95699	0.00800033	0.0437112	-2.85443	0.158735
CVID_N_CONTROL	ENST00000556644	lncRNA	ATXN3	0.650667	-0.0263217	2.95639	0.0080111	0.0437321	-2.85569	0.184333
CVID_N_CONTROL	NR_146145	lncRNA	SNX24	0.634247	-0.00198212	2.95401	0.00805347	0.0438094	-2.86063	0.185273
CVID_N_CONTROL	NR_147984	lncRNA	RP11-108O10.8	0.696996	0.434287	2.95399	0.00805384	0.0438094	-2.86068	0.181032
CVID_N_CONTROL	NR_046369	lncRNA	RP11-770J1.5	0.883217	0.270613	2.9512	0.00810377	0.0439343	-2.86647	0.240019
CVID_N_CONTROL	ENST00000459712	lncRNA	RP11-252K7.1	0.709244	-0.617556	2.94873	0.00814832	0.0440623	-2.87161	0.167885
CVID_N_CONTROL	ENST00000437768	lncRNA	RP3-433F14.3	0.688498	0.922037	2.94203	0.00827011	0.0444923	-2.88551	0.151274
CVID_N_CONTROL	ENST00000523452	lncRNA	CTB-131B5.4	-0.514215	-0.20726	-2.93789	0.00834644	0.0447885	-2.89411	-0.16335
CVID_N_CONTROL	ENST00000635670	lncRNA	LINC00710	-0.762728	0.0963777	-2.93259	0.00844488	0.0451251	-2.90509	-0.211342
CVID_N_CONTROL	NR_146790	lncRNA	HACE1	0.896051	0.707892	2.9277	0.00853688	0.0455396	-2.91524	0.190866
CVID_N_CONTROL	NR_152843	lncRNA	LINC00271	-0.639105	0.280826	-2.92567	0.00857529	0.0456535	-2.91944	-0.166398
CVID_N_CONTROL	ENST00000499359	lncRNA	RP11-264J9.1	0.909815	0.043201	2.92529	0.00858243	0.0456535	-2.92022	0.196844
CVID_N_CONTROL	NR_136731	lncRNA	RBM41	0.847674	1.02083	2.92511	0.00858595	0.0456535	-2.92061	0.177964
CVID_N_CONTROL	NR_136566	lncRNA	PHTF1	1.1007	0.726091	2.91872	0.00870812	0.0460691	-2.93383	0.252283
CVID_N_CONTROL	NR_131926	lncRNA	MEAT6	0.875841	-0.0014411	2.91829	0.00871636	0.0460691	-2.93472	0.213214
CVID_N_CONTROL	NR_148705	lncRNA	WDPCP	-0.817702	0.339513	-2.91554	0.00876961	0.0462731	-2.94041	-0.153477
CVID_N_CONTROL	NR_145430	lncRNA	LINC00302	-0.709932	0.447303	-2.91085	0.00886098	0.0466383	-2.95011	-0.171344
CVID_N_CONTROL	NR_029410	lncRNA	LOC389765	0.872048	0.793284	2.90893	0.00889857	0.0466964	-2.95407	0.211287
CVID_N_CONTROL	ENST00000528887	lncRNA	AP003068.9	-0.57647	-0.274869	-2.90865	0.0089041	0.0466964	-2.95465	-0.175613
CVID_N_CONTROL	NR_073106	lncRNA	ITGA2	0.930404	1.48783	2.90849	0.00890728	0.0466964	-2.95499	0.176678
CVID_N_CONTROL	ENST00000437753	lncRNA	RP11-184I16.4	-0.687951	-0.204259	-2.90792	0.00891858	0.0467038	-2.95617	-0.188453
CVID_N_CONTROL	ENST00000627173	lncRNA	LINC00891	0.904987	0.487346	2.90715	0.00893365	0.0467094	-2.95775	0.181598
CVID_N_CONTROL	ENST00000625268	lncRNA	LINC01202	-0.999394	-0.0810657	-2.89352	0.00920669	0.047781	-2.9859	-0.264956
CVID_N_CONTROL	NR_130914	lncRNA	CTC-242N15.1	-1.0017	-0.15395	-2.89243	0.0092289	0.0478569	-2.98816	-0.250759
CVID_N_CONTROL	ENST00000487496	lncRNA	SPEN	0.60976	-0.111956	2.88318	0.00941918	0.0486467	-3.00723	0.165022
CVID_N_CONTROL	NR_104394	lncRNA	TAF1	1.12732	0.5341	2.88315	0.00941971	0.0486467	-3.00728	0.233767
CVID_N_CONTROL	ENST00000461048	lncRNA	SEPT2	1.24175	0.0905468	2.88038	0.00947754	0.0488654	-3.013	0.291582
CVID_N_CONTROL	ENST00000454613	lncRNA	RP5-1166H10.2	-0.685786	0.296481	-2.87829	0.00952133	0.0490511	-3.0173	-0.20461
CVID_N_CONTROL	NR_148479	lncRNA	N4BP2L1	0.949018	0.0910729	2.87746	0.00953866	0.0491004	-3.019	0.223453
CVID_N_CONTROL	ENST00000417324	lncRNA	FAM138A	-0.624906	0.333176	-2.87484	0.00959385	0.0492861	-3.02439	-0.161437
CVID_N_CONTROL	ENST00000473156	lncRNA	LILRA1	0.842747	-1.32162	2.87464	0.00959815	0.0492861	-3.02481	0.175174
CVID_N_CONTROL	NR_047647	lncRNA	UTY	0.809352	1.06963	2.87236	0.00964643	0.0494135	-3.0295	0.187259
CVID_N_CONTROL	ENST00000635687	lncRNA	MIR34AHG	0.880773	0.420375	2.87133	0.00966843	0.049486	-3.03162	0.230548
CVID_N_CONTROL	NR_126515	lncRNA	AC136290.1	0.788788	0.352419	2.87039	0.00968831	0.0495477	-3.03354	0.176193
CVID_N_CONTROL	NR_130744	lncRNA	ITFG2	-0.744155	0.407801	-2.8688	0.00972244	0.0496014	-3.03683	-0.174409
CVID_N_CONTROL	MI0003162	pre-miRNA	hsa-mir-519d	-1.74115	-0.0688684	-8.42906	6.81984e-08	1.96175e-05	8.42247	-0.432284
CVID_N_CONTROL	MI0014139	pre-miRNA	hsa-mir-3123	-1.64593	-0.0341136	-8.34898	7.89437e-08	1.96175e-05	8.28017	-0.388296
CVID_N_CONTROL	MI0019115	pre-miRNA	hsa-mir-5571	-1.82845	0.171985	-7.54584	3.58824e-07	5.94451e-05	6.80208	-0.453126
CVID_N_CONTROL	MI0014232	pre-miRNA	hsa-mir-3188	-1.26613	0.394968	-7.36304	5.126e-07	6.36905e-05	6.45263	-0.324648
CVID_N_CONTROL	MI0003581	pre-miRNA	hsa-mir-574	0.973313	0.315259	6.72936	1.82763e-06	0.000181666	5.20406	0.237489
CVID_N_CONTROL	MI0017365	pre-miRNA	hsa-mir-4728	-1.74116	-0.185436	-6.62442	2.26766e-06	0.000187838	4.99181	-0.408166
CVID_N_CONTROL	MI0015995	pre-miRNA	hsa-mir-3605	-0.947498	0.117035	-6.3054	4.40864e-06	0.000313014	4.3372	-0.252217
CVID_N_CONTROL	MI0000085	pre-miRNA	hsa-mir-27a	-1.41202	-0.473076	-6.14789	6.15135e-06	0.000382153	4.00899	-0.320728
CVID_N_CONTROL	MI0025512	pre-miRNA	hsa-mir-1273h	-0.943496	0.253098	-5.87044	1.1146e-05	0.000615509	3.4231	-0.254825
CVID_N_CONTROL	MI0015841	pre-miRNA	hsa-mir-4311	1.132	0.683648	5.75285	1.43801e-05	0.000713523	3.17195	0.238186
CVID_N_CONTROL	MI0018173	pre-miRNA	hsa-mir-5194	1.34575	0.576106	5.66612	1.73711e-05	0.000713523	2.98567	0.299012
CVID_N_CONTROL	MI0022622	pre-miRNA	hsa-mir-6777	-0.864268	0.323608	-5.63329	1.86636e-05	0.000713523	2.91492	-0.232633
CVID_N_CONTROL	MI0006340	pre-miRNA	hsa-mir-1207	0.797525	-0.522358	5.35692	3.43079e-05	0.00113788	2.3149	0.193062
CVID_N_CONTROL	MI0017288	pre-miRNA	hsa-mir-4660	-0.802581	0.415074	-5.35646	3.43425e-05	0.00113788	2.31391	-0.204049
CVID_N_CONTROL	MI0039733	pre-miRNA	hsa-mir-12131	-1.76144	-0.586028	-5.19051	4.96923e-05	0.00154357	1.94995	-0.406014
CVID_N_CONTROL	MI0003649	pre-miRNA	hsa-mir-634	-1.42636	0.488957	-5.14464	5.5061e-05	0.00160973	1.84893	-0.304647
CVID_N_CONTROL	MI0006387	pre-miRNA	hsa-mir-1253	-1.00312	-0.21267	-5.01634	7.34376e-05	0.00192097	1.56544	-0.257186
CVID_N_CONTROL	MI0022612	pre-miRNA	hsa-mir-6767	-0.650403	0.193334	-4.95977	8.34202e-05	0.00207299	1.44004	-0.184595
CVID_N_CONTROL	MI0000066	pre-miRNA	hsa-let-7e	1.16627	0.576657	4.87895	0.000100127	0.00236968	1.26049	0.251188
CVID_N_CONTROL	MI0022641	pre-miRNA	hsa-mir-6796	-0.767508	-0.222418	-4.80114	0.000119424	0.00269789	1.08725	-0.198945
CVID_N_CONTROL	MI0019306	pre-miRNA	hsa-mir-5699	-0.691943	0.20927	-4.61478	0.00018246	0.00394273	0.670983	-0.19293
CVID_N_CONTROL	MI0000487	pre-miRNA	hsa-mir-193a	1.09774	-1.16884	4.46259	0.000258331	0.00500734	0.330004	0.205706
CVID_N_CONTROL	MI0022714	pre-miRNA	hsa-mir-6867	-0.573913	0.0896479	-4.45997	0.000259887	0.00500734	0.324119	-0.161663
CVID_N_CONTROL	MI0016868	pre-miRNA	hsa-mir-4505	-0.89263	0.323516	-4.44667	0.000267919	0.00500734	0.294297	-0.255824
CVID_N_CONTROL	MI0010635	pre-miRNA	hsa-mir-2116	-1.08418	0.145468	-4.41459	0.000288342	0.00511806	0.222337	-0.276316
CVID_N_CONTROL	MI0025894	pre-miRNA	hsa-mir-8058	-0.919241	0.3963	-4.29866	0.000376155	0.00603061	-0.0378646	-0.212174
CVID_N_CONTROL	MI0006350	pre-miRNA	hsa-mir-1289-1	-0.841251	0.30037	-4.23169	0.000438679	0.00675639	-0.18819	-0.217018
CVID_N_CONTROL	MI0016889	pre-miRNA	hsa-mir-4522	-0.997372	0.416925	-4.22194	0.000448614	0.00675639	-0.210073	-0.224498
CVID_N_CONTROL	MI0017387	pre-miRNA	hsa-mir-4748	0.635687	-0.618642	4.19953	0.000472322	0.00690423	-0.260382	0.159895
CVID_N_CONTROL	MI0003782	pre-miRNA	hsa-mir-1468	1.18909	-1.06543	4.18175	0.000492011	0.00698656	-0.30027	0.196502
CVID_N_CONTROL	MI0006359	pre-miRNA	hsa-mir-1299	0.914913	1.35436	4.15543	0.000522699	0.00721616	-0.359343	0.151213
CVID_N_CONTROL	MI0016795	pre-miRNA	hsa-mir-4450	-0.696572	-0.216873	-4.03237	0.000693664	0.00898867	-0.635319	-0.19706
CVID_N_CONTROL	MI0003153	pre-miRNA	hsa-mir-523	-0.80126	0.0394137	-3.99228	0.000760651	0.00898867	-0.725106	-0.222911
CVID_N_CONTROL	MI0016090	pre-miRNA	hsa-mir-3689a	0.810036	0.4871	3.98807	0.000768061	0.00898867	-0.734544	0.192539
CVID_N_CONTROL	MI0006429	pre-miRNA	hsa-mir-1282	0.728555	-0.687844	3.98315	0.000776801	0.00898867	-0.74556	0.186298
CVID_N_CONTROL	MI0016878	pre-miRNA	hsa-mir-4512	0.718702	0.747661	3.94624	0.000845629	0.00955176	-0.828178	0.155221
CVID_N_CONTROL	MI0003530	pre-miRNA	hsa-mir-487b	0.687244	-0.720367	3.89681	0.000947415	0.0104637	-0.9387	0.15884
CVID_N_CONTROL	MI0003678	pre-miRNA	hsa-mir-656	1.16322	0.479154	3.85184	0.00105059	0.011351	-1.03913	0.239728
CVID_N_CONTROL	MI0020346	pre-miRNA	hsa-mir-6069	0.979147	-1.5497	3.83266	0.00109794	0.0116101	-1.08193	0.183584
CVID_N_CONTROL	MI0000476	pre-miRNA	hsa-mir-138-1	0.627858	-0.847594	3.73845	0.00136319	0.0133825	-1.2918	0.152311
CVID_N_CONTROL	MI0011285	pre-miRNA	hsa-mir-2278	0.806765	0.232574	3.72551	0.00140426	0.0133825	-1.32055	0.222766
CVID_N_CONTROL	MI0022665	pre-miRNA	hsa-mir-6820	-0.705337	-0.358471	-3.71848	0.00142711	0.0133825	-1.33618	-0.186588
CVID_N_CONTROL	MI0003156	pre-miRNA	hsa-mir-518b	-0.967053	-0.0351116	-3.69592	0.00150294	0.0134114	-1.3863	-0.261858
CVID_N_CONTROL	MI0017410	pre-miRNA	hsa-mir-4769	-0.595459	-0.325083	-3.69354	0.00151114	0.0134114	-1.39158	-0.156714
CVID_N_CONTROL	MI0008331	pre-miRNA	hsa-mir-1910	0.711548	0.0483425	3.64046	0.00170668	0.0148811	-1.50928	0.165455
CVID_N_CONTROL	MI0003134	pre-miRNA	hsa-mir-494	0.980888	-1.124	3.55643	0.00206866	0.0174258	-1.69503	0.208924
CVID_N_CONTROL	MI0022643	pre-miRNA	hsa-mir-6798	-0.586947	0.0746692	-3.52067	0.0022448	0.017709	-1.77382	-0.164398
CVID_N_CONTROL	MI0016784	pre-miRNA	hsa-mir-4441	1.04204	0.832328	3.45497	0.00260788	0.0196382	-1.91819	0.233058
CVID_N_CONTROL	MI0020347	pre-miRNA	hsa-mir-6070	0.580361	-0.753142	3.43148	0.00275124	0.0204085	-1.96965	0.150827
CVID_N_CONTROL	MI0003189	pre-miRNA	hsa-mir-504	-0.77324	-0.378719	-3.41343	0.00286669	0.0205965	-2.00916	-0.212335
CVID_N_CONTROL	MI0017280	pre-miRNA	hsa-mir-4652	-1.30176	0.358787	-3.40226	0.00294049	0.0205965	-2.03358	-0.288513
CVID_N_CONTROL	MI0014181	pre-miRNA	hsa-mir-3074	0.71333	0.383263	3.39788	0.00296994	0.0205965	-2.04315	0.162474
CVID_N_CONTROL	MI0022638	pre-miRNA	hsa-mir-6793	-0.534384	-0.0316494	-3.39583	0.0029838	0.0205965	-2.04762	-0.157945
CVID_N_CONTROL	MI0017977	pre-miRNA	hsa-mir-5088	-0.527623	-0.231644	-3.38745	0.00304121	0.020703	-2.06592	-0.151449
CVID_N_CONTROL	MI0021260	pre-miRNA	hsa-mir-6126	-0.634057	-0.237742	-3.3341	0.00343298	0.0224499	-2.18217	-0.169156
CVID_N_CONTROL	MI0016013	pre-miRNA	hsa-mir-3622a	-0.860605	0.296594	-3.30118	0.00369889	0.0230758	-2.25364	-0.238692
CVID_N_CONTROL	MI0003602	pre-miRNA	hsa-mir-590	1.01661	0.641195	3.29934	0.00371441	0.0230758	-2.25765	0.219181
CVID_N_CONTROL	MI0022699	pre-miRNA	hsa-mir-6853	1.19706	0.781762	3.28176	0.00386517	0.0237159	-2.29573	0.195893
CVID_N_CONTROL	MI0016427	pre-miRNA	hsa-mir-3920	-0.696966	0.0115373	-3.26301	0.00403263	0.023969	-2.3363	-0.217327
CVID_N_CONTROL	MI0016870	pre-miRNA	hsa-mir-2392	1.00078	0.142174	3.26099	0.00405109	0.023969	-2.34067	0.216137
CVID_N_CONTROL	MI0003205	pre-miRNA	hsa-mir-532	-0.615425	-0.0371808	-3.24754	0.00417614	0.0240763	-2.36973	-0.167647
CVID_N_CONTROL	MI0016865	pre-miRNA	hsa-mir-4502	0.818458	0.80042	3.162	0.00506425	0.027358	-2.55375	0.196157
CVID_N_CONTROL	MI0036559	pre-miRNA	hsa-mir-11400	1.03079	0.0571706	3.12948	0.00544808	0.029115	-2.62333	0.270349
CVID_N_CONTROL	MI0003599	pre-miRNA	hsa-mir-589	-0.946123	-0.185707	-3.05244	0.00647369	0.0338676	-2.78723	-0.241374
CVID_N_CONTROL	MI0003631	pre-miRNA	hsa-mir-617	-0.576132	-0.1428	-3.00816	0.0071455	0.0358719	-2.88082	-0.15315
CVID_N_CONTROL	MI0014197	pre-miRNA	hsa-mir-1260b	0.859872	0.422342	2.99573	0.0073459	0.0361476	-2.90701	0.210321
CVID_N_CONTROL	MI0015886	pre-miRNA	hsa-mir-4277	0.839761	-1.29719	2.98606	0.00750551	0.0363931	-2.92735	0.181702
CVID_N_CONTROL	MI0014157	pre-miRNA	hsa-mir-466	1.18142	0.177537	2.96691	0.00783171	0.0372914	-2.96759	0.300157
CVID_N_CONTROL	MI0018174	pre-miRNA	hsa-mir-5195	-0.737257	0.896723	-2.95582	0.00802675	0.0372914	-2.99083	-0.153368
CVID_N_CONTROL	MI0014142	pre-miRNA	hsa-mir-3125	-0.658811	0.453419	-2.95572	0.00802853	0.0372914	-2.99104	-0.17691
CVID_N_CONTROL	MI0003836	pre-miRNA	hsa-mir-766	0.703164	-0.412606	2.91069	0.00886997	0.0389857	-3.08512	0.192889
CVID_N_CONTROL	MI0016990	pre-miRNA	hsa-mir-3972	0.744316	0.356767	2.90188	0.00904426	0.0389857	-3.10346	0.174877
CVID_N_CONTROL	MI0025899	pre-miRNA	hsa-mir-8063	0.743801	0.714142	2.90121	0.00905774	0.0389857	-3.10486	0.180579
CVID_N_CONTROL	MI0003152	pre-miRNA	hsa-mir-525	-0.788606	0.246983	-2.89246	0.00923444	0.0389857	-3.12307	-0.240277
CVID_N_CONTROL	MI0000786	pre-miRNA	hsa-mir-378a	0.747099	-0.0226696	2.89139	0.00925617	0.0389857	-3.12528	0.155079
CVID_N_CONTROL	MI0019316	pre-miRNA	hsa-mir-5708	0.846739	0.317712	2.83499	0.0104793	0.0434018	-3.24204	0.224868
CVID_N_CONTROL	MI0023618	pre-miRNA	hsa-mir-7158	0.473485	0.129534	2.77712	0.0118949	0.047294	-3.36088	0.150781
CVID_N_CONTROL	MI0017269	pre-miRNA	hsa-mir-4642	-0.779442	0.577425	-2.77148	0.0120421	0.0473331	-3.3724	-0.170016
CVID_N_CONTROL	MI0003123	pre-miRNA	hsa-mir-488	0.863098	0.147292	2.75876	0.0123809	0.0473331	-3.39837	0.187771
CVID_N_CONTROL	MI0016837	pre-miRNA	hsa-mir-3689f	0.802882	0.0167423	2.75377	0.0125163	0.0473496	-3.40855	0.212517
CVID_N_CONTROL	MI0006385	pre-miRNA	hsa-mir-1250	-0.769198	0.174262	-2.75159	0.0125757	0.0473496	-3.41298	-0.176287
CVID_N_CONTROL	MI0000439	pre-miRNA	hsa-mir-23b	0.562955	-0.0621672	2.74363	0.0127955	0.0477115	-3.42918	0.168683
CVID_N_CONTROL	MI0006335	pre-miRNA	hsa-mir-1203	0.599654	-0.602075	2.74118	0.0128639	0.0477115	-3.43416	0.152152
CVID_N_CONTROL	MI0006423	pre-miRNA	hsa-mir-548i-3	0.887513	0.944503	2.71155	0.0137191	0.0486614	-3.49427	0.188354
CVID_N_CONTROL	MI0016746	pre-miRNA	hsa-mir-548o-2	0.894554	0.923529	2.71051	0.0137502	0.0486614	-3.49639	0.197939
CVID_N_CONTROL	MI0006390	pre-miRNA	hsa-mir-1256	0.733611	0.654593	2.70453	0.0139296	0.0486614	-3.50848	0.184622
CVID_N_CONTROL	MI0022224	pre-miRNA	hsa-mir-6512	-0.807193	0.451686	-2.70364	0.0139564	0.0486614	-3.51028	-0.210951
CVID_N_CONTROL	MI0022617	pre-miRNA	hsa-mir-6772	0.56658	0.0485462	2.70216	0.0140012	0.0486614	-3.51326	0.154921
CVID_N_CONTROL	MI0033056-pri-3	pri-miRNA	pri-3-hsa-mir-10226	-2.09523	-0.0103501	-8.66589	5.82844e-08	2.70196e-05	8.59036	-0.498255
CVID_N_CONTROL	MI0016867-pri-3	pri-miRNA	pri-3-hsa-mir-4504	-1.96322	-0.116722	-8.59233	6.62837e-08	2.70196e-05	8.46607	-0.476252
CVID_N_CONTROL	MI0000242-pri-3	pri-miRNA	pri-3-hsa-mir-199a-1	-1.36645	-0.0109804	-8.38968	9.48058e-08	2.70196e-05	8.11968	-0.349157
CVID_N_CONTROL	MI0019148-pri-3	pri-miRNA	pri-3-hsa-mir-5589	-0.95583	-0.205104	-8.05568	1.72987e-07	3.69759e-05	7.53606	-0.240992
CVID_N_CONTROL	MI0003193-pri-3	pri-miRNA	pri-3-hsa-mir-506	-1.74216	-0.367469	-7.10158	1.04575e-06	0.000152607	5.78006	-0.416232
CVID_N_CONTROL	MI0000098-pri-3	pri-miRNA	pri-3-hsa-mir-96	-1.22578	0.433244	-7.03853	1.18288e-06	0.000152607	5.65936	-0.307298
CVID_N_CONTROL	MI0000772-pri-5	pri-miRNA	pri-5-hsa-mir-302b	-1.01119	-0.462921	-7.01062	1.24941e-06	0.000152607	5.60574	-0.240222
CVID_N_CONTROL	MI0017405-pri-3	pri-miRNA	pri-3-hsa-mir-4764	-1.00382	0.126661	-6.57088	3.00019e-06	0.000320645	4.74622	-0.255653
CVID_N_CONTROL	MI0016759-pri-3	pri-miRNA	pri-3-hsa-mir-4422	0.838	-0.510676	5.95605	1.06612e-05	0.0010088	3.49933	0.193363
CVID_N_CONTROL	MI0014245-pri-3	pri-miRNA	pri-3-hsa-mir-3197	0.69886	-0.411144	5.8328	1.38271e-05	0.00107475	3.24338	0.1803
CVID_N_CONTROL	MI0023616-pri-3	pri-miRNA	pri-3-hsa-mir-7156	-0.845977	0.650936	-5.71777	1.76547e-05	0.0012579	3.00281	-0.206281
CVID_N_CONTROL	MI0019306-pri-3	pri-miRNA	pri-3-hsa-mir-5699	1.06394	-1.50656	5.64414	2.06613e-05	0.00135771	2.84799	0.173189
CVID_N_CONTROL	MI0000448-pri-3	pri-miRNA	pri-3-hsa-mir-130a	-0.841311	-0.0118974	-5.57973	2.37212e-05	0.00135771	2.71202	-0.215305
CVID_N_CONTROL	MI0003556-pri-3	pri-miRNA	pri-3-hsa-mir-551a	-1.1731	0.26628	-5.5778	2.38195e-05	0.00135771	2.70795	-0.320748
CVID_N_CONTROL	MI0016774-pri-3	pri-miRNA	pri-3-hsa-mir-4434	1.58869	0.566553	5.53964	2.58561e-05	0.00138169	2.62718	0.313811
CVID_N_CONTROL	MI0015898-pri-3	pri-miRNA	pri-3-hsa-mir-4289	-1.07782	0.783269	-5.48866	2.88593e-05	0.00142235	2.519	-0.273605
CVID_N_CONTROL	MI0017452-pri-3	pri-miRNA	pri-3-hsa-mir-4804	1.27091	1.54993	5.4488	3.14547e-05	0.00142235	2.43423	0.208495
CVID_N_CONTROL	MI0014227-pri-3	pri-miRNA	pri-3-hsa-mir-3185	-1.02971	0.0148509	-5.42392	3.31951e-05	0.00142235	2.38121	-0.274663
CVID_N_CONTROL	MI0003186-pri-3	pri-miRNA	pri-3-hsa-mir-502	-1.02365	-0.212361	-5.42286	3.32713e-05	0.00142235	2.37896	-0.270647
CVID_N_CONTROL	MI0006426-pri-3	pri-miRNA	pri-3-hsa-mir-1279	-1.1054	0.369816	-5.1042	6.67001e-05	0.00263621	1.69454	-0.269261
CVID_N_CONTROL	MI0039501-pri-3	pri-miRNA	pri-3-hsa-mir-6529	-0.788969	0.20585	-5.09655	6.78324e-05	0.00263621	1.67798	-0.205746
CVID_N_CONTROL	MI0015893-pri-3	pri-miRNA	pri-3-hsa-mir-4284	-0.644397	0.473907	-5.03329	7.7975e-05	0.00267709	1.54094	-0.177946
CVID_N_CONTROL	MI0025905-pri-3	pri-miRNA	pri-3-hsa-mir-8069-1	-0.702846	-0.123174	-5.02848	7.88064e-05	0.00267709	1.53051	-0.186904
CVID_N_CONTROL	MI0003195-pri-3	pri-miRNA	pri-3-hsa-mir-508	-0.768295	-0.291289	-5.01376	8.14087e-05	0.00267709	1.49856	-0.198207
CVID_N_CONTROL	MI0015869-pri-3	pri-miRNA	pri-3-hsa-mir-4265	-0.730997	-0.264247	-4.95212	9.32906e-05	0.0029542	1.36463	-0.202717
CVID_N_CONTROL	MI0022716-pri-3	pri-miRNA	pri-3-hsa-mir-6869	0.777512	-0.0794693	4.93424	9.70571e-05	0.00296371	1.32572	0.200345
CVID_N_CONTROL	MI0006416-pri-3	pri-miRNA	pri-3-hsa-mir-1276	1.31255	-1.42406	4.91087	0.000102217	0.00301364	1.27481	0.252698
CVID_N_CONTROL	MI0017402-pri-3	pri-miRNA	pri-3-hsa-mir-4761	-0.575912	-0.228129	-4.78412	0.000135471	0.00361961	0.998113	-0.158044
CVID_N_CONTROL	MI0017272-pri-3	pri-miRNA	pri-3-hsa-mir-4645	-0.98096	-0.0768793	-4.62159	0.000194758	0.00475766	0.641836	-0.246924
CVID_N_CONTROL	MI0005713-pri-3	pri-miRNA	pri-3-hsa-mir-921	-0.760095	-0.127768	-4.56531	0.000220939	0.00524729	0.518148	-0.204615
CVID_N_CONTROL	MI0016757-pri-3	pri-miRNA	pri-3-hsa-mir-4420	-1.19579	0.325526	-4.54141	0.000233108	0.00538668	0.465588	-0.271564
CVID_N_CONTROL	MI0003647-pri-5	pri-miRNA	pri-5-hsa-mir-632	-0.64391	0.111347	-4.48519	0.000264486	0.00551549	0.341835	-0.185414
CVID_N_CONTROL	MI0016897-pri-3	pri-miRNA	pri-3-hsa-mir-4530	-0.582719	-0.0965156	-4.42848	0.000300468	0.00583865	0.216904	-0.167109
CVID_N_CONTROL	MI0017328-pri-3	pri-miRNA	pri-3-hsa-mir-4695	0.715408	-0.794839	4.38801	0.000329141	0.00625107	0.127681	0.189481
CVID_N_CONTROL	MI0022604-pri-3	pri-miRNA	pri-3-hsa-mir-6759	0.913059	-0.00469424	4.31985	0.000383807	0.00669704	-0.0226467	0.21989
CVID_N_CONTROL	MI0017411-pri-3	pri-miRNA	pri-3-hsa-mir-4770	-0.675682	-0.24383	-4.29074	0.000409868	0.00687132	-0.0868841	-0.194501
CVID_N_CONTROL	MI0017330-pri-3	pri-miRNA	pri-3-hsa-mir-4697	-1.00993	-0.144016	-4.20211	0.000500715	0.00807757	-0.282501	-0.255543
CVID_N_CONTROL	MI0017278-pri-5	pri-miRNA	pri-5-hsa-mir-4650-2	-0.689191	0.103471	-4.14508	0.000569628	0.0090191	-0.408373	-0.191287
CVID_N_CONTROL	MI0016084-pri-3	pri-miRNA	pri-3-hsa-mir-3683	-0.825845	0.0125168	-4.13341	0.000584858	0.00909188	-0.434118	-0.209022
CVID_N_CONTROL	MI0000762-pri-3	pri-miRNA	pri-3-hsa-mir-362	-0.566321	-0.146344	-4.10155	0.00062858	0.00913951	-0.504439	-0.151273
CVID_N_CONTROL	MI0016769-pri-3	pri-miRNA	pri-3-hsa-mir-4430	-0.664922	0.526047	-4.09629	0.000636107	0.00913951	-0.516046	-0.170731
CVID_N_CONTROL	MI0017282-pri-3	pri-miRNA	pri-3-hsa-mir-4654	0.811185	-0.756612	3.95381	0.000878254	0.0112433	-0.830232	0.213996
CVID_N_CONTROL	MI0006345-pri-3	pri-miRNA	pri-3-hsa-mir-548j	1.16344	0.787906	3.94778	0.000890335	0.0112433	-0.843523	0.243606
CVID_N_CONTROL	MI0022579-pri-5	pri-miRNA	pri-5-hsa-mir-6734	0.764393	-0.821949	3.89912	0.000994039	0.0119075	-0.950656	0.20242
CVID_N_CONTROL	MI0022713-pri-3	pri-miRNA	pri-3-hsa-mir-6866	1.13672	1.13405	3.89528	0.00100274	0.0119075	-0.959124	0.187793
CVID_N_CONTROL	MI0017296-pri-3	pri-miRNA	pri-3-hsa-mir-4666a	-0.603997	0.281482	-3.85775	0.00109168	0.0121593	-1.04169	-0.170464
CVID_N_CONTROL	MI0002471-pri-3	pri-miRNA	pri-3-hsa-mir-487a	-1.13684	0.304077	-3.85719	0.00109306	0.0121593	-1.04291	-0.222032
CVID_N_CONTROL	MI0008195-pri-3	pri-miRNA	pri-3-hsa-mir-1827	-1.32029	-0.465939	-3.85639	0.00109505	0.0121593	-1.04468	-0.290874
CVID_N_CONTROL	MI0017443-pri-3	pri-miRNA	pri-3-hsa-mir-4796	-0.661041	0.0879822	-3.81488	0.00120294	0.0128564	-1.1359	-0.157009
CVID_N_CONTROL	MI0014229-pri-3	pri-miRNA	pri-3-hsa-mir-3186	-0.641831	-1.00513	-3.7898	0.00127321	0.0132756	-1.19098	-0.1539
CVID_N_CONTROL	MI0017271-pri-3	pri-miRNA	pri-3-hsa-mir-4644	1.08709	-1.21343	3.75542	0.00137624	0.0138675	-1.26643	0.24176
CVID_N_CONTROL	MI0016685-pri-3	pri-miRNA	pri-3-hsa-mir-642b	1.34869	0.582988	3.75465	0.00137864	0.0138675	-1.26811	0.241121
CVID_N_CONTROL	MI0016990-pri-3	pri-miRNA	pri-3-hsa-mir-3972	-1.20016	0.0390196	-3.73792	0.00143183	0.0140045	-1.3048	-0.281494
CVID_N_CONTROL	MI0014241-pri-3	pri-miRNA	pri-3-hsa-mir-3196	-0.562271	0.161815	-3.72697	0.00146774	0.0140573	-1.32879	-0.172282
CVID_N_CONTROL	MI0014194-pri-3	pri-miRNA	pri-3-hsa-mir-3164	-1.05316	-0.503704	-3.70017	0.00155942	0.0141932	-1.38747	-0.251202
CVID_N_CONTROL	MI0003607-pri-3	pri-miRNA	pri-3-hsa-mir-595	1.30675	0.457575	3.69245	0.00158691	0.0142822	-1.40438	0.280163
CVID_N_CONTROL	MI0017978-pri-3	pri-miRNA	pri-3-hsa-mir-5089	-0.767317	-0.421249	-3.67215	0.00166143	0.0147971	-1.44879	-0.190008
CVID_N_CONTROL	MI0022671-pri-3	pri-miRNA	pri-3-hsa-mir-6826	0.610635	-0.0805886	3.57395	0.00207393	0.0167274	-1.6631	0.154694
CVID_N_CONTROL	MI0006339-pri-3	pri-miRNA	pri-3-hsa-mir-1206	-0.813496	0.427857	-3.56491	0.00211667	0.0167274	-1.68278	-0.1802
CVID_N_CONTROL	MI0006390-pri-3	pri-miRNA	pri-3-hsa-mir-1256	1.04492	0.983135	3.55756	0.00215207	0.0167274	-1.69878	0.200308
CVID_N_CONTROL	MI0015856-pri-3	pri-miRNA	pri-3-hsa-mir-4257	-0.634391	-0.471705	-3.53013	0.00228934	0.0176341	-1.75842	-0.170255
CVID_N_CONTROL	MI0003676-pri-3	pri-miRNA	pri-3-hsa-mir-654	-0.730521	0.300634	-3.4752	0.00259088	0.0196036	-1.87763	-0.181741
CVID_N_CONTROL	MI0016072-pri-3	pri-miRNA	pri-3-hsa-mir-3671	0.923575	1.09812	3.4267	0.00288948	0.0207605	-1.98257	0.181109
CVID_N_CONTROL	MI0014174-pri-3	pri-miRNA	pri-3-hsa-mir-548v	0.998737	0.0441702	3.39094	0.00313115	0.0223095	-2.05976	0.247445
CVID_N_CONTROL	MI0014153-pri-3	pri-miRNA	pri-3-hsa-mir-3133	-0.819093	0.00286362	-3.36457	0.00332199	0.0229056	-2.11656	-0.183938
CVID_N_CONTROL	MI0016598-pri-3	pri-miRNA	pri-3-hsa-mir-3941	0.966875	0.821067	3.32919	0.0035961	0.0244021	-2.19261	0.214542
CVID_N_CONTROL	MI0016771-pri-3	pri-miRNA	pri-3-hsa-mir-4431	0.737	0.698246	3.30853	0.00376632	0.0247708	-2.23693	0.165906
CVID_N_CONTROL	MI0006359-pri-3	pri-miRNA	pri-3-hsa-mir-1299	0.737196	1.22935	3.30173	0.00382407	0.0249586	-2.2515	0.15294
CVID_N_CONTROL	MI0006372-pri-3	pri-miRNA	pri-3-hsa-mir-1305	0.877717	-0.648221	3.2942	0.00388903	0.0251903	-2.26763	0.196967
CVID_N_CONTROL	MI0025526-pri-3	pri-miRNA	pri-3-hsa-mir-7856	0.952816	0.346084	3.25851	0.00421191	0.026286	-2.34396	0.231474
CVID_N_CONTROL	MI0016796-pri-3	pri-miRNA	pri-3-hsa-mir-548ah	0.986861	1.59553	3.25053	0.00428757	0.0265643	-2.36099	0.178246
CVID_N_CONTROL	MI0017396-pri-3	pri-miRNA	pri-3-hsa-mir-499b	0.593197	-0.156224	3.1731	0.00509481	0.029836	-2.52571	0.160039
CVID_N_CONTROL	MI0017878-pri-5	pri-miRNA	pri-5-hsa-mir-5010	1.07037	0.297381	3.14431	0.00543134	0.0311664	-2.58667	0.257114
CVID_N_CONTROL	MI0035972-pri-3	pri-miRNA	pri-3-hsa-mir-11181	-0.969165	-0.0623525	-3.10848	0.00588061	0.0328548	-2.66232	-0.177069
CVID_N_CONTROL	MI0006412-pri-3	pri-miRNA	pri-3-hsa-mir-548h-2	0.781722	0.571864	3.1083	0.005883	0.0328548	-2.66271	0.215514
CVID_N_CONTROL	MI0003608-pri-3	pri-miRNA	pri-3-hsa-mir-596	0.63115	0.0859513	3.08033	0.00625876	0.0338686	-2.72157	0.156577
CVID_N_CONTROL	MI0016890-pri-5	pri-miRNA	pri-5-hsa-mir-4523	-0.518656	0.148082	-2.93375	0.00864205	0.0422226	-3.02724	-0.156296
CVID_N_CONTROL	MI0022560-pri-3	pri-miRNA	pri-3-hsa-mir-892c	0.96457	0.381727	2.91853	0.00893471	0.0425626	-3.05868	0.249474
CVID_N_CONTROL	MI0003651-pri-5	pri-miRNA	pri-5-hsa-mir-636	-1.03822	0.238774	-2.90319	0.00923941	0.0432048	-3.09031	-0.240236
CVID_N_CONTROL	MI0019314-pri-3	pri-miRNA	pri-3-hsa-mir-5706	0.96472	1.31765	2.88975	0.00951475	0.0435033	-3.11799	0.196941
CVID_N_CONTROL	MI0016085-pri-3	pri-miRNA	pri-3-hsa-mir-3684	0.710378	0.416058	2.82402	0.010978	0.0488865	-3.25258	0.171043
CVID_N_CONTROL	ENST00000305625	protein_coding	MBD3L1	-2.19964	-0.371794	-11.0828	8.80932e-10	2.75203e-05	12.3916	-0.501771
CVID_N_CONTROL	NM_001160259	protein_coding	CNR1	-1.95323	-0.0300041	-9.85262	6.09832e-09	7.97538e-05	10.6294	-0.477189
CVID_N_CONTROL	ENST00000524790	protein_coding	CYB5R2	-1.62422	0.2218	-9.45329	1.18503e-08	7.97538e-05	10.0152	-0.411567
CVID_N_CONTROL	ENST00000398019	protein_coding	SERPINB7	-2.23611	-0.153864	-9.2897	1.56416e-08	7.97538e-05	9.75739	-0.528032
CVID_N_CONTROL	ENST00000537222	protein_coding	PDZD9	-1.49174	0.304699	-9.28848	1.56742e-08	7.97538e-05	9.75545	-0.381759
CVID_N_CONTROL	MICT00000209727	protein_coding	CATG00000047062.1	-1.79139	-0.0367998	-9.17575	1.90144e-08	7.97538e-05	9.57558	-0.436125
CVID_N_CONTROL	ENST00000360668	protein_coding	MAP1LC3A	-1.70933	-0.0725513	-9.15852	1.95871e-08	7.97538e-05	9.54793	-0.431199
CVID_N_CONTROL	ENST00000370010	protein_coding	SENP6	-1.89793	-0.426705	-9.13426	2.04235e-08	7.97538e-05	9.50893	-0.440112
CVID_N_CONTROL	ENST00000311371	protein_coding	SOX30	-1.2263	0.0120307	-8.97278	2.70296e-08	8.49526e-05	9.24724	-0.31075
CVID_N_CONTROL	ENST00000339944	protein_coding	MRAP	-1.39596	0.666812	-8.91949	2.96692e-08	8.49526e-05	9.16008	-0.332283
CVID_N_CONTROL	ENST00000377924	protein_coding	LRRC3C	-1.41645	-0.189164	-8.8053	3.62698e-08	8.49526e-05	8.97193	-0.345572
CVID_N_CONTROL	ENST00000497985	protein_coding	PLSCR2	-1.08626	0.256488	-8.75693	3.95109e-08	8.49526e-05	8.89166	-0.282261
CVID_N_CONTROL	ENST00000393704	protein_coding	MFAP3L	-1.82546	0.254798	-8.74698	4.02136e-08	8.49526e-05	8.87512	-0.458943
CVID_N_CONTROL	ENST00000533144	protein_coding	KCTD14	-1.11726	-0.162397	-8.73224	4.12797e-08	8.49526e-05	8.85056	-0.281043
CVID_N_CONTROL	ENST00000641670	protein_coding	OR8A1	-1.99862	0.518283	-8.66764	4.63089e-08	8.49526e-05	8.74261	-0.478067
CVID_N_CONTROL	ENST00000538333	protein_coding	LIMK1	-1.29152	-0.102799	-8.65912	4.70178e-08	8.49526e-05	8.72834	-0.333923
CVID_N_CONTROL	ENST00000375766	protein_coding	FBLIM1	-1.37978	0.196723	-8.65786	4.7124e-08	8.49526e-05	8.72622	-0.350301
CVID_N_CONTROL	ENST00000335678	protein_coding	GRK1	-1.61195	0.569133	-8.63659	4.89483e-08	8.49526e-05	8.69053	-0.394896
CVID_N_CONTROL	NM_001358345	protein_coding	SLC8B1	-1.85277	0.465829	-8.56429	5.5721e-08	8.56305e-05	8.56866	-0.45769
CVID_N_CONTROL	ENST00000529052	protein_coding	GYLTL1B	-1.12184	-0.656388	-8.55921	5.62317e-08	8.56305e-05	8.56007	-0.236382
CVID_N_CONTROL	ENST00000601918	protein_coding	AC005549.3	-1.46449	-0.0965831	-8.53938	5.82739e-08	8.56305e-05	8.5265	-0.378575
CVID_N_CONTROL	ENST00000379668	protein_coding	OR6C1	-2.36712	0.0242432	-8.52037	6.03031e-08	8.56305e-05	8.49428	-0.518236
CVID_N_CONTROL	ENST00000266987	protein_coding	TARBP2	-1.72828	0.152617	-8.42686	7.14142e-08	8.84058e-05	8.33494	-0.432202
CVID_N_CONTROL	ENST00000472994	protein_coding	PEX5L	-1.41706	-0.228367	-8.42018	7.22842e-08	8.84058e-05	8.32353	-0.355743
CVID_N_CONTROL	ENST00000400898	protein_coding	MASP2	-1.23153	0.231457	-8.37256	7.88229e-08	8.84058e-05	8.24185	-0.320952
CVID_N_CONTROL	ENCT00000337405	protein_coding	CATG00000074073.1	-1.32933	0.244335	-8.35295	8.16918e-08	8.84058e-05	8.20811	-0.333348
CVID_N_CONTROL	ENST00000405300	protein_coding	INPP5J	-1.42605	0.101014	-8.33888	8.38168e-08	8.84058e-05	8.18387	-0.374308
CVID_N_CONTROL	ENST00000615255	protein_coding	DIXDC1	-1.25959	0.235867	-8.32929	8.52966e-08	8.84058e-05	8.16735	-0.337117
CVID_N_CONTROL	NM_001348098	protein_coding	GFRA1	-1.63437	0.0788206	-8.32624	8.57744e-08	8.84058e-05	8.16208	-0.412785
CVID_N_CONTROL	ENST00000339876	protein_coding	NFASC	-1.04299	-0.25102	-8.29751	9.04021e-08	8.84058e-05	8.11245	-0.262575
CVID_N_CONTROL	ENST00000394646	protein_coding	RGS3	-1.49918	0.232924	-8.26705	9.55941e-08	8.84058e-05	8.05969	-0.378809
CVID_N_CONTROL	ENST00000296777	protein_coding	CARTPT	-1.89322	0.281262	-8.25019	9.86003e-08	8.84058e-05	8.03043	-0.467328
CVID_N_CONTROL	ENST00000296380	protein_coding	EXO5	-1.35576	0.0207576	-8.23875	1.00694e-07	8.84058e-05	8.01057	-0.346756
CVID_N_CONTROL	ENST00000338010	protein_coding	ZNF385A	-1.5966	0.27345	-8.21353	1.05478e-07	8.84058e-05	7.96668	-0.387576
CVID_N_CONTROL	ENST00000248437	protein_coding	TUBA4A	-1.18067	0.486443	-8.2063	1.06893e-07	8.84058e-05	7.95408	-0.297349
CVID_N_CONTROL	ENST00000263665	protein_coding	CNTN3	-1.7912	0.09384	-8.20361	1.07425e-07	8.84058e-05	7.94938	-0.451701
CVID_N_CONTROL	ENST00000313324	protein_coding	FAM220A	-1.74393	-0.0100132	-8.19462	1.09221e-07	8.84058e-05	7.9337	-0.436405
CVID_N_CONTROL	ENST00000417133	protein_coding	ERG	-1.5852	-0.0186778	-8.19245	1.09658e-07	8.84058e-05	7.92993	-0.377188
CVID_N_CONTROL	ENST00000305264	protein_coding	HDAC3	-1.92567	0.439389	-8.18897	1.10366e-07	8.84058e-05	7.92384	-0.467777
CVID_N_CONTROL	ENST00000397491	protein_coding	CHL1	-1.12071	-0.20846	-8.09258	1.3193e-07	0.000103037	7.7549	-0.281727
CVID_N_CONTROL	ENST00000429927	protein_coding	CDKL2	-2.14997	-0.342762	-8.04635	1.43784e-07	0.000107486	7.67337	-0.494264
CVID_N_CONTROL	ENST00000350339	protein_coding	FCN2	-1.33094	-0.137847	-8.03312	1.47376e-07	0.000107486	7.64999	-0.340565
CVID_N_CONTROL	ENST00000557301	protein_coding	RGMA	-1.86393	-0.0909617	-8.00926	1.54091e-07	0.000107486	7.60774	-0.45879
CVID_N_CONTROL	NM_001318914	protein_coding	IL1RN	-1.62348	0.357756	-7.99589	1.57991e-07	0.000107486	7.58403	-0.417873
CVID_N_CONTROL	ENST00000291547	protein_coding	PKNOX1	-1.44417	-0.236438	-7.99196	1.59159e-07	0.000107486	7.57705	-0.356756
CVID_N_CONTROL	ENST00000327536	protein_coding	TNFAIP8L3	-1.54692	0.173312	-7.96909	1.66121e-07	0.000107486	7.53643	-0.380428
CVID_N_CONTROL	ENST00000613069	protein_coding	PLSCR2	-1.26684	-0.0551689	-7.94801	1.72821e-07	0.000107486	7.49891	-0.322788
CVID_N_CONTROL	ENST00000265755	protein_coding	GTF2IRD1	-1.67707	0.258485	-7.94176	1.74861e-07	0.000107486	7.48778	-0.422497
CVID_N_CONTROL	ENST00000430474	protein_coding	LY6H	-1.71329	-0.321672	-7.94117	1.75055e-07	0.000107486	7.48672	-0.405538
CVID_N_CONTROL	ENCT00000328541	protein_coding	CATG00000071754.1	-1.55053	-0.0505563	-7.89961	1.89289e-07	0.000107486	7.41251	-0.35016
CVID_N_CONTROL	ENST00000432365	protein_coding	SLC9A3R2	-1.31865	0.303742	-7.89784	1.89922e-07	0.000107486	7.40934	-0.350955
CVID_N_CONTROL	ENST00000358075	protein_coding	MAGT1	-1.61132	-0.0907317	-7.8927	1.91767e-07	0.000107486	7.40016	-0.413869
CVID_N_CONTROL	ENST00000303903	protein_coding	SYCE1	-1.38656	-0.0322286	-7.88852	1.93286e-07	0.000107486	7.39266	-0.358302
CVID_N_CONTROL	NM_002498	protein_coding	NEK3	-1.40287	-0.0327538	-7.87738	1.97386e-07	0.000107486	7.37272	-0.362658
CVID_N_CONTROL	NM_004009	protein_coding	DMD	-1.1428	0.0955779	-7.86045	2.03796e-07	0.000107486	7.34236	-0.284335
CVID_N_CONTROL	NM_001353740	protein_coding	CELF4	-1.37541	-0.468557	-7.85545	2.0573e-07	0.000107486	7.33339	-0.320963
CVID_N_CONTROL	ENST00000405623	protein_coding	POMC	-1.63643	0.283706	-7.85355	2.06472e-07	0.000107486	7.32997	-0.41991
CVID_N_CONTROL	ENST00000400906	protein_coding	SLC2A7	-1.26503	0.456187	-7.84465	2.09973e-07	0.000107486	7.31399	-0.323178
CVID_N_CONTROL	ENST00000538502	protein_coding	SORT1	-0.970665	0.76211	-7.84381	2.10309e-07	0.000107486	7.31247	-0.23521
CVID_N_CONTROL	ENST00000400294	protein_coding	INPP5J	-1.22477	0.0545945	-7.84221	2.10947e-07	0.000107486	7.30959	-0.326786
CVID_N_CONTROL	ENST00000542499	protein_coding	APOA5	-1.18842	0.539938	-7.83809	2.12595e-07	0.000107486	7.30219	-0.305219
CVID_N_CONTROL	ENST00000300933	protein_coding	TPM4	-1.52943	-0.261276	-7.83241	2.14892e-07	0.000107486	7.29198	-0.393615
CVID_N_CONTROL	ENST00000251582	protein_coding	ADAMTS2	-1.17583	0.899638	-7.81884	2.20485e-07	0.000107486	7.26756	-0.227346
CVID_N_CONTROL	ENST00000316586	protein_coding	STK25	-1.74392	0.296814	-7.81153	2.23562e-07	0.000107486	7.25438	-0.445295
CVID_N_CONTROL	ENST00000293922	protein_coding	PTX4	-1.82745	0.249252	-7.81134	2.23642e-07	0.000107486	7.25404	-0.460741
CVID_N_CONTROL	NM_001354652	protein_coding	OGG1	-1.47345	-0.0657726	-7.79012	2.32824e-07	0.000108123	7.21578	-0.349506
CVID_N_CONTROL	NM_206898	protein_coding	MRAP	-1.40213	0.701867	-7.78202	2.36436e-07	0.000108123	7.20114	-0.33181
CVID_N_CONTROL	ENST00000350148	protein_coding	SMAD9	-1.31163	-0.114852	-7.77349	2.40298e-07	0.000108123	7.18573	-0.332492
CVID_N_CONTROL	ENST00000587541	protein_coding	MADCAM1	-1.16604	0.106319	-7.76901	2.42353e-07	0.000108123	7.17763	-0.310274
CVID_N_CONTROL	ENST00000358485	protein_coding	CASP8	-1.56468	0.0569209	-7.76771	2.42952e-07	0.000108123	7.17528	-0.346498
CVID_N_CONTROL	ENST00000481065	protein_coding	TIGIT	-1.53891	-0.479801	-7.76172	2.45733e-07	0.000108123	7.16446	-0.330648
CVID_N_CONTROL	ENST00000436984	protein_coding	SIGLEC10	-1.4083	0.13923	-7.75349	2.49613e-07	0.000108304	7.14955	-0.366407
CVID_N_CONTROL	ENST00000409527	protein_coding	PIGQ	-1.19058	0.506555	-7.7412	2.55519e-07	0.000109348	7.1273	-0.300113
CVID_N_CONTROL	ENST00000310955	protein_coding	CDC20	-1.5958	-0.255543	-7.71585	2.6817e-07	0.000113211	7.08131	-0.405421
CVID_N_CONTROL	ENST00000361779	protein_coding	IL1RN	-1.41657	0.109375	-7.677	2.88837e-07	0.000117133	7.01063	-0.374918
CVID_N_CONTROL	ENST00000264834	protein_coding	KLF1	-1.87293	-0.0741942	-7.66184	2.97339e-07	0.000117133	6.983	-0.467677
CVID_N_CONTROL	ENST00000504120	protein_coding	PCDHA1	-1.43131	-0.368305	-7.65712	3.00042e-07	0.000117133	6.97438	-0.360614
CVID_N_CONTROL	NM_001319303	protein_coding	KAZALD1	-1.33241	-0.0691146	-7.64928	3.04585e-07	0.000117133	6.96007	-0.352114
CVID_N_CONTROL	ENST00000514853	protein_coding	CCDC192	-1.5979	0.350679	-7.64806	3.05297e-07	0.000117133	6.95784	-0.388178
CVID_N_CONTROL	ENST00000303665	protein_coding	ARHGAP17	-1.28716	0.143883	-7.64638	3.06278e-07	0.000117133	6.95478	-0.315774
CVID_N_CONTROL	ENST00000544992	protein_coding	CD22	-1.81598	-0.0193074	-7.64312	3.08203e-07	0.000117133	6.94881	-0.460194
CVID_N_CONTROL	ENST00000319908	protein_coding	AIFM1	-0.926839	0.416879	-7.64147	3.09176e-07	0.000117133	6.94581	-0.227881
CVID_N_CONTROL	ENST00000435790	protein_coding	ARHGAP22	-1.68154	-0.0754579	-7.63806	3.11205e-07	0.000117133	6.93958	-0.391607
CVID_N_CONTROL	ENST00000373913	protein_coding	DLGAP4	-1.21019	0.0343756	-7.62174	3.21111e-07	0.000117218	6.90972	-0.328757
CVID_N_CONTROL	ENST00000372981	protein_coding	SYTL4	-1.43442	0.635355	-7.61913	3.22721e-07	0.000117218	6.90496	-0.35739
CVID_N_CONTROL	ENST00000484633	protein_coding	PCBP4	-1.20532	0.0975121	-7.61594	3.24709e-07	0.000117218	6.8991	-0.319378
CVID_N_CONTROL	ENST00000503176	protein_coding	PDK2	-1.41773	0.405902	-7.61317	3.26439e-07	0.000117218	6.89404	-0.363194
CVID_N_CONTROL	ENST00000232854	protein_coding	HEMK1	-1.70746	0.139307	-7.6031	3.32821e-07	0.000118151	6.87559	-0.427242
CVID_N_CONTROL	ENST00000319769	protein_coding	B4GALT3	-1.4856	0.182742	-7.59229	3.39815e-07	0.000119113	6.85576	-0.392688
CVID_N_CONTROL	ENST00000431824	protein_coding	IGF2BP1	-1.68355	-0.302618	-7.58721	3.43156e-07	0.000119113	6.84643	-0.345461
CVID_N_CONTROL	ENST00000396986	protein_coding	PGAP2	-1.17346	0.233461	-7.57619	3.50517e-07	0.000119118	6.8262	-0.312647
CVID_N_CONTROL	ENST00000326080	protein_coding	FAXDC2	-1.34147	0.649152	-7.57578	3.50795e-07	0.000119118	6.82544	-0.338348
CVID_N_CONTROL	ENST00000464906	protein_coding	PGAP2	-1.78272	0.366563	-7.55554	3.64756e-07	0.000120094	6.78823	-0.434563
CVID_N_CONTROL	ENST00000350527	protein_coding	SEZ6L2	-1.48342	0.319608	-7.55497	3.65154e-07	0.000120094	6.78719	-0.381365
CVID_N_CONTROL	ENST00000538570	protein_coding	COL4A6	-1.72495	0.322485	-7.5549	3.65204e-07	0.000120094	6.78706	-0.437609
CVID_N_CONTROL	ENST00000373043	protein_coding	C1orf122	-1.51602	-0.33279	-7.51009	3.98239e-07	0.000129594	6.70445	-0.372965
CVID_N_CONTROL	ENST00000411976	protein_coding	PRRT3	-1.15314	0.0166182	-7.49021	4.13876e-07	0.000132579	6.66769	-0.296321
CVID_N_CONTROL	ENST00000373580	protein_coding	OLFML2A	-1.58313	0.165852	-7.48769	4.159e-07	0.000132579	6.66304	-0.404074
CVID_N_CONTROL	ENST00000374300	protein_coding	MTFR1L	-1.55203	0.149867	-7.47261	4.28247e-07	0.000134967	6.63511	-0.39741
CVID_N_CONTROL	ENST00000370634	protein_coding	VGLL1	-1.29112	0.589465	-7.46808	4.32032e-07	0.000134967	6.62671	-0.328823
CVID_N_CONTROL	ENST00000291752	protein_coding	PSG9	-1.31087	0.276176	-7.44464	4.5216e-07	0.000139856	6.58323	-0.34361
CVID_N_CONTROL	ENST00000456874	protein_coding	DTHD1	-1.56395	-0.446728	-7.43082	4.64476e-07	0.000142084	6.55757	-0.339068
CVID_N_CONTROL	ENCT00000206942	protein_coding	CATG00000039560.1	-2.18539	-0.25976	-7.42603	4.68831e-07	0.000142084	6.54865	-0.509049
CVID_N_CONTROL	ENST00000341937	protein_coding	ABLIM2	-1.90613	-0.140563	-7.42148	4.73005e-07	0.000142084	6.54019	-0.471519
CVID_N_CONTROL	ENST00000630972	protein_coding	HSPH1	-1.50264	-0.0388988	-7.4148	4.79201e-07	0.000142574	6.52776	-0.386097
CVID_N_CONTROL	ENST00000618542	protein_coding	LYZL6	-1.29627	-0.00434995	-7.40906	4.8459e-07	0.000142817	6.51707	-0.348604
CVID_N_CONTROL	ENST00000451025	protein_coding	MAD2L1BP	-1.16944	0.372911	-7.37173	5.2121e-07	0.000150156	6.44746	-0.302553
CVID_N_CONTROL	ENST00000496817	protein_coding	S100A6	-1.06095	0.260009	-7.36919	5.23811e-07	0.000150156	6.44271	-0.289383
CVID_N_CONTROL	NM_001146207	protein_coding	RASGRP4	-1.23058	-0.0510007	-7.36782	5.25217e-07	0.000150156	6.44014	-0.326728
CVID_N_CONTROL	ENST00000368125	protein_coding	CADM3	-1.51587	-0.228225	-7.36442	5.28717e-07	0.000150156	6.4338	-0.383456
CVID_N_CONTROL	ENST00000374525	protein_coding	AKAP2	-1.32421	0.0921805	-7.35622	5.37261e-07	0.000150705	6.41847	-0.348463
CVID_N_CONTROL	NM_001349877	protein_coding	RAB36	-1.04951	0.335065	-7.35313	5.40523e-07	0.000150705	6.41269	-0.279334
CVID_N_CONTROL	ENST00000513407	protein_coding	POU5F1	-1.81072	0.638738	-7.3453	5.48869e-07	0.000150705	6.39804	-0.438676
CVID_N_CONTROL	uc009xid.3	protein_coding	GDI2	1.68872	0.247508	7.34078	5.53743e-07	0.000150705	6.38959	0.351983
CVID_N_CONTROL	ENST00000517717	protein_coding	GRM6	-1.18111	0.384329	-7.33984	5.54772e-07	0.000150705	6.38781	-0.299912
CVID_N_CONTROL	ENST00000447609	protein_coding	LMO3	-1.99811	-0.0241898	-7.33172	5.63666e-07	0.000151801	6.37261	-0.49319
CVID_N_CONTROL	ENST00000417901	protein_coding	USP19	-0.970583	0.365441	-7.31986	5.76925e-07	0.000152789	6.35037	-0.250774
CVID_N_CONTROL	ENST00000295898	protein_coding	C4orf36	-1.48224	-0.328605	-7.31969	5.77116e-07	0.000152789	6.35006	-0.346059
CVID_N_CONTROL	ENST00000330881	protein_coding	PRAMEF7	-1.86389	-0.417269	-7.30966	5.88588e-07	0.000154517	6.33123	-0.371908
CVID_N_CONTROL	ENST00000601469	protein_coding	ZNF347	-1.2917	0.600798	-7.30189	5.9763e-07	0.000154789	6.31665	-0.316196
CVID_N_CONTROL	ENST00000343674	protein_coding	DGKZ	-1.42461	0.00116598	-7.30027	5.99535e-07	0.000154789	6.31361	-0.351034
CVID_N_CONTROL	ENST00000345005	protein_coding	CLK3	-1.18323	-0.0378367	-7.29395	6.07031e-07	0.00015544	6.30172	-0.304095
CVID_N_CONTROL	ENST00000243964	protein_coding	SLC12A5	-1.60377	0.107237	-7.28788	6.14316e-07	0.000156026	6.29031	-0.407582
CVID_N_CONTROL	ENST00000356922	protein_coding	LIG4	-1.2903	0.271918	-7.28233	6.21052e-07	0.000156465	6.27988	-0.338365
CVID_N_CONTROL	ENST00000619708	protein_coding	CYP39A1	-1.69569	-0.0503495	-7.26763	6.39281e-07	0.000157987	6.2522	-0.407509
CVID_N_CONTROL	ENST00000599056	protein_coding	ZNF160	-1.64249	0.664335	-7.26337	6.44652e-07	0.000157987	6.24419	-0.384873
CVID_N_CONTROL	ENST00000344257	protein_coding	GAD1	-1.49675	0.769728	-7.2631	6.45004e-07	0.000157987	6.24367	-0.362419
CVID_N_CONTROL	NM_001324184	protein_coding	SH3GL3	-1.22075	0.0757337	-7.26128	6.4732e-07	0.000157987	6.24024	-0.311987
CVID_N_CONTROL	ENST00000002125	protein_coding	NDUFAF7	1.86607	0.794004	7.24757	6.65037e-07	0.000161052	6.2144	0.371344
CVID_N_CONTROL	NM_001291309	protein_coding	PCSK6	-1.55603	0.127192	-7.23903	6.76333e-07	0.000161939	6.19828	-0.370966
CVID_N_CONTROL	ENST00000355014	protein_coding	SEMA4A	-1.3811	-0.0807185	-7.2351	6.81593e-07	0.000161939	6.19087	-0.356842
CVID_N_CONTROL	ENST00000357276	protein_coding	SMARCAL1	-1.27223	0.0652374	-7.23313	6.84251e-07	0.000161939	6.18714	-0.344022
CVID_N_CONTROL	ENST00000443185	protein_coding	ZNF516	1.12882	0.789703	7.22212	6.99279e-07	0.000163862	6.16635	0.232598
CVID_N_CONTROL	ENST00000540342	protein_coding	P2RY6	-1.65938	0.402426	-7.21953	7.02865e-07	0.000163862	6.16145	-0.4171
CVID_N_CONTROL	ENST00000376145	protein_coding	NFKBIL1	-1.5685	-0.169453	-7.20059	7.29669e-07	0.000167797	6.12562	-0.390823
CVID_N_CONTROL	ENST00000332395	protein_coding	DDX28	-1.40213	0.318216	-7.20003	7.30485e-07	0.000167797	6.12455	-0.365187
CVID_N_CONTROL	ENST00000356109	protein_coding	ZNF44	-1.31336	0.641318	-7.1861	7.50888e-07	0.000171224	6.09817	-0.326783
CVID_N_CONTROL	ENST00000368124	protein_coding	CADM3	-1.40447	-0.203651	-7.17964	7.6056e-07	0.000172173	6.08591	-0.364355
CVID_N_CONTROL	ENST00000255030	protein_coding	CRP	-1.19249	-0.277645	-7.17133	7.73179e-07	0.000173747	6.07015	-0.303993
CVID_N_CONTROL	ENST00000446977	protein_coding	RP11-136C24.3	1.0455	-0.902864	7.16778	7.78636e-07	0.000173747	6.06341	0.18832
CVID_N_CONTROL	ENST00000351270	protein_coding	HABP2	1.00195	-0.471608	7.15401	8.00197e-07	0.000176144	6.03725	0.226272
CVID_N_CONTROL	ENCT00000097705	protein_coding	CATG00000010950.1	-1.382	0.137503	-7.15372	8.00654e-07	0.000176144	6.0367	-0.364389
CVID_N_CONTROL	ENST00000397764	protein_coding	AC073346.2	-1.28541	0.444364	-7.14385	8.16491e-07	0.000178372	6.01794	-0.341778
CVID_N_CONTROL	ENST00000487694	protein_coding	ROBO2	-1.3935	0.096248	-7.12506	8.4753e-07	0.000183021	5.98219	-0.354408
CVID_N_CONTROL	ENST00000402297	protein_coding	CEBPZOS	-1.14226	0.3358	-7.12278	8.5139e-07	0.000183021	5.97783	-0.296712
CVID_N_CONTROL	ENST00000261220	protein_coding	METAP2	-0.968965	0.478132	-7.12045	8.55346e-07	0.000183021	5.97339	-0.240884
CVID_N_CONTROL	ENST00000568377	protein_coding	TMEM231	-1.03457	0.507998	-7.11303	8.6806e-07	0.000183294	5.95925	-0.251012
CVID_N_CONTROL	ENST00000488857	protein_coding	VAMP2	-1.10297	-0.160034	-7.10954	8.74098e-07	0.000183294	5.95261	-0.279223
CVID_N_CONTROL	ENST00000466512	protein_coding	IL12A	-1.32077	0.137752	-7.10947	8.74226e-07	0.000183294	5.95247	-0.349981
CVID_N_CONTROL	ENST00000283357	protein_coding	FAM81B	-1.20731	-0.29067	-7.1005	8.89974e-07	0.000185352	5.93535	-0.297016
CVID_N_CONTROL	ENST00000397861	protein_coding	C17orf67	-1.58267	0.0942771	-7.07485	9.36654e-07	0.000193782	5.88635	-0.395108
CVID_N_CONTROL	ENST00000300896	protein_coding	USP32	-0.825704	-0.0511079	-7.0657	9.53905e-07	0.000196053	5.86885	-0.223309
CVID_N_CONTROL	ENST00000414183	protein_coding	EWSR1	-1.21225	0.310976	-7.05794	9.68786e-07	0.00019781	5.85401	-0.314113
CVID_N_CONTROL	ENST00000607983	protein_coding	DACT2	-1.64125	-0.259215	-7.05258	9.79227e-07	0.000198643	5.84373	-0.406798
CVID_N_CONTROL	ENST00000359227	protein_coding	ELAVL3	-0.825604	-0.827281	-7.04019	1.00377e-06	0.000202308	5.81999	-0.174761
CVID_N_CONTROL	ENST00000392197	protein_coding	ZBTB32	-0.914881	0.0735103	-7.02978	1.02488e-06	0.000205238	5.80003	-0.24058
CVID_N_CONTROL	ENST00000456013	protein_coding	PTPN6	-1.28104	0.487611	-7.02206	1.04084e-06	0.000207108	5.7852	-0.336546
CVID_N_CONTROL	FTMT22200000909	protein_coding	CATG00000087350.1	-1.31657	-0.192997	-7.01678	1.05189e-06	0.000207506	5.77507	-0.336628
CVID_N_CONTROL	ENST00000635789	protein_coding	RP11-624J6.2	-1.2971	0.215196	-7.0132	1.05945e-06	0.000207506	5.7682	-0.344998
CVID_N_CONTROL	ENST00000432992	protein_coding	GAS7	-1.34763	-0.370301	-7.01164	1.06277e-06	0.000207506	5.7652	-0.333412
CVID_N_CONTROL	ENST00000373231	protein_coding	KCNK17	-1.62855	-0.139908	-7.00573	1.07544e-06	0.000208676	5.75383	-0.410725
CVID_N_CONTROL	ENST00000344462	protein_coding	KCNQ2	-1.8059	0.108161	-7.00121	1.08523e-06	0.000209275	5.74514	-0.456519
CVID_N_CONTROL	ENST00000375304	protein_coding	HSD17B10	-1.15804	0.174757	-6.99608	1.09643e-06	0.000210086	5.73528	-0.307186
CVID_N_CONTROL	ENST00000594368	protein_coding	MED29	-1.43746	-0.00761318	-6.99316	1.10289e-06	0.000210086	5.72965	-0.379968
CVID_N_CONTROL	ENST00000313468	protein_coding	NDUFS8	-1.46953	0.745268	-6.98278	1.12609e-06	0.000212921	5.70967	-0.361145
CVID_N_CONTROL	ENST00000616199	protein_coding	PCGF2	-1.64829	0.148281	-6.97764	1.13777e-06	0.000212921	5.69976	-0.421699
CVID_N_CONTROL	ENST00000278426	protein_coding	SLC43A1	-0.913017	0.301343	-6.97744	1.13822e-06	0.000212921	5.69939	-0.25051
CVID_N_CONTROL	ENST00000287156	protein_coding	UBE2L6	-1.63788	-0.0299736	-6.97379	1.1466e-06	0.000213214	5.69234	-0.421686
CVID_N_CONTROL	ENST00000299871	protein_coding	ZNF211	-1.0419	0.240198	-6.96615	1.16432e-06	0.000215226	5.67763	-0.276263
CVID_N_CONTROL	ENST00000399397	protein_coding	OTOG	-1.43508	0.152749	-6.95654	1.18702e-06	0.000217281	5.65909	-0.387142
CVID_N_CONTROL	ENST00000424439	protein_coding	NHLRC4	-1.45433	-0.27474	-6.95557	1.18934e-06	0.000217281	5.65722	-0.372876
CVID_N_CONTROL	NM_001330632	protein_coding	CAST	-1.32869	0.251839	-6.9458	1.21295e-06	0.000220305	5.63835	-0.343635
CVID_N_CONTROL	ENST00000011292	protein_coding	CPA1	-1.02838	-0.0168592	-6.91908	1.28e-06	0.000231139	5.5867	-0.264264
CVID_N_CONTROL	ENST00000315962	protein_coding	TRIM55	-1.46659	-0.447168	-6.91487	1.29092e-06	0.000231603	5.57854	-0.35601
CVID_N_CONTROL	ENST00000397536	protein_coding	C15orf52	-1.29069	0.377239	-6.91062	1.30203e-06	0.000231603	5.57031	-0.351314
CVID_N_CONTROL	ENST00000525074	protein_coding	TRIM3	-1.20063	0.415242	-6.90956	1.3048e-06	0.000231603	5.56826	-0.303489
CVID_N_CONTROL	ENST00000379263	protein_coding	DNAJC2	-2.00535	-0.200704	-6.90425	1.31886e-06	0.000232775	5.55797	-0.439364
CVID_N_CONTROL	ENST00000244007	protein_coding	PLCG1	-1.09638	0.173393	-6.89733	1.3374e-06	0.000234702	5.54457	-0.299004
CVID_N_CONTROL	ENST00000372393	protein_coding	ASS1	-1.19943	0.185608	-6.89257	1.3503e-06	0.000234702	5.53535	-0.315229
CVID_N_CONTROL	ENST00000205890	protein_coding	MYO15A	-0.930226	0.698206	-6.88706	1.36541e-06	0.000234702	5.52466	-0.236997
CVID_N_CONTROL	ENST00000371250	protein_coding	PLPP3	-1.26468	0.578505	-6.8862	1.36779e-06	0.000234702	5.52298	-0.308564
CVID_N_CONTROL	ENST00000538259	protein_coding	CRIP2	-1.22713	0.117128	-6.88492	1.37134e-06	0.000234702	5.5205	-0.338577
CVID_N_CONTROL	ENST00000265284	protein_coding	TLE4	-0.997409	-0.210188	-6.88365	1.37485e-06	0.000234702	5.51804	-0.24432
CVID_N_CONTROL	ENST00000311083	protein_coding	CSRP2	-1.14951	-0.0113862	-6.87377	1.40259e-06	0.000238136	5.49885	-0.306022
CVID_N_CONTROL	ENST00000283269	protein_coding	CADPS	-1.80763	0.626082	-6.85157	1.46702e-06	0.000247728	5.4557	-0.443721
CVID_N_CONTROL	ENST00000502264	protein_coding	CACNA1G	-1.13188	0.380372	-6.83992	1.50203e-06	0.000252277	5.43304	-0.294018
CVID_N_CONTROL	ENST00000435956	protein_coding	TMEM143	-1.23512	0.371582	-6.83263	1.52441e-06	0.000254666	5.41883	-0.313322
CVID_N_CONTROL	ENST00000593377	protein_coding	NPCDR1	-1.35073	0.291461	-6.8282	1.53816e-06	0.000255596	5.4102	-0.35795
CVID_N_CONTROL	ENST00000377633	protein_coding	VIPR2	-1.1455	0.302131	-6.81991	1.56424e-06	0.000256496	5.39404	-0.30756
CVID_N_CONTROL	ENST00000299173	protein_coding	ZFYVE19	-1.14521	0.0930668	-6.81887	1.56752e-06	0.000256496	5.39203	-0.311233
CVID_N_CONTROL	ENST00000356751	protein_coding	MAMSTR	-1.18144	0.00168118	-6.81745	1.57207e-06	0.000256496	5.38924	-0.325742
CVID_N_CONTROL	MICT00000076689	protein_coding	CATG00000008595.1	-1.21576	0.42465	-6.8143	1.58214e-06	0.000256496	5.3831	-0.324777
CVID_N_CONTROL	NM_032450	protein_coding	MROH1	-1.18798	0.384819	-6.81353	1.58463e-06	0.000256496	5.3816	-0.313614
CVID_N_CONTROL	ENST00000382480	protein_coding	CPZ	-1.17766	-0.110626	-6.80694	1.60594e-06	0.000258063	5.36875	-0.306099
CVID_N_CONTROL	ENST00000379965	protein_coding	TRIM22	-0.963909	0.123279	-6.80545	1.61083e-06	0.000258063	5.36583	-0.265044
CVID_N_CONTROL	ENST00000614032	protein_coding	SLC38A3	-1.49517	0.307956	-6.7905	1.6605e-06	0.000264502	5.33664	-0.383103
CVID_N_CONTROL	ENST00000430154	protein_coding	RNF212B	-1.25506	-0.242367	-6.78687	1.67281e-06	0.000264502	5.32954	-0.28611
CVID_N_CONTROL	ENST00000330513	protein_coding	TGIF1	-1.53765	-0.394828	-6.78581	1.67642e-06	0.000264502	5.32746	-0.38066
CVID_N_CONTROL	ENST00000479780	protein_coding	BANP	-1.50983	-0.259119	-6.77823	1.70244e-06	0.000267258	5.31265	-0.355921
CVID_N_CONTROL	ENST00000422223	protein_coding	FREM1	-1.50013	0.519944	-6.77532	1.71257e-06	0.000267503	5.30695	-0.371227
CVID_N_CONTROL	ENST00000307257	protein_coding	C11orf63	-1.64632	-0.0292747	-6.74129	1.83549e-06	0.000284935	5.24029	-0.387864
CVID_N_CONTROL	ENST00000406955	protein_coding	GAL3ST1	-1.32816	0.364687	-6.73728	1.85058e-06	0.000284935	5.23242	-0.352844
CVID_N_CONTROL	ENST00000404464	protein_coding	ECE2	-1.43424	0.568211	-6.73702	1.85153e-06	0.000284935	5.23192	-0.372599
CVID_N_CONTROL	ENST00000293062	protein_coding	RASGRP4	-1.11534	0.0228677	-6.72643	1.89198e-06	0.000288369	5.21114	-0.306983
CVID_N_CONTROL	ENST00000308110	protein_coding	MUS81	-1.25358	0.24585	-6.72635	1.89231e-06	0.000288369	5.21097	-0.33104
CVID_N_CONTROL	ENST00000454502	protein_coding	TSEN2	-1.5223	-0.306026	-6.72385	1.90199e-06	0.000288438	5.20606	-0.370153
CVID_N_CONTROL	NM_001302272	protein_coding	PRDX3	0.800653	-1.21246	6.71874	1.92192e-06	0.000288625	5.19603	0.151156
CVID_N_CONTROL	ENST00000558540	protein_coding	MRVI1	-1.55804	0.104089	-6.71815	1.92427e-06	0.000288625	5.19486	-0.403703
CVID_N_CONTROL	ENST00000542965	protein_coding	PRR14	-1.39954	-0.0930171	-6.71645	1.93094e-06	0.000288625	5.19153	-0.366405
CVID_N_CONTROL	ENST00000553521	protein_coding	SRSF5	-1.13984	0.698223	-6.70437	1.97922e-06	0.000293184	5.16777	-0.277193
CVID_N_CONTROL	ENST00000221700	protein_coding	CYP4F2	-1.36742	0.0217613	-6.70335	1.98334e-06	0.000293184	5.16577	-0.369078
CVID_N_CONTROL	ENST00000354115	protein_coding	IL1RN	-1.24092	0.124505	-6.70181	1.9896e-06	0.000293184	5.16274	-0.342782
CVID_N_CONTROL	ENST00000455516	protein_coding	SLC23A3	-1.37181	0.357417	-6.69947	1.99913e-06	0.000293206	5.15814	-0.367628
CVID_N_CONTROL	NM_006472	protein_coding	TXNIP	-1.32464	0.159294	-6.69317	2.02508e-06	0.000295242	5.14573	-0.352464
CVID_N_CONTROL	ENST00000370663	protein_coding	MAP7D3	-1.37407	-0.17976	-6.68892	2.04275e-06	0.000295242	5.13737	-0.359388
CVID_N_CONTROL	ENST00000261333	protein_coding	ZNF397	-1.12147	0.441192	-6.68802	2.04651e-06	0.000295242	5.1356	-0.275655
CVID_N_CONTROL	ENST00000238855	protein_coding	AFTPH	-0.782134	0.107428	-6.68699	2.05081e-06	0.000295242	5.13358	-0.214114
CVID_N_CONTROL	ENST00000377853	protein_coding	PAX5	-0.73254	0.168529	-6.66787	2.13273e-06	0.00030374	5.09589	-0.201346
CVID_N_CONTROL	ENST00000327044	protein_coding	NOC2L	1.33284	0.484439	6.66748	2.13446e-06	0.00030374	5.09511	0.271823
CVID_N_CONTROL	ENST00000374550	protein_coding	RPL11	-1.09322	0.193923	-6.66643	2.13901e-06	0.00030374	5.09306	-0.302091
CVID_N_CONTROL	ENST00000369049	protein_coding	ECM1	-1.20864	-0.0821707	-6.66001	2.16737e-06	0.000306374	5.08038	-0.3284
CVID_N_CONTROL	NM_001146202	protein_coding	RASGRP4	-1.44561	0.212684	-6.65005	2.21208e-06	0.000311286	5.06073	-0.349741
CVID_N_CONTROL	ENST00000613909	protein_coding	ITIH5	-1.4282	0.746614	-6.64032	2.25672e-06	0.000316143	5.0415	-0.342809
CVID_N_CONTROL	ENCT00000264922	protein_coding	CATG00000054300.1	1.71568	0.6414	6.6327	2.29228e-06	0.000318327	5.02645	0.31212
CVID_N_CONTROL	ENST00000397379	protein_coding	C14orf93	-1.393	0.139788	-6.63262	2.29269e-06	0.000318327	5.02627	-0.370146
CVID_N_CONTROL	NM_001281710	protein_coding	NCAPH	-1.85475	0.0586872	-6.62712	2.31874e-06	0.000320519	5.0154	-0.449386
CVID_N_CONTROL	ENST00000373640	protein_coding	C2orf72	-1.41123	0.158849	-6.62202	2.34314e-06	0.000322466	5.00532	-0.382266
CVID_N_CONTROL	ENST00000356300	protein_coding	JPH4	-1.04429	0.492553	-6.61763	2.36438e-06	0.000323257	4.99663	-0.279145
CVID_N_CONTROL	NM_001320893	protein_coding	DNMT3A	-1.10156	-0.25997	-6.61656	2.36958e-06	0.000323257	4.99451	-0.276482
CVID_N_CONTROL	ENST00000619881	protein_coding	CARHSP1	-1.67456	0.0382712	-6.61305	2.38675e-06	0.000324183	4.98757	-0.43612
CVID_N_CONTROL	ENST00000569275	protein_coding	RP6-170F5.2	-1.12391	-0.238158	-6.60624	2.42044e-06	0.000326086	4.97407	-0.292017
CVID_N_CONTROL	ENST00000358901	protein_coding	VCP	-0.940192	0.225044	-6.606	2.42163e-06	0.000326086	4.97359	-0.26053
CVID_N_CONTROL	ENST00000398093	protein_coding	DYNC2H1	-1.086	0.0194513	-6.60067	2.44836e-06	0.000327781	4.96303	-0.264435
CVID_N_CONTROL	ENST00000421743	protein_coding	RGS4	-1.07071	0.226774	-6.59785	2.46261e-06	0.000327781	4.95744	-0.287275
CVID_N_CONTROL	ENST00000369716	protein_coding	TMIGD3	-1.34624	-0.514315	-6.59724	2.4657e-06	0.000327781	4.95623	-0.314798
CVID_N_CONTROL	ENST00000306888	protein_coding	LNX1	-1.54665	-0.0663731	-6.59485	2.47782e-06	0.000327997	4.95151	-0.40615
CVID_N_CONTROL	MICT00000099608	protein_coding	CATG00000018122.1	-0.918361	0.293023	-6.58246	2.54192e-06	0.000335061	4.92691	-0.237043
CVID_N_CONTROL	ENST00000215912	protein_coding	PIK3IP1	-1.0878	0.24012	-6.57815	2.56458e-06	0.000336628	4.91836	-0.299591
CVID_N_CONTROL	ENST00000450428	protein_coding	RAB11FIP3	-1.48671	0.143618	-6.56768	2.62052e-06	0.000342532	4.89758	-0.332335
CVID_N_CONTROL	NM_001322260	protein_coding	ZNF79	-1.29952	0.0443033	-6.55516	2.6891e-06	0.000350031	4.8727	-0.349416
CVID_N_CONTROL	ENST00000448416	protein_coding	SYNPO2	-1.05964	0.0518368	-6.5275	2.84726e-06	0.000369081	4.81764	-0.289833
CVID_N_CONTROL	ENST00000426928	protein_coding	LACTBL1	-0.967933	0.289432	-6.52508	2.86157e-06	0.000369402	4.81281	-0.246007
CVID_N_CONTROL	ENST00000539851	protein_coding	GPR137	-1.58925	0.976126	-6.51784	2.90475e-06	0.000373434	4.79837	-0.371496
CVID_N_CONTROL	ENST00000399839	protein_coding	CECR1	-0.982001	-0.0401111	-6.50656	2.97334e-06	0.000380275	4.77588	-0.254136
CVID_N_CONTROL	ENST00000246533	protein_coding	CAPNS1	-1.56915	0.320084	-6.50511	2.98231e-06	0.000380275	4.77298	-0.33567
CVID_N_CONTROL	ENST00000441576	protein_coding	DALRD3	-0.787194	-0.0295185	-6.50301	2.99527e-06	0.000380375	4.7688	-0.214103
CVID_N_CONTROL	ENST00000593391	protein_coding	AC109583.1	-1.54695	-0.346076	-6.49248	3.06134e-06	0.000387191	4.74778	-0.3397
CVID_N_CONTROL	NM_001354285	protein_coding	SIPA1L1	-1.12775	-0.0301973	-6.48737	3.09396e-06	0.000389739	4.73756	-0.309325
CVID_N_CONTROL	ENST00000339566	protein_coding	STAMBP	-1.62535	-0.0638298	-6.4821	3.12792e-06	0.000392434	4.72704	-0.411811
CVID_N_CONTROL	FTMT21200004401	protein_coding	CATG00000060901.1	-1.28116	0.302728	-6.4749	3.17498e-06	0.000396745	4.71265	-0.342119
CVID_N_CONTROL	ENST00000613219	protein_coding	PEX12	-1.42492	-0.020946	-6.4718	3.19548e-06	0.000397716	4.70644	-0.369631
CVID_N_CONTROL	ENST00000594250	protein_coding	CD22	-2.04788	-0.0503984	-6.46528	3.23905e-06	0.000401539	4.69339	-0.474883
CVID_N_CONTROL	ENST00000211413	protein_coding	PRRT1	-0.879842	-0.342971	-6.45936	3.27911e-06	0.000404899	4.68154	-0.212597
CVID_N_CONTROL	ENST00000434704	protein_coding	DLX3	-1.68166	-0.0621634	-6.44561	3.37411e-06	0.000413158	4.65401	-0.397498
CVID_N_CONTROL	ENST00000438716	protein_coding	OSBP2	-1.30651	0.403204	-6.44422	3.38393e-06	0.000413158	4.6512	-0.329981
CVID_N_CONTROL	ENST00000527651	protein_coding	STIM1	-0.982983	-0.508584	-6.4411	3.40591e-06	0.000413158	4.64496	-0.239544
CVID_N_CONTROL	ENST00000543471	protein_coding	ZNF79	-1.16411	-0.00876511	-6.44081	3.40796e-06	0.000413158	4.64438	-0.315708
CVID_N_CONTROL	ENST00000568640	protein_coding	NDRG4	-1.30972	0.356819	-6.44022	3.41212e-06	0.000413158	4.6432	-0.303574
CVID_N_CONTROL	ENST00000576980	protein_coding	KCTD11	-0.724433	-0.0320083	-6.43705	3.43473e-06	0.00041429	4.63684	-0.175666
CVID_N_CONTROL	ENST00000356583	protein_coding	SPATA7	-0.873206	0.248834	-6.42852	3.49622e-06	0.000419238	4.61973	-0.211197
CVID_N_CONTROL	ENST00000336685	protein_coding	PLSCR2	-1.56879	0.442738	-6.42764	3.50259e-06	0.000419238	4.61797	-0.35031
CVID_N_CONTROL	ENST00000302250	protein_coding	FAM151A	-0.963072	0.0934905	-6.4129	3.61176e-06	0.000429861	4.58838	-0.26351
CVID_N_CONTROL	ENST00000420543	protein_coding	AZI2	-1.16798	-0.312438	-6.41072	3.6282e-06	0.000429861	4.584	-0.306364
CVID_N_CONTROL	ENST00000574385	protein_coding	PKMYT1	-1.00964	-0.197925	-6.41014	3.63263e-06	0.000429861	4.58282	-0.266563
CVID_N_CONTROL	ENST00000400962	protein_coding	FCAMR	-1.74649	-0.241469	-6.39923	3.71615e-06	0.000438085	4.5609	-0.419881
CVID_N_CONTROL	ENST00000258733	protein_coding	GPNMB	-1.31247	-0.244941	-6.39595	3.74167e-06	0.000439435	4.5543	-0.344454
CVID_N_CONTROL	ENST00000440367	protein_coding	ZNF662	-1.31828	0.203131	-6.39073	3.78262e-06	0.000442581	4.5438	-0.331437
CVID_N_CONTROL	ENST00000398309	protein_coding	DLG2	-0.800209	0.138808	-6.38376	3.83802e-06	0.000447387	4.52977	-0.230429
CVID_N_CONTROL	ENST00000396284	protein_coding	KIR2DL4	-1.22186	-0.0733845	-6.38012	3.86726e-06	0.00044912	4.52245	-0.317626
CVID_N_CONTROL	ENCT00000452103	protein_coding	CATG00000107419.1	-1.12582	0.654405	-6.37399	3.91706e-06	0.000453219	4.51011	-0.283447
CVID_N_CONTROL	ENST00000395348	protein_coding	SLC16A9	-1.35826	0.0109966	-6.36957	3.95342e-06	0.000455459	4.5012	-0.363715
CVID_N_CONTROL	ENST00000264037	protein_coding	TECTA	-1.10059	0.0946574	-6.3681	3.96559e-06	0.000455459	4.49824	-0.270671
CVID_N_CONTROL	ENST00000393080	protein_coding	SERPINA3	-0.96178	-0.16079	-6.35689	4.05957e-06	0.000464546	4.47564	-0.234761
CVID_N_CONTROL	ENST00000412356	protein_coding	ICAM2	-0.897958	-0.0951795	-6.35462	4.07889e-06	0.000465053	4.47106	-0.246423
CVID_N_CONTROL	ENST00000621123	protein_coding	HNF1B	-1.00465	0.198603	-6.34879	4.12893e-06	0.000467529	4.45929	-0.273848
CVID_N_CONTROL	ENST00000598409	protein_coding	SMIM17	-1.3813	0.069642	-6.3462	4.15132e-06	0.000467529	4.45408	-0.325638
CVID_N_CONTROL	ENST00000360016	protein_coding	BRD4	-0.969929	-0.296873	-6.34504	4.16143e-06	0.000467529	4.45173	-0.260648
CVID_N_CONTROL	ENST00000517892	protein_coding	GFRA2	-1.2147	0.151932	-6.34343	4.17544e-06	0.000467529	4.44849	-0.333184
CVID_N_CONTROL	NM_001318373	protein_coding	PCDH9	-1.08158	-0.114468	-6.34039	4.20207e-06	0.000467716	4.44235	-0.290795
CVID_N_CONTROL	ENST00000528667	protein_coding	AMPD2	-0.960512	0.307121	-6.33983	4.20705e-06	0.000467716	4.44121	-0.270592
CVID_N_CONTROL	ENST00000263116	protein_coding	RAB36	-1.60592	-0.323806	-6.33448	4.25438e-06	0.000471301	4.43042	-0.392042
CVID_N_CONTROL	ENST00000423207	protein_coding	PDE4B	-0.895721	-0.167363	-6.33145	4.28145e-06	0.000472623	4.4243	-0.246062
CVID_N_CONTROL	ENST00000317173	protein_coding	MSRA	-1.32095	-0.0333791	-6.31898	4.3948e-06	0.000483428	4.39908	-0.32436
CVID_N_CONTROL	ENST00000373955	protein_coding	PCDH15	-1.47685	0.131566	-6.31684	4.41455e-06	0.000483897	4.39475	-0.362398
CVID_N_CONTROL	ENST00000370322	protein_coding	NDUFB8	-1.59425	-0.351789	-6.31014	4.47694e-06	0.000489019	4.38121	-0.398812
CVID_N_CONTROL	ENST00000395724	protein_coding	GSG1L	-0.912513	-0.222271	-6.30665	4.50979e-06	0.000490891	4.37416	-0.242784
CVID_N_CONTROL	ENST00000262467	protein_coding	NLRP1	0.676094	-0.292401	6.29708	4.60121e-06	0.000499103	4.35479	0.172487
CVID_N_CONTROL	ENST00000335890	protein_coding	UXT	-1.03737	0.021512	-6.29365	4.63452e-06	0.000499783	4.34783	-0.278725
CVID_N_CONTROL	ENST00000369717	protein_coding	TMIGD3	-1.11984	0.0326733	-6.29053	4.66495e-06	0.000499783	4.34151	-0.285116
CVID_N_CONTROL	ENST00000217086	protein_coding	SALL4	-1.70683	0.188003	-6.29044	4.66577e-06	0.000499783	4.34134	-0.393324
CVID_N_CONTROL	ENST00000534087	protein_coding	FLI1	-1.20097	-0.218823	-6.28894	4.6805e-06	0.000499783	4.3383	-0.323156
CVID_N_CONTROL	NM_001353366	protein_coding	NOM1	1.10341	0.973107	6.2873	4.69663e-06	0.000499783	4.33498	0.185538
CVID_N_CONTROL	ENST00000452935	protein_coding	ATL2	-0.939206	0.155078	-6.28661	4.70346e-06	0.000499783	4.33357	-0.251335
CVID_N_CONTROL	ENST00000258157	protein_coding	KLHL36	-1.16459	0.48767	-6.27935	4.77575e-06	0.000505345	4.31885	-0.300756
CVID_N_CONTROL	ENST00000368039	protein_coding	LY9	-0.858914	0.469054	-6.27811	4.78816e-06	0.000505345	4.31635	-0.225142
CVID_N_CONTROL	ENST00000307161	protein_coding	MTNR1A	-0.988059	0.317523	-6.27494	4.82016e-06	0.000505829	4.30992	-0.262965
CVID_N_CONTROL	ENST00000287916	protein_coding	CLDN12	-1.12623	-0.0181721	-6.27445	4.82513e-06	0.000505829	4.30892	-0.302851
CVID_N_CONTROL	ENST00000637895	protein_coding	TMCC2	-1.1322	-0.24221	-6.27191	4.85098e-06	0.000506838	4.30376	-0.30364
CVID_N_CONTROL	ENST00000603986	protein_coding	CCDC120	-1.2456	0.143477	-6.2661	4.91052e-06	0.00051026	4.29199	-0.333542
CVID_N_CONTROL	ENST00000426837	protein_coding	MAP4	-0.881757	-0.123911	-6.26554	4.9164e-06	0.00051026	4.29083	-0.244174
CVID_N_CONTROL	ENST00000264560	protein_coding	PALM	-0.878708	0.0888087	-6.25387	5.03852e-06	0.00051661	4.26715	-0.240539
CVID_N_CONTROL	NM_006509	protein_coding	RELB	-0.737722	0.586174	-6.25341	5.04342e-06	0.00051661	4.26621	-0.191443
CVID_N_CONTROL	ENST00000227503	protein_coding	SF1	-1.20373	-0.210887	-6.25332	5.04436e-06	0.00051661	4.26603	-0.313809
CVID_N_CONTROL	ENST00000263335	protein_coding	PAX8	-1.02635	0.349417	-6.25256	5.05235e-06	0.00051661	4.2645	-0.28686
CVID_N_CONTROL	ENST00000382841	protein_coding	IQSEC3	-0.914117	0.250426	-6.25182	5.06026e-06	0.00051661	4.26299	-0.239877
CVID_N_CONTROL	ENST00000345868	protein_coding	SPO11	-0.972712	0.452898	-6.24883	5.09221e-06	0.000516814	4.25691	-0.248567
CVID_N_CONTROL	uc009whs.2	protein_coding	FCGR1B	-1.45667	-0.557541	-6.24854	5.09535e-06	0.000516814	4.25632	-0.336337
CVID_N_CONTROL	ENST00000262961	protein_coding	ZFR2	-1.41326	-0.253465	-6.24687	5.11327e-06	0.000516953	4.25293	-0.343922
CVID_N_CONTROL	ENST00000545748	protein_coding	NR4A1	-1.66446	-0.0413741	-6.24078	5.1792e-06	0.000521929	4.24056	-0.377921
CVID_N_CONTROL	ENST00000317996	protein_coding	OR2T12	-2.28275	-0.245083	-6.23355	5.25871e-06	0.000528239	4.22585	-0.507344
CVID_N_CONTROL	ENST00000291744	protein_coding	FCN2	-1.80261	0.164781	-6.22275	5.37975e-06	0.000534814	4.20388	-0.394696
CVID_N_CONTROL	ENST00000610831	protein_coding	CARHSP1	-1.32679	0.283446	-6.2219	5.38936e-06	0.000534814	4.20215	-0.352468
CVID_N_CONTROL	ENST00000619895	protein_coding	TMC4	-1.0832	-0.120249	-6.22177	5.39082e-06	0.000534814	4.20189	-0.287531
CVID_N_CONTROL	ENST00000395105	protein_coding	STRA6	-1.27897	0.457002	-6.22161	5.39265e-06	0.000534814	4.20156	-0.33346
CVID_N_CONTROL	ENST00000294053	protein_coding	CLPB	-1.04789	0.231538	-6.21094	5.51537e-06	0.000545254	4.17984	-0.271158
CVID_N_CONTROL	ENST00000536628	protein_coding	CCDC120	-1.05453	0.355405	-6.19876	5.65896e-06	0.000550331	4.15501	-0.296203
CVID_N_CONTROL	ENST00000307959	protein_coding	ARR3	-1.39803	0.16026	-6.19864	5.66034e-06	0.000550331	4.15478	-0.266419
CVID_N_CONTROL	ENST00000263741	protein_coding	SDF4	-0.676302	0.390354	-6.19827	5.6648e-06	0.000550331	4.15402	-0.173369
CVID_N_CONTROL	ENST00000395290	protein_coding	CELF1	-1.08497	-0.100409	-6.19815	5.66628e-06	0.000550331	4.15377	-0.288344
CVID_N_CONTROL	NM_031304	protein_coding	DOHH	-1.1424	-0.34586	-6.19763	5.67243e-06	0.000550331	4.15272	-0.310546
CVID_N_CONTROL	ENST00000476258	protein_coding	HN1	-1.15409	-0.180189	-6.19576	5.69491e-06	0.000550802	4.1489	-0.312017
CVID_N_CONTROL	ENST00000216923	protein_coding	ZFP64	-1.01156	0.413697	-6.19261	5.7329e-06	0.000551096	4.14248	-0.252389
CVID_N_CONTROL	ENST00000368078	protein_coding	CASQ1	-1.13134	0.114244	-6.19258	5.73323e-06	0.000551096	4.14242	-0.295861
CVID_N_CONTROL	ENST00000299821	protein_coding	NCAPH2	-1.16276	0.558155	-6.18905	5.7762e-06	0.000553463	4.13521	-0.298441
CVID_N_CONTROL	ENST00000577830	protein_coding	CUEDC1	-1.0462	0.105098	-6.18765	5.79329e-06	0.000553463	4.13236	-0.290025
CVID_N_CONTROL	ENST00000383772	protein_coding	RARB	-0.989971	0.267306	-6.18193	5.86366e-06	0.000558478	4.1207	-0.265591
CVID_N_CONTROL	uc011mij.2	protein_coding	FRMPD4	-1.09309	-0.389487	-6.17732	5.92109e-06	0.000562234	4.11128	-0.276579
CVID_N_CONTROL	ENST00000309395	protein_coding	MOB1B	1.35715	0.284097	6.17191	5.98923e-06	0.000563559	4.10023	0.305132
CVID_N_CONTROL	ENST00000367033	protein_coding	PLXNA2	-0.915355	0.262087	-6.17183	5.99021e-06	0.000563559	4.10007	-0.247327
CVID_N_CONTROL	ENST00000300098	protein_coding	GPR182	-1.19428	-0.0200465	-6.17158	5.99339e-06	0.000563559	4.09956	-0.320244
CVID_N_CONTROL	NM_016239	protein_coding	MYO15A	-1.03365	0.901993	-6.16831	6.03499e-06	0.000563559	4.09288	-0.249197
CVID_N_CONTROL	ENST00000372522	protein_coding	SVBP	-1.03569	0.187006	-6.16723	6.04873e-06	0.000563559	4.09068	-0.275016
CVID_N_CONTROL	ENST00000340535	protein_coding	MIA3	-1.18952	-0.248578	-6.16659	6.05689e-06	0.000563559	4.08938	-0.300704
CVID_N_CONTROL	ENST00000237612	protein_coding	ABCG2	-0.938321	-0.181316	-6.16625	6.06133e-06	0.000563559	4.08867	-0.250376
CVID_N_CONTROL	ENST00000176643	protein_coding	ALDH3A2	-1.21598	-0.567818	-6.15814	6.16615e-06	0.000571083	4.07211	-0.285858
CVID_N_CONTROL	ENST00000558996	protein_coding	DUOXA1	-0.922514	0.0208826	-6.15717	6.17881e-06	0.000571083	4.07013	-0.255922
CVID_N_CONTROL	ENST00000341653	protein_coding	MAX	-1.28695	0.0849334	-6.15459	6.21273e-06	0.000572524	4.06484	-0.33327
CVID_N_CONTROL	HBMT00001173677	protein_coding	CATG00000082160.1	-1.0871	-0.21653	-6.14881	6.28914e-06	0.000577861	4.05303	-0.287357
CVID_N_CONTROL	ENST00000263239	protein_coding	DDX18	-1.0313	0.308381	-6.14374	6.35705e-06	0.000582388	4.04265	-0.27127
CVID_N_CONTROL	ENST00000225873	protein_coding	PEX12	-1.25843	-0.103141	-6.1414	6.38865e-06	0.000583571	4.03786	-0.323896
CVID_N_CONTROL	ENST00000177694	protein_coding	TBX21	-1.11448	-0.232857	-6.13699	6.44867e-06	0.000587336	4.02883	-0.295232
CVID_N_CONTROL	MICT00000316558	protein_coding	CATG00000087054.1	-1.03799	-0.813103	-6.1356	6.46765e-06	0.000587352	4.02599	-0.233654
CVID_N_CONTROL	ENST00000368719	protein_coding	S100A6	-0.78645	0.520958	-6.13363	6.49464e-06	0.000588095	4.02197	-0.196374
CVID_N_CONTROL	ENST00000614657	protein_coding	TSPEAR	-1.10071	0.0504953	-6.13186	6.51904e-06	0.000588598	4.01834	-0.290856
CVID_N_CONTROL	ENST00000227349	protein_coding	C11orf63	-1.06634	-0.27416	-6.1296	6.55033e-06	0.000588836	4.01372	-0.281686
CVID_N_CONTROL	ENST00000272421	protein_coding	ANKRD53	-1.25418	0.270043	-6.12895	6.55938e-06	0.000588836	4.01238	-0.333139
CVID_N_CONTROL	ENST00000262662	protein_coding	CDKN2C	-0.972368	0.472508	-6.12403	6.62822e-06	0.000592163	4.0023	-0.26641
CVID_N_CONTROL	ENST00000389840	protein_coding	DNAH17	-1.1803	-0.125725	-6.12359	6.63435e-06	0.000592163	4.0014	-0.310473
CVID_N_CONTROL	ENST00000437682	protein_coding	ADAM32	-1.03823	0.159831	-6.11579	6.74508e-06	0.000598626	3.98541	-0.282231
CVID_N_CONTROL	ENST00000588802	protein_coding	APOC1	-1.20238	-0.202333	-6.09912	6.98794e-06	0.000615279	3.95123	-0.313498
[truncated: 2,609 more rows]

## Sheet: CVID_IEL_CONTROL
Comparison	Transcript_ID	transcript_type	GeneSymbol	logit_difference	AveExpr	t	P.Value	adj.P.Val	B	percentage_difference
[truncated: 1,123 more rows]

[truncated: 1 more sheets: CVID_N_CVID_IEL]
