# Supplementary material for: Altered duodenal N6-methyladenosine levels in common variable immunodeficiency associate with duodenal microbiota
Source: Front Immunol. 2026 Jul 8;17:1875823. doi: 10.3389/fimmu.2026.1875823 (PMC13388135; doi:10.3389/fimmu.2026.1875823)
Supplement: Supplementary file 3 [file Table2.xlsx]

## Sheet: CVID_ALL_CONTROL
Contrast	RNA_type	Ontology	ID	Description	setSize	enrichmentScore	NES	pvalue	p.adjust	qvalue	rank	tags	list	signal	core_enrichment
CVID_ALL_CONTROL	mRNA	BP	GO:0007005	mitochondrion organization	496	0.337043	1.5978	1.19287e-06	0.00698065	0.00696257	3504	tags=30%	list=23%	signal=24%	NDUFAF7/GRPEL2/MFSD14A/COX18/GABARAPL2/PRDX3/CERT1/ULK2/RAB5IF/ENDOG/ATG4D/MTM1/ATAD3C/PHB2/RALBP1/PRELID1/PAM16/ATP2A1/HAX1/MICOS10/TOMM22/TMEM126B/RHOT2/SIAH3/MICALL2/NDUFS5/MYO19/ALKBH7/COA3/CAMKMT/GOLPH3/SDHAF2/IFI6/NDUFAB1/ATP7A/SLC25A4/STOML2/STAT2/UBL5/MPV17L/SURF1/GBA1/STMP1/SCO2/BNIP3L/NDUFB9/ATG7/TMEM135/MSTO1/SSBP1/TIMM17A/TIMM13/ATG2A/ZDHHC6/FBXO7/PARL/RALA/SLC25A46/TMEM70/AIP/MTCH1/P…
CVID_ALL_CONTROL	mRNA	BP	GO:0032543	mitochondrial translation	119	0.465966	1.88465	7.8663e-06	0.0230168	0.0229572	3280	tags=41%	list=21%	signal=33%	GADD45GIP1/MRPL18/MRPL23/MRPL28/MRPS5/MRPL20/GATC/MRPL33/MRPL51/MRPL41/AURKAIP1/COA3/MALSU1/NSUN3/MRPS15/MRPS18C/MRPL21/CHCHD1/MTIF2/MRPL22/TRUB2/AARS2/MRPS18B/MRPL37/MRPL45/MRPL14/MRPS25/MRPS12/MTRF1/GFM1/MRPL16/MRPS7/C1QBP/MRPS31/MTG1/MRPL24/MRPL15/MRPS6/MRPS18A/TSFM/MRPS30/MRPS28/MRPL49/MRPL43/LARS2/MRPL54/MRPL48/MRPL52/MRPL36
CVID_ALL_CONTROL	mRNA	CC	GO:0044391	ribosomal subunit	169	0.541457	2.30165	1e-10	1.765e-08	1.64211e-08	3280	tags=47%	list=21%	signal=37%	RPL39L/GADD45GIP1/MRPL18/MRPL23/MRPL28/MRPS5/RPS2/RPS28/MRPL20/RPL39/RPL18A/RPS27L/RPS15/MRPL33/MRPL51/MRPL41/AURKAIP1/RPS27A/RPLP1/RPL27A/RPL8/NSUN3/RPL10A/MRPS15/RPL7L1/MRPS18C/MRPL21/CHCHD1/RPS19/RPL22/MRPL22/NHP2/RPS14/RACK1/MRPS18B/RPL3L/RPS5/RPL28/RPL13A/RPL41/RPL35A/RPL38/RPS29/MRPL37/MRPL45/MRPL14/RPL7/RPL15/MRPS25/MRPS12/RPL24/RPL13/RPL37/MRPL16/MRPS7/RPL4/MRPS31/RPSA/MRPL24/MRPL15/RPS21…
CVID_ALL_CONTROL	mRNA	CC	GO:0005840	ribosome	211	0.488892	2.13272	1e-10	1.765e-08	1.64211e-08	3280	tags=41%	list=21%	signal=33%	RPL39L/GADD45GIP1/EEF1A1/MRPL18/MRPL23/MRPL28/MRPS5/RPS2/RPS28/MRPL20/RPL39/RPL18A/RPS27L/RPS15/MRPL33/MRPL51/MRPL41/AURKAIP1/RNF10/RPS27A/RPLP1/RPL27A/RPL8/NSUN3/RPL10A/MRPS15/RPL7L1/MRPS18C/MRPL21/CHCHD1/APEX1/RPS19/RPL22/MRPL22/NHP2/RPS14/RACK1/MRPS18B/RPL3L/RPS5/RPL22L1/RPL28/RPL13A/RPL41/RPL35A/RPL38/RPS29/MRPL37/MRPL45/MRPL14/RPL7/RPL15/MRPS25/MRPS12/RPL24/RPL13/DHX9/RPL37/MRPL16/MRPS7/RPL4…
CVID_ALL_CONTROL	mRNA	CC	GO:0005743	mitochondrial inner membrane	436	0.40467	1.90596	1e-10	1.765e-08	1.64211e-08	3875	tags=40%	list=25%	signal=31%	GRPEL2/COX18/ATP5PD/GPD2/GADD45GIP1/UQCRH/RAB5IF/MRPL18/ENDOG/MRPL23/MRPL28/MRPS5/PHB2/ERAL1/MRPL20/SFXN4/PAM16/ATP5MK/COQ7/MICOS10/MPC1/TMEM126B/MRPL33/SLC22A14/MRPL51/MRPL41/NDUFS5/AURKAIP1/COA3/IFI6/NDUFAB1/SLC25A4/PGS1/STOML2/MCUR1/SURF1/ABCB10/COX6B2/SFXN2/NDUFA4L2/CYP11B1/ATP5MJ/STMP1/SCO2/ATP5F1B/NDUFB9/HSD3B1/MRPS15/MRPS18C/MRPL21/CHCHD1/TIMM17A/TIMM13/PARL/TMEM70/COX8C/PHB1/ACADVL/COX6A1…
CVID_ALL_CONTROL	mRNA	CC	GO:0019866	organelle inner membrane	483	0.394142	1.86742	1e-10	1.765e-08	1.64211e-08	3875	tags=39%	list=25%	signal=30%	GRPEL2/COX18/ATP5PD/GPD2/GADD45GIP1/UQCRH/RAB5IF/MRPL18/ENDOG/MRPL23/MRPL28/MRPS5/PHB2/ERAL1/MRPL20/SFXN4/PAM16/ATP5MK/COQ7/MICOS10/MPC1/TMEM126B/MRPL33/SLC22A14/MRPL51/MRPL41/NDUFS5/AURKAIP1/TMEM120A/COA3/IFI6/NDUFAB1/SLC25A4/PGS1/STOML2/MCUR1/SURF1/ABCB10/COX6B2/SFXN2/NDUFA4L2/CYP11B1/ATP5MJ/STMP1/SCO2/ATP5F1B/NDUFB9/HSD3B1/MRPS15/MRPS18C/MRPL21/CHCHD1/TIMM17A/TIMM13/PARL/TMEM70/COX8C/PHB1/ACAD…
CVID_ALL_CONTROL	mRNA	CC	GO:0098798	mitochondrial protein-containing complex	266	0.404523	1.81163	1.11396e-07	1.31076e-05	1.21949e-05	4409	tags=47%	list=29%	signal=34%	GRPEL2/ATP5PD/GADD45GIP1/UQCRH/MRPL18/MRPL23/MRPL28/MRPS5/PHB2/MRPL20/PAM16/ATP5MK/MICOS10/MPC1/TOMM22/MRPL33/MRPL51/MRPL41/NDUFS5/AURKAIP1/NDUFAB1/SLC25A4/NDUFA4L2/ATP5MJ/NSUN3/ATP5F1B/NDUFB9/MRPS15/MRPS18C/MRPL21/CHCHD1/TIMM17A/TIMM13/COX8C/PHB1/COX6A1/PPIF/SDHC/MRPL22/TOMM7/IMMP1L/MRPS18B/NDUFC2/ATP5ME/NDUFA12/ATP5F1C/POLG/NDUFB7/TIMM22/SDHB/MRPL37/POLRMT/NDUFS4/MRPL45/NDUFB6/HADHA/MRPL14/MRPS…
CVID_ALL_CONTROL	mRNA	CC	GO:0005761	mitochondrial ribosome	81	0.534486	2.03286	2.05358e-06	0.000161092	0.000149875	3280	tags=47%	list=21%	signal=37%	GADD45GIP1/MRPL18/MRPL23/MRPL28/MRPS5/MRPL20/MRPL33/MRPL51/MRPL41/AURKAIP1/NSUN3/MRPS15/MRPS18C/MRPL21/CHCHD1/MRPL22/MRPS18B/MRPL37/MRPL45/MRPL14/MRPS25/MRPS12/MRPL16/MRPS7/MRPS31/MTG1/MRPL24/MRPL15/MRPS6/MRPS18A/MRPS30/MRPS28/MRPL49/MRPL43/MRPL54/MRPL48/MRPL52/MRPL36
CVID_ALL_CONTROL	mRNA	MF	GO:0003735	structural constituent of ribosome	146	0.540529	2.25964	1e-10	1.123e-07	1.09895e-07	3280	tags=49%	list=21%	signal=39%	RPL39L/MRPL18/MRPL23/MRPL28/MRPS5/RPS2/RPS28/MRPL20/RPL39/RPL18A/RPS27L/RPS15/MRPL33/MRPL51/MRPL41/RPS27A/RPLP1/RPL27A/RPL8/RPL10A/MRPS15/RPL7L1/MRPS18C/MRPL21/RPS19/RPL22/MRPL22/RPS14/MRPS18B/RPL3L/RPS5/RPL22L1/RPL28/RPL13A/RPL41/RPL35A/RPL38/RPS29/MRPL37/MRPL14/RPL7/RPL15/MRPS25/MRPS12/RPL24/RPL13/RPL37/MRPL16/MRPS7/RPL4/MRPS31/RPSA/MRPL24/MRPL15/RPS21/MRPS6/MRPS18A/RPL17/RPS13/MRPS30/MRPL49/RP…

## Sheet: CVID_N_CONTROL
Contrast	RNA_type	Ontology	ID	Description	setSize	enrichmentScore	NES	pvalue	p.adjust	qvalue	rank	tags	list	signal	core_enrichment
CVID_N_CONTROL	mRNA	BP	GO:0007005	mitochondrion organization	496	0.344184	1.6478	1.04559e-07	0.000611881	0.000603802	3817	tags=33%	list=25%	signal=26%	NDUFAF7/GRPEL2/MFSD14A/PRDX3/COX18/RALBP1/GABARAPL2/TMEM126B/MTM1/RAB5IF/CAMKMT/ULK2/SDHAF3/ENDOG/CERT1/HAX1/MICOS10/ALKBH7/PHB2/TMEM135/TOMM22/SIAH3/SLC25A4/STAT2/UBL5/SDHAF2/MTCH2/ATP2A1/WDR45B/ZDHHC6/ATG4D/PAM16/MYO19/TIMM17A/STMP1/PRELID1/MICALL2/ATG14/STOML2/SDHAF4/THEM4/ATAD3C/MTCH1/SLIRP/MAP1LC3B2/ATG2A/ATP7A/SLC25A46/MSTO1/SURF1/CHCHD7/TIMM13/MTRNR2L5/NIPSNAP2/GOLPH3/PARL/POLG/IFI6/PITRM1…
CVID_N_CONTROL	mRNA	BP	GO:0032543	mitochondrial translation	119	0.474216	1.93127	2.58356e-06	0.00755949	0.00745969	3548	tags=45%	list=23%	signal=35%	GADD45GIP1/MRPL23/MRPS5/MRPL28/MRPL20/MRPL18/MRPL33/MRPL41/MALSU1/TRUB2/MRPS18C/MRPL51/MRPS7/MRPS18B/AURKAIP1/MRPL21/MRPS15/LARS2/GATC/AARS2/MTIF2/C1QBP/COA3/MRPL37/MTRF1/MRPL45/CHCHD1/GFM1/MRPL15/MRPS6/MRPL35/MRPS31/MRPL53/NSUN3/MRPL22/MRPL16/MRPL48/MRPS12/MRPL43/MRPS28/MRPS25/MTG1/RPUSD3/GFM2/TUFM/TSFM/MRPS18A/MRPS35/MRPL24/MRPS30/MRPS21/PTCD1/MRPL49
CVID_N_CONTROL	mRNA	BP	GO:0010498	proteasomal protein catabolic process	489	0.317675	1.5197	1.84075e-05	0.0359069	0.0354328	4750	tags=42%	list=31%	signal=30%	RNF103/SMURF2/SMURF1/GABARAPL2/PSMA7/MTM1/COMMD1/PSMC3/RNF217/RNF122/MAN1A2/RNF5/PSMD4/ECPAS/TOR1A/DESI1/SIAH3/PSMB4/ANAPC16/RHBDF1/PITHD1/UBE2H/CSNK1A1/PSMD3/RNF10/UBXN7/FAF2/CUL5/KLHL20/ZFAND2B/PSMB8/ZFAND2A/STYX/PCNP/ZNRF2/RACK1/FBXL13/DERL2/SUMO2/PJA2/UBE2K/RNF180/DERL1/TTC36/EDEM3/PSMA6/PSMB6/CAMLG/GBA1/KCTD10/FBXO27/CSNK1D/RNF144A/AMFR/UBR2/PRKCG/KLHDC2/ITCH/TRIP4/SPOP/TRIM13/PSMA3/RBX1/RNF…
CVID_N_CONTROL	mRNA	BP	GO:0072655	establishment of protein localization to mitochondrion	115	0.442924	1.78865	2.59971e-05	0.0380338	0.0375316	3012	tags=30%	list=20%	signal=24%	GRPEL2/COX18/HAX1/TOMM22/SIAH3/UBL5/MTCH2/PAM16/TIMM17A/MICALL2/MTCH1/TIMM13/PARL/PITRM1/IMMP1L/BNIP3L/RALA/DNLZ/FBXO7/TRMT10B/HSPA4/MTX2/TOMM7/AIP/UBE2J2/NPEPPS/DNAJA1/DDIT3/PMPCA/TIMM23B/TIMM10B/SH3GLB1/AP3B1/SAMM50
CVID_N_CONTROL	mRNA	BP	GO:0007608	sensory perception of smell	155	-0.415796	-1.74938	3.99795e-05	0.0389934	0.0384786	2649	tags=37%	list=17%	signal=31%	OR51T1/OR14A16/OR6B1/OR4X1/OR2D3/OR5B3/BEST2/OR6P1/OR10A4/OR4K15/OR2A25/OR1L6/CFAP69/OR10S1/OR51G2/OR51A7/OR4D2/OR3A2/OR2F1/OR10AD1/OR52M1/ADCY3/OR5K1/TTC8/OR5C1/OR10H1/OR13J1/OR7A5/OR2V1/CNGA4/OR52K1/OR52B2/OR51E2/OR10R2/OR2A42/OR2Y1/OR2B11/OR2L2/NAV2/OR5M1/OR6B2/GFY/OR6C75/CNGA2/OR4K13/OR51L1/OR51D1/OR8B8/OR4A5/OR2G6/OR2B2/OR5K3/OR6N2/OR4C3/OR2T12/OR6C1/OR8A1
CVID_N_CONTROL	mRNA	BP	GO:0006839	mitochondrial transport	171	0.399424	1.73443	5.79981e-05	0.0484864	0.0478463	3012	tags=29%	list=20%	signal=24%	GRPEL2/COX18/HAX1/ALKBH7/TOMM22/SIAH3/SLC25A4/UBL5/MTCH2/PAM16/ABCB10/TIMM17A/MICALL2/THEM4/MTCH1/SLC25A46/TIMM13/MTRNR2L5/PARL/SLC25A13/PITRM1/MPV17L/RHOT1/IMMP1L/BNIP3L/RHOT2/PPIF/DNLZ/FBXO7/TRMT10B/SLC25A14/HSPA4/MTX2/GSK3B/TOMM7/FLVCR1/AIP/TMEM14A/UBE2J2/NPEPPS/ZNF205/CAMK2A/PMPCA/GCLC/TIMM23B/SLC25A16/SLC25A20/TIMM10B/SH3GLB1/SAMM50
CVID_N_CONTROL	mRNA	CC	GO:0005743	mitochondrial inner membrane	436	0.392934	1.86635	1e-10	3.53e-08	3.24737e-08	4658	tags=45%	list=30%	signal=32%	GRPEL2/ATP5PD/COX18/GPD2/GADD45GIP1/TMEM126B/MRPL23/MRPS5/RAB5IF/MRPL28/UQCRH/ENDOG/COQ7/MRPL20/MRPL18/SFXN4/MICOS10/MRPL33/PHB2/ATP5MK/MRPL41/SLC25A4/ETFDH/ERAL1/MCUR1/PGS1/COQ10B/PAM16/ABCB10/TIMM17A/MPC1/STMP1/SDHC/COX6B2/MRPS18C/STOML2/THEM4/ATP5F1B/MRPL51/NDUFA4L2/MRPS7/SURF1/TIMM13/ATP5MJ/MRPS18B/AURKAIP1/MRPL21/PARL/SLC25A13/IFI6/MRPS15/TMEM70/DMAC2L/IMMP1L/AMBP/NDUFAB1/NDUFS5/NDUFA12/COX1…
CVID_N_CONTROL	mRNA	CC	GO:0019866	organelle inner membrane	483	0.385549	1.85	1e-10	3.53e-08	3.24737e-08	4658	tags=44%	list=30%	signal=32%	GRPEL2/ATP5PD/COX18/GPD2/GADD45GIP1/TMEM126B/MRPL23/MRPS5/RAB5IF/MRPL28/UQCRH/ENDOG/COQ7/MRPL20/MRPL18/SFXN4/MICOS10/MRPL33/PHB2/ATP5MK/MRPL41/SLC25A4/ETFDH/ERAL1/TMEM120A/MCUR1/IFFO1/PGS1/COQ10B/PAM16/ABCB10/TIMM17A/MPC1/STMP1/SDHC/COX6B2/MRPS18C/STOML2/THEM4/LEMD3/ATP5F1B/MRPL51/NDUFA4L2/MRPS7/SURF1/TIMM13/ATP5MJ/MRPS18B/AURKAIP1/LEMD2/MRPL21/PARL/SLC25A13/IFI6/LMNB1/MRPS15/TMEM70/DMAC2L/IMMP1L…
CVID_N_CONTROL	mRNA	CC	GO:0044391	ribosomal subunit	169	0.487966	2.07752	1.56254e-09	2.77741e-07	2.55504e-07	3460	tags=43%	list=22%	signal=33%	RPL39L/GADD45GIP1/MRPL23/RPL39/MRPS5/MRPL28/MRPL20/MRPL18/RPS28/MRPL33/RPS27L/MRPL41/RPS27A/RPL7L1/RPLP1/MRPS18C/RACK1/RPS15/RPL27A/RPL22/MRPL51/MRPS7/RPS14/MRPS18B/AURKAIP1/NHP2/MRPL21/RPL35A/RPS2/RPL18A/MRPS15/RPS19/RPL3L/RPLP2/RPL8/MRPL37/MRPL45/RPL13A/CHCHD1/RPS21/RPL28/MRPL15/RPS29/RPL15/RPL13/MRPS6/RPL24/MRPL35/MRPS31/MRPL53/NSUN3/MRPL22/MRPL16/RPL7/MRPL48/RPSA/MRPS12/MRPL43/MRPS28/RPL41/RP…
CVID_N_CONTROL	mRNA	CC	GO:0005840	ribosome	211	0.458482	2.01159	1.5736e-09	2.77741e-07	2.55504e-07	3460	tags=39%	list=22%	signal=31%	RPL39L/EEF1A1/GADD45GIP1/MRPL23/RPL39/MRPS5/MRPL28/MRPL20/MRPL18/RPS28/MRPL33/RPS27L/MRPL41/DHX9/RPS27A/RNF10/RPL7L1/RPLP1/MRPS18C/RACK1/RPS15/RPL27A/RPL22/MRPL51/MRPS7/APEX1/RPS14/MRPS18B/AURKAIP1/NHP2/MRPL21/RPL35A/RPS2/RPL18A/MRPS15/RPS19/RPL3L/RPLP2/RPL8/MRPL37/MRPL45/RPL13A/CHCHD1/RPS21/RPL28/MRPL15/RPS29/RPL22L1/RPL15/EIF3H/RPL13/MRPS6/FUBP3/RPL24/MRPL35/MRPS31/MRPL53/NSUN3/MRPL22/MRPL16/RP…
CVID_N_CONTROL	mRNA	CC	GO:0098798	mitochondrial protein-containing complex	266	0.406783	1.83362	1.16738e-07	1.64835e-05	1.51637e-05	4658	tags=49%	list=30%	signal=35%	GRPEL2/ATP5PD/GADD45GIP1/MRPL23/MRPS5/MRPL28/UQCRH/MRPL20/MRPL18/MICOS10/MRPL33/PHB2/TOMM22/ATP5MK/MRPL41/SLC25A4/PAM16/TIMM17A/MPC1/SDHC/MRPS18C/ATP5F1B/MRPL51/NDUFA4L2/MRPS7/TIMM13/ATP5MJ/MRPS18B/AURKAIP1/MRPL21/POLG/MRPS15/IMMP1L/NDUFAB1/NDUFS5/NDUFA12/PPIF/NDUFB7/ATP5ME/MRPL37/ATP5F1C/MRPL45/TRMT10B/HADHA/UQCR11/CHCHD1/IMMT/PDHX/NDUFS4/IDH3B/MTX2/SDHB/COX8C/TOMM7/NDUFC2/MRPL15/NDUFB9/MCCC1/MI…
CVID_N_CONTROL	mRNA	CC	GO:0005759	mitochondrial matrix	443	0.34121	1.62343	9.34522e-07	0.000109962	0.000101158	4658	tags=41%	list=30%	signal=30%	NDUFAF7/GRPEL2/PRDX3/PDSS2/GADD45GIP1/MRPL23/MRPS5/MRPL28/SDHAF3/MTHFS/HAX1/ETNPPL/MRPL20/MRPL18/MRPL33/ALKBH7/ALDH6A1/MRPL41/FARS2/ETFDH/ERAL1/SDHAF2/PHYKPL/ATG4D/ACOT13/PAM16/GSR/MALSU1/TRUB2/ISCA1/AUH/MRPS18C/SDHAF4/THEM4/ARG2/ATP5F1B/MRPL51/DTYMK/MRPS7/OXCT1/MRPS18B/AURKAIP1/GSTK1/MRPL21/POLG/TXN2/PITRM1/MMAB/MRPS15/LARS2/NDUFAB1/ACOT11/PPIF/PTPN1/HIBADH/ACAD10/C1QBP/CDK1/CPS1/MRPL37/ATP5F1C/…
CVID_N_CONTROL	mRNA	CC	GO:0005774	vacuolar membrane	431	0.316692	1.49873	5.13016e-05	0.00329263	0.003029	4118	tags=34%	list=27%	signal=26%	HLA-DMA/WDFY3/LAPTM4A/ATP6V0E1/CHMP7/MCOLN3/EEF1A1/GABARAPL2/LAMP1/ABCA3/SLC31A2/SCARB1/MARCHF9/ATG16L2/GLIPR1/LAPTM5/DRAM1/WDR24/OSTM1/ABCD1/TMEM165/TMEM63A/SLC39A8/TMEM179B/RAB3D/PGAP6/HLA-DRB5/CTNS/ATP6V0A4/HLA-DPB1/ATG14/GPR137B/SNAP29/VAMP8/ZNRF2/TMEM30A/TMEM199/STARD3NL/MAP1LC3B2/CD164/BRI3/ATP6V0A1/PIP4P1/TLR9/DNAJC13/AP2S1/CLCN7/ENPP1/GNAI3/GBA1/VPS13B/TMEM45B/CLTA/CFTR/PSAP/ANXA6/TSPAN1/…
CVID_N_CONTROL	mRNA	CC	GO:0005876	spindle microtubule	74	0.461267	1.72967	0.000463817	0.0192621	0.0177198	3391	tags=38%	list=22%	signal=30%	CHMP7/BOD1/CALM1/KIFAP3/MAPRE1/POLB/EML3/CALM2/KIF18B/FAM110A/CSNK1D/KIF3A/CDK1/ZW10/PLK1/RMDN1/CHMP5/PAFAH1B1/TUBG1/HAUS5/CHMP4A/CALM3/CUL3/RAB11A/RMDN2/HAUS3/CHMP3/DYNLT3
CVID_N_CONTROL	mRNA	CC	GO:0000775	chromosome, centromeric region	234	0.345965	1.53979	0.000587943	0.0230604	0.0212141	3833	tags=32%	list=25%	signal=25%	CHMP7/CENPO/H2AC4/CEBPB/SPOUT1/CENPV/BOD1/ANAPC16/CSNK1A1/NGDN/CENPN/SIN3A/TTK/RAD21/DCTN3/CDT1/H4C8/PPP2CA/MEAF6/KNL1/ACTB/NUDCD2/SNAI1/NUP160/NUP107/SEPTIN6/KDM4A/OIP5/ZW10/H3-3B/MIS18A/NCAPG/PLK1/BUB3/CHMP5/MIS12/NCAPD3/SGO1/PAFAH1B1/SS18L1/NSL1/PPP2CB/GTF2B/CENPC/CHMP4A/CENPW/KAT7/RCC2/CENPQ/DYNC1LI2/DYNLL1/GPATCH11/PHF10/SMARCD2/NUF2/EZH2/PPP2R1A/PINX1/STAG1/HELLS/DSCC1/CHMP3/DYNLT3/SEPTIN2/…
CVID_N_CONTROL	mRNA	CC	GO:0044194	cytolytic granule	12	0.741574	1.7878	0.000934689	0.0314234	0.0289074	477	tags=33%	list=3%	signal=32%	LAMP1/SRGN/SERPINB1/TIAL1
CVID_N_CONTROL	mRNA	CC	GO:0031902	late endosome membrane	152	0.373562	1.56994	0.000884505	0.0314234	0.0289074	4118	tags=38%	list=27%	signal=28%	HLA-DMA/LAPTM4A/CHMP7/MCOLN3/LAMP1/ABCA3/YIPF2/SLC31A2/TMEM165/HLA-DRB5/WDR91/HLA-DPB1/VAMP8/SNF8/TMEM30A/TSG101/STARD3NL/PIP4P1/OSBPL11/VPS37C/ANXA6/LAMTOR3/SCARB2/SLC9A6/VPS28/CHMP5/TMEM9/CHMP4A/GOSR2/HLA-DMB/ATP13A3/LAMP2/VPS41/RAB7A/LAMTOR2/CD63/RAB27A/TMEM59/TSPAN15/CLCN6/MITD1/LAMTOR1/NDFIP2/RMC1/ABCA5/CHMP3/NPC1/MCOLN1/WDR81/PLEKHM1/VAMP7/MMD/RILP/SLC30A4/ABHD6/VOPP1/SLC11A2
CVID_N_CONTROL	mRNA	MF	GO:0003735	structural constituent of ribosome	146	0.485084	2.04942	2.19157e-08	2.46113e-05	2.3692e-05	5179	tags=59%	list=34%	signal=39%	RPL39L/MRPL23/RPL39/MRPS5/MRPL28/MRPL20/MRPL18/RPS28/MRPL33/RPS27L/MRPL41/RPS27A/RPL7L1/RPLP1/MRPS18C/RPS15/RPL27A/RPL22/MRPL51/MRPS7/RPS14/MRPS18B/MRPL21/RPL35A/RPS2/RPL18A/MRPS15/RPS19/RPL3L/RPLP2/RPL8/MRPL37/RPL13A/RPS21/RPL28/MRPL15/RPS29/RPL22L1/RPL15/RPL13/MRPS6/RPL24/MRPL35/MRPS31/MRPL22/MRPL16/RPL7/RPSA/MRPS12/MRPL43/RPL41/RPS5/RPL38/RPL37/MRPS25/MRPS18A/MRPS35/RPL10A/RPL4/RPL17/MRPL24/MR…
CVID_N_CONTROL	mRNA	MF	GO:0004984	olfactory receptor activity	131	-0.425971	-1.76588	0.000111058	0.0415726	0.0400197	2649	tags=37%	list=17%	signal=31%	OR51T1/OR14A16/OR6B1/OR4X1/OR2D3/OR5B3/OR6P1/OR10A4/OR4K15/OR2A25/OR1L6/OR10S1/OR51G2/OR51A7/OR4D2/OR3A2/OR2F1/OR10AD1/OR52M1/OR5K1/OR5C1/OR10H1/OR13J1/OR7A5/OR2V1/OR52K1/OR52B2/OR51E2/OR10R2/OR2A42/OR2Y1/OR2B11/OR2L2/OR5M1/OR6B2/OR6C75/OR4K13/OR51L1/OR51D1/OR8B8/OR4A5/OR2G6/OR2B2/OR5K3/OR6N2/OR4C3/OR2T12/OR6C1/OR8A1
CVID_N_CONTROL	mRNA	MF	GO:0004930	G protein-coupled receptor activity	416	-0.322866	-1.53994	0.000105947	0.0415726	0.0400197	2381	tags=25%	list=15%	signal=21%	C3AR1/OR5B3/MRGPRD/ADGRF4/OR6P1/P2RY14/OR10A4/CX3CR1/NTSR2/OR4K15/GPR78/OR2A25/OPN1MW3/OR1L6/CCR9/PTGER4/OR10S1/OR51G2/CMKLR1/OR51A7/OR4D2/OR3A2/OR2F1/GPR4/OR10AD1/OR52M1/GPR132/GPR141/ACKR3/OR5K1/GPR101/OR5C1/OR10H1/ADGRA1/OR13J1/SSTR5/SPHK1/OR7A5/OR2V1/OR52K1/BDKRB1/MRGPRX2/CELSR1/LGR5/OR52B2/RRH/OR51E2/PROKR2/P2RY6/GHSR/OR10R2/AGTR1/PAX8/ADORA3/PDGFRL/CHRM4/OR2A42/SCTR/OR2Y1/LTB4R/ADGRE3/MAS1L…

## Sheet: CVID_IEL_CONTROL
Contrast	RNA_type	Ontology	ID	Description	setSize	enrichmentScore	NES	pvalue	p.adjust	qvalue	rank	tags	list	signal	core_enrichment
CVID_IEL_CONTROL	mRNA	CC	GO:0044391	ribosomal subunit	169	0.562469	2.31204	1e-10	2.35333e-08	2.2386e-08	3117	tags=46%	list=20%	signal=37%	RPS2/RPL39L/MRPL18/RPL18A/GADD45GIP1/RPS15/RPL10A/MRPL51/MRPL28/AURKAIP1/RPS28/MRPL20/NSUN3/MRPS5/MRPL23/RPS27L/RPL8/MRPL14/RPS5/CHCHD1/MRPL33/MRPL22/RPLP1/MRPL41/RPL39/MRPL54/RPL27A/RPS9/RPL41/MRPS15/RPS27A/RPL38/MRPL21/RPS19/RPL23/RPL28/RPL35/MRPS25/RPL18/RPL13A/MRPS18C/RPS13/RPS14/MRPL24/RPS16/RPS29/RPL7L1/RPL37/NHP2/RPS24/RPL22/MRPS12/RPL3L/RPL4/RPL7/RPL19/RPL17/MRPL37/MRPS18B/MRPL36/MRPL52/M…
CVID_IEL_CONTROL	mRNA	CC	GO:0015934	large ribosomal subunit	104	0.600664	2.29534	1e-10	2.35333e-08	2.2386e-08	2818	tags=49%	list=18%	signal=40%	RPL39L/MRPL18/RPL18A/GADD45GIP1/RPL10A/MRPL51/MRPL28/MRPL20/NSUN3/MRPL23/RPL8/MRPL14/MRPL33/MRPL22/RPLP1/MRPL41/RPL39/MRPL54/RPL27A/RPL41/RPL38/MRPL21/RPL23/RPL28/RPL35/RPL18/RPL13A/MRPL24/RPL7L1/RPL37/NHP2/RPL22/RPL3L/RPL4/RPL7/RPL19/RPL17/MRPL37/MRPL36/MRPL52/MRPL49/MRPS18A/RPL24/MRPS30/MRPL16/RPL13/RPL15/MRPL45/RPL36A/UBA52/RPL35A
CVID_IEL_CONTROL	mRNA	CC	GO:0005840	ribosome	211	0.497964	2.09788	1e-10	2.35333e-08	2.2386e-08	2882	tags=38%	list=19%	signal=31%	RPS2/RPL39L/MRPL18/RPL18A/GADD45GIP1/RPS15/EEF1A1/RPL10A/MRPL51/MRPL28/AURKAIP1/RPS28/MRPL20/NSUN3/MRPS5/MRPL23/RPS27L/RPL8/MRPL14/RNF10/RPS5/CHCHD1/MRPL33/MRPL22/RPLP1/MRPL41/RPL39/MRPL54/RPL27A/RPS9/RPL41/MRPS15/RPS27A/RPL38/MRPL21/APEX1/RPS19/RPL22L1/RPL23/RPL28/RPL35/MRPS25/RPL18/RPL13A/MRPS18C/RPS13/RPS14/MRPL24/RPS16/RPS29/RPL7L1/RPL37/NHP2/RPS24/RPL22/MRPS12/RPL3L/RPL4/RPL7/RPL19/RPL17/MTG…
CVID_IEL_CONTROL	mRNA	CC	GO:0005743	mitochondrial inner membrane	436	0.393798	1.79971	1.36302e-09	1.92458e-07	1.83075e-07	4636	tags=44%	list=30%	signal=32%	GRPEL2/UQCRH/MRPL18/ENDOG/HSD3B1/SLC22A14/COX18/RAB5IF/ERAL1/PAM16/GADD45GIP1/NDUFS5/PHB2/COA3/ATP5PD/GPD2/MRPL51/MRPL28/AURKAIP1/MRPL20/SFXN4/ATP5MK/MPC1/NDUFAB1/MRPS5/IFI6/MRPL23/CYP11B1/LDHD/SFXN2/COQ7/NDUFB9/SCO2/MICOS10/TIMM22/MRPL14/PHB1/SURF1/SLC25A19/STOML2/CHCHD1/MRPL33/MRPL22/COX6A1/ATP5MJ/COQ4/MRPL41/NDUFA4L2/COX8C/ACADVL/MRPL54/CKMT1A/MRPS15/COX6B2/CLU/NDUFA6/PGS1/MRPL21/NDUFC2/SLC25A…
CVID_IEL_CONTROL	mRNA	CC	GO:0005762	mitochondrial large ribosomal subunit	49	0.593061	1.9806	2.72045e-05	0.00174604	0.00166091	2670	tags=45%	list=17%	signal=37%	MRPL18/GADD45GIP1/MRPL51/MRPL28/MRPL20/NSUN3/MRPL23/MRPL14/MRPL33/MRPL22/MRPL41/MRPL54/MRPL21/MRPL24/MRPL37/MRPL36/MRPL52/MRPL49/MRPS18A/MRPS30/MRPL16/MRPL45
CVID_IEL_CONTROL	mRNA	CC	GO:0005761	mitochondrial ribosome	81	0.515352	1.87904	2.45795e-05	0.00174604	0.00166091	4513	tags=54%	list=29%	signal=39%	MRPL18/GADD45GIP1/MRPL51/MRPL28/AURKAIP1/MRPL20/NSUN3/MRPS5/MRPL23/MRPL14/CHCHD1/MRPL33/MRPL22/MRPL41/MRPL54/MRPS15/MRPL21/MRPS25/MRPS18C/MRPL24/MRPS12/MTG1/MRPL37/MRPS18B/MRPL36/MRPL52/MRPL49/MRPS18A/MRPS30/MRPL16/MRPL45/MRPS17/MRPS31/MRPL11/MRPS28/MRPS6/MRPL43/MRPL34/MRPL15/MRPS22/NDUFA7/MRPL48/MRPL32/MRPS10
CVID_IEL_CONTROL	mRNA	CC	GO:0098798	mitochondrial protein-containing complex	266	0.380115	1.64737	3.46343e-05	0.00203765	0.00193831	4630	tags=46%	list=30%	signal=33%	GRPEL2/UQCRH/MRPL18/PAM16/GADD45GIP1/NDUFS5/PHB2/ATP5PD/MRPL51/MRPL28/AURKAIP1/MRPL20/ATP5MK/MPC1/NSUN3/NDUFAB1/MRPS5/MRPL23/NDUFB9/MICOS10/TIMM22/MRPL14/TOMM22/PHB1/CHCHD1/MRPL33/MRPL22/COX6A1/ATP5MJ/MRPL41/NDUFA4L2/COX8C/MRPL54/MRPS15/TOMM7/NDUFA6/MRPL21/NDUFC2/ATP5F1B/NDUFB6/SLC25A4/PPIF/TIMM13/MRPS25/MRPS18C/POLRMT/MRPL24/ATP5ME/IMMP1L/ATP5F1C/NDUFA8/SDHB/MRPS12/NDUFA12/C15orf48/TOMM40/TIMM17…
CVID_IEL_CONTROL	mRNA	CC	GO:0042613	MHC class II protein complex	13	0.757431	1.86809	0.000549529	0.0258645	0.0246035	1827	tags=46%	list=12%	signal=41%	HLA-DPB1/HLA-DMA/HLA-DRB5/HLA-DMB/CD74/B2M
CVID_IEL_CONTROL	mRNA	MF	GO:0003735	structural constituent of ribosome	146	0.573809	2.33678	1e-10	1.123e-07	1.09053e-07	3117	tags=49%	list=20%	signal=40%	RPS2/RPL39L/MRPL18/RPL18A/RPS15/RPL10A/MRPL51/MRPL28/RPS28/MRPL20/MRPS5/MRPL23/RPS27L/RPL8/MRPL14/RPS5/MRPL33/MRPL22/RPLP1/MRPL41/RPL39/MRPL54/RPL27A/RPS9/RPL41/MRPS15/RPS27A/RPL38/MRPL21/RPS19/RPL22L1/RPL23/RPL28/RPL35/MRPS25/RPL18/RPL13A/MRPS18C/RPS13/RPS14/MRPL24/RPS16/RPS29/RPL7L1/RPL37/RPS24/RPL22/MRPS12/RPL3L/RPL4/RPL7/RPL19/RPL17/MRPL37/MRPS18B/MRPL36/MRPL52/MRPL49/MRPS18A/RPL24/RPS23/MRPS…

## Sheet: CVID_N_CVID_IEL
Contrast	RNA_type	Ontology	ID	Description	setSize	enrichmentScore	NES	pvalue	p.adjust	qvalue	rank	tags	list	signal	core_enrichment
CVID_N_CVID_IEL	mRNA	BP	GO:0072594	establishment of protein localization to organelle	409	0.410915	1.76432	6.12476e-09	3.58421e-05	3.37636e-05	3168	tags=31%	list=21%	signal=25%	SEC61A1/PTPN23/ATG14/DNAJA1/TARDBP/LAPTM5/CSE1L/RGPD3/KPNA4/RAB3GAP1/IL33/SCARB2/STK4/SRP54/NUP85/MTCH2/VPS4A/TRMT10B/NPEPPS/NUP58/TNPO1/SRP72/PIK3R4/SSR3/SMURF1/KPNA3/RPAIN/GRPEL2/CCT6A/SEC63/VPS13C/NEDD4/MAPK14/HSPA4/MED1/CCT8/RAB10/RGPD1/TOMM34/COX18/ZNF827/MAN1A1/RANBP6/TRAF3IP2/VPS53/RAB3GAP2/ANGPT1/TIMM17A/LAMP1/VPS41/RANBP2/CABP1/NCOA4/APPL2/AP3M1/RAB7A/TRAM2/UBL5/CHP1/NUP107/PTTG1IP/AP3B1…
CVID_N_CVID_IEL	mRNA	BP	GO:0006913	nucleocytoplasmic transport	294	0.411812	1.7153	1.0433e-06	0.00203512	0.0019171	3302	tags=35%	list=21%	signal=28%	THOC1/DHX9/HSPA9/CDAN1/TARDBP/WASHC4/CSE1L/RGPD3/KPNA4/IFI27/CASC3/IL33/STK4/MALT1/NUP85/NUP58/TNPO1/XPO4/SMURF1/KPNA3/RPAIN/UHMK1/STYX/NEDD4/MAPK14/KHDRBS1/MED1/NCBP3/HNRNPA2B1/YWHAE/RGPD1/ANP32B/ABCE1/CTDSPL2/GAS6/RANBP6/TRAF3IP2/ANGPT1/YTHDC1/RANBP2/XPO1/MAGOHB/DNAJC27/CABP1/APPL2/NOP9/NUP160/CHP1/XPO7/NUP107/PTTG1IP/THOC5/SSB/CDK1/TXN/NUP155/FAM53B/CHP2/ATF2/MMP12/EIF4A3/GSK3B/RAE1/KPNB1/IPO1…
CVID_N_CVID_IEL	mRNA	BP	GO:0051169	nuclear transport	294	0.411812	1.7153	1.0433e-06	0.00203512	0.0019171	3302	tags=35%	list=21%	signal=28%	THOC1/DHX9/HSPA9/CDAN1/TARDBP/WASHC4/CSE1L/RGPD3/KPNA4/IFI27/CASC3/IL33/STK4/MALT1/NUP85/NUP58/TNPO1/XPO4/SMURF1/KPNA3/RPAIN/UHMK1/STYX/NEDD4/MAPK14/KHDRBS1/MED1/NCBP3/HNRNPA2B1/YWHAE/RGPD1/ANP32B/ABCE1/CTDSPL2/GAS6/RANBP6/TRAF3IP2/ANGPT1/YTHDC1/RANBP2/XPO1/MAGOHB/DNAJC27/CABP1/APPL2/NOP9/NUP160/CHP1/XPO7/NUP107/PTTG1IP/THOC5/SSB/CDK1/TXN/NUP155/FAM53B/CHP2/ATF2/MMP12/EIF4A3/GSK3B/RAE1/KPNB1/IPO1…
CVID_N_CVID_IEL	mRNA	BP	GO:0034502	protein localization to chromosome	109	0.522836	1.96434	1.73831e-06	0.00254314	0.00239566	2867	tags=32%	list=19%	signal=26%	IFFO1/RAD21/ATR/H4C8/LEMD2/TTK/BOD1/ATRX/TNKS2/CCT6A/ZW10/RNF4/CDK9/CCT8/VRK1/CTCF/RCC2/ZNF827/KNL1/VCPIP1/H2AC4/AURKB/BUB3/RPA1/IK/CDK1/H4C11/CCT3/MACROH2A2/SLF1/SMC5/JARID2/NIPBL/BRCA2/CHMP7
CVID_N_CVID_IEL	mRNA	BP	GO:0006605	protein targeting	300	0.389043	1.62608	8.08231e-06	0.00802935	0.00756372	3728	tags=34%	list=24%	signal=26%	SEC61A1/ATG14/LAPTM5/SCARB2/SRP54/MTCH2/VPS4A/TRMT10B/NPEPPS/SRP72/PIK3R4/SSR3/SMURF1/GRPEL2/SEC63/VPS13C/ZDHHC6/SDCBP/NEDD4/KIF13B/TRAK2/HSPA4/CHM/YWHAE/TOMM34/MAN1A1/ZDHHC21/STXBP4/ZDHHC22/VPS53/TIMM17A/STOM/VPS41/NCOA4/AP3M1/RAB7A/TRAM2/UBL5/C2CD5/CHP1/AP3B1/HSPA5/PEX3/VPS51/VPS54/SSR1/MTX2/HACL1/VPS52/MFN2/LTBP2/MTCH1/UBE2J2/GABARAP/PITRM1/CHCHD4/ZDHHC4/TOMM20/FZD5/ERBIN/HERPUD1/HSP90AA1/SYNJ…
CVID_N_CVID_IEL	mRNA	BP	GO:0043161	proteasome-mediated ubiquitin-dependent protein catabolic process	429	0.370073	1.59589	8.46766e-06	0.00802935	0.00756372	3482	tags=35%	list=23%	signal=28%	ANKIB1/CDC23/FBXO48/TRIM71/RMND5A/SOCS4/UBXN7/COMMD1/KCTD5/CUL5/MAN1A2/IFI27/IL33/CAMLG/STT3B/PSMD1/CSNK1A1/RFFL/RNF103/SMURF1/SMURF2/KBTBD7/HSP90AB1/ANAPC4/STYX/USP14/MTM1/PSMB4/ECPAS/UBE2H/RNF4/TRIM13/UBQLN1/JKAMP/PLAA/UBQLN4/FBXL13/EDEM3/FBXL3/FBXW11/USP5/PJA2/PSMD3/SKP2/ITCH/FBXO27/MAN1A1/DNAJC10/PSMA3/UBE4A/RHOBTB3/APPBP2/TBL1XR1/SH3BGRL/PSMA7/RACK1/CUL2/CDC16/PSMD7/XPO1/FBXL5/ATXN3/RAD23B/F…
CVID_N_CVID_IEL	mRNA	BP	GO:0010498	proteasomal protein catabolic process	489	0.356755	1.54783	9.60449e-06	0.00802935	0.00756372	3560	tags=34%	list=23%	signal=27%	ANKIB1/CDC23/FBXO48/TRIM71/RMND5A/SOCS4/UBXN7/COMMD1/KCTD5/CUL5/UGGT2/MAN1A2/IFI27/IL33/CAMLG/STT3B/PSMD1/CSNK1A1/RFFL/RNF103/SMURF1/SMURF2/USP25/KBTBD7/UBXN6/HSP90AB1/ANAPC4/STYX/USP14/MTM1/PSMB4/ECPAS/UBE2H/RNF4/TRIM13/UBQLN1/PITHD1/JKAMP/PLAA/UBQLN4/FBXL13/EDEM3/FBXL3/FBXW11/USP5/PJA2/PSMD3/SKP2/ITCH/FBXO27/MAN1A1/DNAJC10/NUDT15/PSMA3/UBE4A/RHOBTB3/APPBP2/TBL1XR1/SH3BGRL/PSMA7/RACK1/CUL2/CDC16…
CVID_N_CVID_IEL	mRNA	BP	GO:0007005	mitochondrion organization	496	0.352704	1.52974	2.40665e-05	0.0140837	0.013267	4599	tags=36%	list=30%	signal=26%	RALBP1/THEM4/SDHAF3/TMEM126B/NIPSNAP2/ATG14/NDUFAF7/PRDX3/HSPA9/SCO1/RHOT1/CAMKMT/MTFR1/MFSD14A/TMEM135/KIF5B/MAP1LC3B2/MTCH2/COX19/TRMT10B/NPEPPS/WDR45B/SLC9A1/GRPEL2/SNCA/MARCHF5/IMMT/VPS13C/ZDHHC6/SDHAF4/MTM1/TRAK2/HSPA4/POLDIP2/LRBA/COX10/TFRC/STAT2/OMA1/SLC25A36/SOD2/TRIAP1/TOMM34/COX18/LIG3/TIMM17A/TTC19/HIF1A/SLC25A4/ALKBH7/FBXL4/CHCHD7/CTSK/UBL5/SLIRP/SLC30A9/AP3B1/VPS54/GCLM/MTX2/SLC25A4…
CVID_N_CVID_IEL	mRNA	BP	GO:0048193	Golgi vesicle transport	272	0.389133	1.61085	3.43775e-05	0.0182888	0.0172282	4260	tags=43%	list=28%	signal=31%	YKT6/ACSL3/RAB31/COMMD1/LAPTM5/STX17/PPP6C/SAR1A/ARFGEF2/VAMP7/RAB8A/SEC24C/YIPF4/RAB26/GOLGA5/ARFGAP3/ZW10/VPS13C/BBS1/STX18/SCFD1/RAB6A/SGSM2/VAPA/RAB10/SEC23A/STX6/MYO1B/TRIP11/GAK/RACK1/TMED2/LAMP1/RBSN/YIPF6/EXOC1/GOLPH3L/TMED4/SEC16B/COG3/SEC23IP/AP1G1/TMED6/VPS51/GOPC/VPS54/COPG2/CNIH4/VPS52/CYTH3/CUL3/SEC22B/KDELR2/SNX3/TRAPPC2/CNST/RAB14/LYPLA1/SEC22A/GOLGA4/SCAMP1/RABIF/SCAP/EXOC6/MACF1…
CVID_N_CVID_IEL	mRNA	BP	GO:0007215	glutamate receptor signaling pathway	41	-0.585489	-2.05252	5.96281e-05	0.0290787	0.0273923	1302	tags=37%	list=8%	signal=34%	GRM4/CLN3/GRIK1/FYN/HOMER3/GRIA4/GRIN2A/GRIN1/HOMER1/FRRS1L/NECAB2/GRM6/PLP1/GRM7/GRIN3B
CVID_N_CVID_IEL	mRNA	BP	GO:0009100	glycoprotein metabolic process	303	0.374105	1.56976	6.84946e-05	0.0308331	0.0290451	3430	tags=30%	list=22%	signal=24%	CHST9/GALNT2/CSGALNACT2/FUT8/ARFGEF1/POGLUT1/GALNT6/BMP2/B4GALT1/GALNT1/UGGT2/MAN1A2/IL33/TM9SF2/NUS1/B3GNT5/TET2/STT3B/GANAB/ERP44/HEXB/ST8SIA6/ALG11/GCNT1/GCNT4/B4GALT5/GALNT3/EDEM3/GXYLT1/A4GNT/GAL3ST4/TCF7L2/GANC/GXYLT2/MLEC/CHST11/FBXO27/MAN1A1/B3GALNT2/SRD5A3/HIF1A/HBEGF/B4GAT1/COG3/CHP1/C1GALT1/MGAT2/GALNT7/OGA/GFPT2/XYLT1/HS3ST3B1/MAN2A2/DSEL/MMP12/B3GNT2/RFT1/MGAT5/RXYLT1/RPN2/ALG2/SLC39…
CVID_N_CVID_IEL	mRNA	BP	GO:0035194	post-transcriptional gene silencing by RNA	55	0.5723	1.91545	9.46584e-05	0.0350917	0.0330567	894	tags=18%	list=6%	signal=17%	AGO4/TIAL1/DHX9/TRIM71/AGO1/DDX6/FXR1/NCBP3/STAU1/CNOT1
CVID_N_CVID_IEL	mRNA	BP	GO:0006486	protein glycosylation	170	0.425215	1.68735	0.000101941	0.0350917	0.0330567	3932	tags=38%	list=26%	signal=29%	GALNT2/FUT8/ARFGEF1/POGLUT1/GALNT6/B4GALT1/GALNT1/UGGT2/NUS1/B3GNT5/TET2/STT3B/ST8SIA6/ALG11/GCNT1/GCNT4/B4GALT5/GALNT3/GXYLT1/A4GNT/GXYLT2/MLEC/B3GALNT2/SRD5A3/B4GAT1/COG3/CHP1/C1GALT1/MGAT2/GALNT7/OGA/GFPT2/B3GNT2/RFT1/MGAT5/RXYLT1/RPN2/ALG2/SLC39A8/PMM1/ALG12/DHDDS/MGAT4B/ALG14/MOGS/B3GALT9/ENTPD5/UBE2J1/FUT1/GALNT12/MGAT4A/ALG1L2/TET3/DOLK/DPY19L3/TRAK1/POFUT1/GFPT1/GALNTL6/FUT3/POMT1/NPC1/PG…
CVID_N_CVID_IEL	mRNA	BP	GO:0043413	macromolecule glycosylation	170	0.425215	1.68735	0.000101941	0.0350917	0.0330567	3932	tags=38%	list=26%	signal=29%	GALNT2/FUT8/ARFGEF1/POGLUT1/GALNT6/B4GALT1/GALNT1/UGGT2/NUS1/B3GNT5/TET2/STT3B/ST8SIA6/ALG11/GCNT1/GCNT4/B4GALT5/GALNT3/GXYLT1/A4GNT/GXYLT2/MLEC/B3GALNT2/SRD5A3/B4GAT1/COG3/CHP1/C1GALT1/MGAT2/GALNT7/OGA/GFPT2/B3GNT2/RFT1/MGAT5/RXYLT1/RPN2/ALG2/SLC39A8/PMM1/ALG12/DHDDS/MGAT4B/ALG14/MOGS/B3GALT9/ENTPD5/UBE2J1/FUT1/GALNT12/MGAT4A/ALG1L2/TET3/DOLK/DPY19L3/TRAK1/POFUT1/GFPT1/GALNTL6/FUT3/POMT1/NPC1/PG…
CVID_N_CVID_IEL	mRNA	BP	GO:0006622	protein targeting to lysosome	29	0.661254	1.9444	0.000129595	0.0421326	0.0396893	1637	tags=41%	list=11%	signal=37%	ATG14/LAPTM5/SCARB2/VPS4A/PIK3R4/NEDD4/VPS53/NCOA4/AP3M1/RAB7A/AP3B1/VPS54
CVID_N_CVID_IEL	mRNA	CC	GO:0098687	chromosomal region	363	0.390108	1.64754	1.62454e-06	0.00114693	0.00100722	3362	tags=33%	list=22%	signal=26%	RAD21/ATR/DCTN4/THOC1/NCAPG/ERCC4/H4C8/PPP2CA/TTK/XRCC6/BOD1/CHMP3/UHRF2/MCM5/ATRX/TNKS2/NUP85/PAFAH1B1/CENPV/BRD7/POLR2B/CSNK1A1/ARID2/ZW10/CENPC/DSCC1/KAT7/NSMCE4A/DYNC1LI2/CDT1/FBXW11/HNRNPA2B1/DHX36/PDS5B/PPP2R1A/SGO1/CTCF/MIS18A/RCC2/ZNF827/SMARCE1/KNL1/NUDCD2/GPATCH11/H2AC4/AURKB/NCAPD2/LRIF1/NCAPD3/SMARCA5/XPO1/SPOUT1/MIS12/FEN1/NUP160/TOP2A/RAD51AP1/BUB3/NUP107/ANAPC16/SEPTIN2/RPA1/THOC5/…
CVID_N_CVID_IEL	mRNA	CC	GO:0035577	azurophil granule membrane	53	0.605626	2.039	4.82578e-06	0.00129817	0.00114003	3479	tags=49%	list=23%	signal=38%	TMEM30A/GLIPR1/RAB3D/LPCAT1/B4GALT1/VAMP7/DNAJC13/CEACAM6/DNAJC5/VAPA/PIGR/PSAP/RAP1B/LAMP1/STOM/SLCO4C1/ATP11B/ATP8A1/MGST1/VNN1/CD68/LAMP2/SNAP29/VAMP8/CD63/CPNE1
CVID_N_CVID_IEL	mRNA	CC	GO:0005759	mitochondrial matrix	443	0.363449	1.55564	5.5163e-06	0.00129817	0.00114003	3552	tags=30%	list=23%	signal=24%	ETFDH/OXCT1/ETNPPL/THEM4/SDHAF3/CPS1/NDUFAF7/MTERF2/PRDX3/HSPA9/MCCC1/DAP3/MRPS7/BDH1/LARS2/GRPEL2/FASTKD1/C2orf69/SDHAF4/MRPS26/PDHX/TFB1M/ARG2/POLDIP2/MRPL35/TRUB2/AUH/ACOT13/TUFM/MRPL53/SOD2/DBT/PTPN1/GFM2/DGUOK/ABCE1/MTRF1L/NFS1/MRPL23/HADHB/GSR/OAT/PDSS2/ALKBH7/SUCLG2/MRPS16/ATXN3/PDK4/C1QBP/FH/MCEE/TMLHE/PARG/MRPS35/ACOT9/FLAD1/DTYMK/MCCC2/PTCD3/ISCU/CDK1/PHYKPL/IDH3B/GADD45GIP1/HIBADH/HYKK…
CVID_N_CVID_IEL	mRNA	CC	GO:0005774	vacuolar membrane	431	0.3525	1.50379	6.37653e-05	0.0112546	0.00988362	4468	tags=37%	list=29%	signal=27%	ENPP1/LAPTM4A/CFTR/MCOLN3/TMEM30A/GLIPR1/DRAM1/ATG14/RAB3D/LAPTM5/LPCAT1/SCARB1/B4GALT1/ATP6V0E1/AP2B1/STX17/SCARB2/CHMP3/CYBRD1/VAMP7/DNAJC13/KIF5B/CEACAM6/SLC38A9/WDFY3/CP/MAP1LC3B2/VPS4A/RMC1/UBXN6/SLC3A1/VPS13C/LRP1/CD164/LRBA/PIP4P1/DNAJC5/TMEM63A/VAPA/OCLN/PIGR/RAB2A/ATP6V1C1/HLA-DRA/MMD/SPAG9/THBD/WDR24/PSAP/DRAM2/RAP1B/JMY/SNAPIN/LAMP1/GNAI3/STOM/VPS41/AP3M1/ATXN3/EEF1A1/RAB7A/SLCO4C1/PLE…
CVID_N_CVID_IEL	mRNA	CC	GO:0019866	organelle inner membrane	483	0.343294	1.47566	0.000111698	0.0157718	0.0138506	4855	tags=37%	list=32%	signal=26%	LEMD3/ETFDH/IFFO1/COQ10B/THEM4/TMEM126B/CPS1/LMNB1/HSPA9/SCO1/MICU2/LEMD2/DAP3/IFI27/MRPS7/BDH1/SLC25A13/ATP5PD/TRMT10B/GRPEL2/TMX4/IMMT/SLC25A12/MRPS26/LBR/UQCRB/SDHC/MRPL35/COX10/ATP5MC1/OMA1/MRPL53/SLC25A36/GPD2/PLA2G4A/PTPN1/COX18/MRPL23/SLC25A11/HADHB/SUN5/TIMM17A/TTC19/CYCS/SLC9B2/SLC25A4/MRPS16/CPT2/ATP11B/SLC25A20/DMAC2L/UQCR11/LYN/MTX2/MRPS35/COX16/PTCD3/ALDH18A1/GADD45GIP1/MRPS5/CIBAR1/…
CVID_N_CVID_IEL	mRNA	CC	GO:0005766	primary lysosome	135	0.435662	1.67916	0.00029926	0.0204838	0.0179886	1553	tags=24%	list=10%	signal=22%	TMEM30A/GLIPR1/CREG1/RAB3D/LPCAT1/B4GALT1/GDI2/GM2A/VAMP7/DNAJC13/CEACAM6/PSMD1/PRDX6/UNC13D/HEXB/DEFA1/SDCBP/TXNDC5/ACTR2/CCT8/DNAJC5/VAPA/PIGR/PLAC8/PSAP/RAP1B/LAMP1/STOM/LYZ/SLCO4C1/ATP11B/TUBB4B
CVID_N_CVID_IEL	mRNA	CC	GO:0045211	postsynaptic membrane	214	-0.332012	-1.53715	0.000368512	0.0204838	0.0179886	2928	tags=26%	list=19%	signal=21%	CHRM4/SIGMAR1/CHRNA5/GPHN/ACP4/PTPRT/CLSTN2/GRIK1/PRRT1/NETO2/FAIM2/DMD/GABRR3/SLC6A1/CACNG3/STRN/IQSEC3/LRFN4/ANK1/PRRT2/DLG2/CBLN1/LIN7B/TENM2/PTPRO/DRD2/CHRNA1/GRIA4/CACNG7/GRIN2A/MUSK/EFNB2/DLG4/GABRB3/SSPN/SLC6A9/FBXO45/CDH10/SYNDIG1/LRRC4B/NRP2/GRIN1/PRR7/KCND1/KCNA3/SHISA7/CACNG8/EFNB3/IGSF21/LRRTM4/GABRR1/LRRC7/LHFPL4/GRM7/GRIN3B
CVID_N_CVID_IEL	mRNA	CC	GO:0000151	ubiquitin ligase complex	288	0.366406	1.52052	0.000276217	0.0204838	0.0179886	2797	tags=27%	list=18%	signal=23%	RANBP9/ANKIB1/CDC23/USP47/FBXO48/RMND5A/MKLN1/COMMD1/KCTD5/DCAF1/CUL5/RNF168/KLHL7/LMO7/MED30/SMURF2/KBTBD7/ANAPC4/NEDD4/MED1/GAN/FBXL13/FBXL3/FBXW11/RNF7/SKP2/DCAF6/FBXO27/UBE4A/APPBP2/FBXO21/CUL2/CBX4/CDC16/DCAF10/FBXL5/UBE2D4/FBXL4/DCAF7/ABTB1/FZR1/ANAPC16/FBXO32/UBXN8/TRAF7/FBXL20/UBE2E1/YPEL5/CUL3/DDB1/UBE2J2/RNF217/UBE2V1/MED10/UBR2/PCGF6/ZSWIM4/DCAF12/FAM8A1/RAD18/AMFR/BRCC3/CAND1/MED8/COP…
CVID_N_CVID_IEL	mRNA	CC	GO:0098791	Golgi apparatus subcompartment	335	0.350608	1.47547	0.000739025	0.0347834	0.0305464	2510	tags=23%	list=16%	signal=20%	SLC30A7/MBTPS1/GALNT2/CSGALNACT2/FUT8/ATP8B1/ARFGEF1/PIK3C2A/RAB31/B4GALT1/BIRC6/GALNT1/IGF2R/SNX9/ARFGEF2/VAMP7/RAB8A/TMBIM4/YIPF4/FAM91A1/GPR108/ARFIP1/GOLGA5/GSAP/GCNT1/B4GALT5/GALNT3/SCFD1/RAB6A/GAL3ST4/TMEM87A/RAB10/VRK1/STX6/HLA-DRA/CCDC186/MYO1B/RHOBTB3/VCPIP1/VPS53/SLC30A5/TMED2/CABP7/YIPF6/AKAP9/GCC1/GOLPH3L/COG3/AP1G1/VPS51/VPS54/CHST5/MGAT2/SCAMP5/VPS52/XYLT1/ATP8B2/ATL1/ATP2C2/MOB4/SL…
CVID_N_CVID_IEL	mRNA	CC	GO:0043083	synaptic cleft	14	-0.727424	-1.96124	0.000851397	0.0375679	0.0329916	2001	tags=57%	list=13%	signal=50%	C1QL2/LAMA5/ACHE/PRSS12/CBLN1/GRIN1/EGFLAM/LGI1
CVID_N_CVID_IEL	mRNA	CC	GO:0098797	plasma membrane protein complex	462	-0.264543	-1.31717	0.00103072	0.040427	0.0355025	2712	tags=23%	list=18%	signal=19%	HTR3C/GRIK1/GJB1/EPS15L1/KCNAB3/KCNAB1/ADAM8/GFRA1/GNA14/CD74/FXYD1/ATP1B4/SCN1B/GNG10/EPS8/KCNQ4/DMD/TRADD/GJB3/SCN7A/TFR2/DPP6/BIRC2/DUOX1/CACNG3/ATP1A3/KCNAB2/KCNS3/INSRR/TRAF3/ACVRL1/ITGA9/B2M/CDH26/GNAZ/NEO1/KCNQ2/ITGAE/GNA11/KCNMB1/SNTB2/LIN7B/CRB1/KCNJ3/KCNMB2/CPT1C/SCN3B/NOXA1/CD79A/CACNA2D3/HLA-C/CDH2/CACNB3/KCNQ5/DRD2/CHRNA1/GRIA4/CACNG7/TRAF2/IGF1/ITGB2/GRIN2A/FCGR3A/HLA-G/GNB4/GJD4/DL…
CVID_N_CVID_IEL	mRNA	CC	GO:0036464	cytoplasmic ribonucleoprotein granule	216	0.37484	1.51343	0.00122771	0.0456192	0.0400622	2823	tags=26%	list=18%	signal=22%	AGO4/TIAL1/DHX9/TRIM71/CSDE1/TARDBP/FAM184A/CASC3/AGO1/USP3/DDX6/UHMK1/FXR1/LARP4/RPS6/CDK9/SHB/TUT4/DDX3Y/STAU1/DHX36/CNOT1/HNRNPK/ZFP36L1/CMA1/PABPC1L2A/DDX3X/SAMD4B/PNRC2/CLOCK/SSB/RC3H2/TRIM21/DCP1B/PIWIL1/KPNB1/G3BP1/PUM2/PSMC3/DIS3L2/TOP1/APOBEC3C/MOV10/YTHDF3/HAX1/UPF2/ZFAND1/HELZ/ROCK2/LSM4/SMG1/CNOT9/EIF4EBP2/LARP4B/G3BP2/TAF5L/UBAP2L
CVID_N_CVID_IEL	mRNA	MF	GO:0005244	voltage-gated ion channel activity	149	-0.406872	-1.81004	1.56117e-05	0.00455238	0.00407083	2931	tags=33%	list=19%	signal=27%	KCNH2/CLCN5/KCNMB4/KCNT2/KCNAB3/KCNAB1/KCNK17/TRPM5/SCN1B/KCNQ4/CLIC1/SCN7A/TMEM109/KCNH7/CACNG3/KCNAB2/KCNS3/KCNN3/KCNQ2/TSPOAP1/TMC2/KCNJ3/SCN3B/CACNA2D3/CACNB3/KCNQ5/SNAP25/CACNG7/GRIN2A/CACNG6/KCNH3/TPCN1/KCNIP3/KCNE4/HVCN1/KCNG3/KCNQ3/GRIN1/KCND1/KCNA3/KCNE1/CLIC3/CACNG8/KCNJ13/KCNJ14/CLIC6/CACHD1/ANO1/GRIN3B
CVID_N_CVID_IEL	mRNA	MF	GO:0022832	voltage-gated channel activity	149	-0.406872	-1.81004	1.56117e-05	0.00455238	0.00407083	2931	tags=33%	list=19%	signal=27%	KCNH2/CLCN5/KCNMB4/KCNT2/KCNAB3/KCNAB1/KCNK17/TRPM5/SCN1B/KCNQ4/CLIC1/SCN7A/TMEM109/KCNH7/CACNG3/KCNAB2/KCNS3/KCNN3/KCNQ2/TSPOAP1/TMC2/KCNJ3/SCN3B/CACNA2D3/CACNB3/KCNQ5/SNAP25/CACNG7/GRIN2A/CACNG6/KCNH3/TPCN1/KCNIP3/KCNE4/HVCN1/KCNG3/KCNQ3/GRIN1/KCND1/KCNA3/KCNE1/CLIC3/CACNG8/KCNJ13/KCNJ14/CLIC6/CACHD1/ANO1/GRIN3B
CVID_N_CVID_IEL	mRNA	MF	GO:0022839	ion gated channel activity	249	-0.346322	-1.65121	1.34488e-05	0.00455238	0.00407083	2715	tags=29%	list=18%	signal=25%	KCNT2/HTR3C/GRIK1/PIEZO2/KCNAB3/KCNAB1/KCNK17/TMC4/TRPM5/SCN1B/KCNQ4/ASIC2/CLIC1/GABRR3/SCN7A/TMEM109/KCNH7/CACNG3/KCNAB2/P2RX4/CCDC51/KCNS3/TRPC3/P2RX5/KCNN3/KCNQ2/KCNMB1/TSPOAP1/TMC2/KCNJ3/KCNMB2/SCN3B/TMEM150C/CACNA2D3/TRPV4/CACNB3/CNGA2/KCNQ5/CHRNA1/GRIA4/SNAP25/CACNG7/GRIN2A/RASA3/ITPR3/GABRB3/MCOLN2/CACNG6/KCNH3/TPCN1/KCNIP3/KCNE4/HVCN1/KCNG3/KCNQ3/GRIN1/NALF2/KCND1/KCNA3/HTR3E/KCNE1/CLIC3/…
CVID_N_CVID_IEL	mRNA	MF	GO:0004930	G protein-coupled receptor activity	416	-0.2974	-1.47781	1.62151e-05	0.00455238	0.00407083	2967	tags=27%	list=19%	signal=23%	GRM4/OR2A25/CHRM4/SIGMAR1/GALR2/OR2Z1/OR14A2/HCRTR1/GALR3/PDGFRL/TAS2R31/OR8B8/ADGRB2/SORCS1/ADORA3/ADRB2/GPRC5A/PDGFRB/OR51L1/GPR152/OXTR/OR2B2/OR6C75/PROKR2/NPR1/ADGRA2/OXGR1/OR6N1/HTR6/GPR132/GPR20/MAS1L/MC3R/OR6N2/OR2T1/MTNR1A/OR51D1/OR7D4/LTB4R/VIPR1/ADGRB1/OR10G2/OR52K1/GPR142/OR10H1/OR5K3/ADGRE2/OR51E2/GPER1/OR6A2/OPN4/OR14A16/CNR2/OR51F1/GPR4/OR52L1/CMKLR1/NPR3/OR13J1/DRD2/OPN1MW3/OR51A7/…
CVID_N_CVID_IEL	mRNA	MF	GO:0045296	cadherin binding	308	0.386656	1.61547	3.37096e-05	0.00565216	0.00505428	4332	tags=37%	list=28%	signal=27%	TMOD3/YKT6/PKN2/BZW1/STK24/SND1/TLN1/SNX9/OLFM4/EHD4/KIF5B/PRDX6/CD2AP/DDX6/TWF1/HSP90AB1/RDX/COBLL1/PPL/EIF2S3/ITGB1/FNBP1L/CCT8/CDH17/VAPA/KTN1/YWHAE/RAB10/ARHGAP18/MAPRE1/PTPN1/MYO1B/HNRNPK/H3C8/CD46/RACK1/PICALM/CDH11/AFDN/DDX3X/ANLN/CTNNAL1/PKM/CLINT1/HSPA5/PDLIM1/SEPTIN2/SWAP70/EPS8L2/IST1/PDXDC1/AHNAK/HDLBP/MPRIP/SCRIB/CDH1/PAK2/ESYT2/ARGLU1/STXBP6/MACF1/DLG1/STAT1/SLK/GOLGA3/EIF2A/ERC1/US…
CVID_N_CVID_IEL	mRNA	MF	GO:0019787	ubiquitin-like protein transferase activity	408	0.362575	1.54608	3.01056e-05	0.00565216	0.00505428	3837	tags=36%	list=25%	signal=27%	LONRF3/ANKIB1/FBXO30/CDC23/TRIM59/TRIM71/RMND5A/FANCL/CUL5/RNF168/BIRC6/UHRF2/MSL2/WSB1/CCAR1/MALT1/AKTIP/LMO7/MED30/RFFL/UBE2R2/RNF103/SMURF1/SMURF2/LONRF1/ANAPC4/MARCHF5/BIRC8/RNF6/NEDD4/TRIM36/RNF114/HECW1/UBE2H/RNF4/MED1/TRIM13/FBXL3/HLTF/PJA2/RNF7/ITCH/RLIM/FBXO27/RNF141/UBE4A/WDR24/TRAF3IP2/FBXO21/UBE2F/CUL2/CBX4/RANBP2/FBXL5/RNF149/UBE2D4/RBBP6/RNF216/LNX2/LTN1/IRF2BP1/ZNRF2/AREL1/TRIM27/T…
CVID_N_CVID_IEL	mRNA	MF	GO:0015026	coreceptor activity	40	-0.581923	-2.02426	6.21631e-05	0.00615059	0.00549998	630	tags=20%	list=4%	signal=19%	IL12RB2/RGMA/IL1RAP/CSPG4/IL2RB/ACKR3/CSF2RB/RAMP3
CVID_N_CVID_IEL	mRNA	MF	GO:0005096	GTPase activator activity	230	0.407183	1.6545	5.35231e-05	0.00615059	0.00549998	2925	tags=26%	list=19%	signal=21%	SIPA1L2/RALBP1/MYO9A/ARHGAP32/SMAP2/GDI2/RGPD3/RAB3GAP1/EVI5/ARHGAP19/ARHGAP23/TBC1D9/ASAP3/ARFGAP3/RALGAPA2/RIN2/DEPDC1B/SMCR8/STXBP5/CHM/SGSM2/JUN/ARHGAP18/SEC23A/DOCK1/RGPD1/ANKRD27/TBC1D3B/HACD3/RAB3GAP2/LARS1/RANBP2/TBC1D12/STARD13/RGS2/ARHGDIB/RASA2/ARHGAP10/SYDE2/RALGAPB/ACAP2/ELMOD2/ERRFI1/RGS9/CHN1/ARHGAP8/SMAP1/FAM13A/GIT2/ARHGAP35/DOCK5/ARAP2/TBC1D15/RINL/RAP1GAP2/ARHGEF12/ARHGAP42/IQG…
CVID_N_CVID_IEL	mRNA	MF	GO:0005216	ion channel activity	338	-0.302503	-1.4823	6.18739e-05	0.00615059	0.00549998	2875	tags=28%	list=19%	signal=24%	CLCN5/CHRNA5/SLC17A8/KCNMB4/TTYH2/SLC26A11/KCNT2/HTR3C/GRIK1/PIEZO2/KCNAB3/KCNAB1/KCNK17/PKD1/TMC4/SLC26A9/FXYD1/TRPM5/SCN1B/MFSD8/OTOP2/KCNQ4/ASIC2/CLIC1/SLC24A1/GABRR3/SCN7A/TMEM109/KCNH7/CACNG3/KCNAB2/P2RX4/CCDC51/KCNS3/TRPC3/CALHM2/P2RX5/KCNN3/KCNQ2/KCNMB1/TSPOAP1/TMC2/KCNJ3/KCNMB2/SCN3B/TMEM150C/TRPC7/CACNA2D3/TRPV4/OTOP3/CACNB3/CNGA2/TRPC4/KCNQ5/CHRNA1/TMEM38A/GRIA4/SNAP25/CACNG7/GRIN2A/RAS…
CVID_N_CVID_IEL	mRNA	MF	GO:0008047	enzyme activator activity	499	0.339761	1.47087	0.000101713	0.0087864	0.00785698	2800	tags=24%	list=18%	signal=20%	SIPA1L2/RALBP1/MYO9A/GUCA2A/ARHGAP32/SMAP2/BMP2/GTF3C4/GDI2/RGPD3/RAB3GAP1/EVI5/ARHGAP19/GM2A/ARHGAP23/STK4/MALT1/TBC1D9/CALM1/ASAP3/BTC/ARFGAP3/CCNT2/RALGAPA2/RIN2/PPP2R5E/SDHAF4/DEPDC1B/PLAA/SMCR8/STXBP5/CHM/SGSM2/JUN/ARHGAP18/SEC23A/DOCK1/CCND2/DBF4/RGPD1/ANKRD27/ETAA1/NSMAF/GAS6/TBC1D3B/CALM2/PSAP/HACD3/CAB39/RACK1/RAB3GAP2/CTSS/CASP3/LARS1/RANBP2/TBC1D12/STARD13/HBEGF/DDX3X/APAF1/CTSK/RGS2/I…
CVID_N_CVID_IEL	mRNA	MF	GO:0016755	aminoacyltransferase activity	424	0.351164	1.50607	0.000191211	0.0143153	0.0128011	3837	tags=34%	list=25%	signal=27%	LONRF3/ANKIB1/FBXO30/CDC23/TRIM59/TRIM71/RMND5A/FANCL/CUL5/RNF168/BIRC6/UHRF2/MSL2/WSB1/CCAR1/MALT1/AKTIP/LMO7/MED30/RFFL/UBE2R2/RNF103/SMURF1/SMURF2/LONRF1/ANAPC4/MARCHF5/BIRC8/RNF6/NEDD4/TRIM36/RNF114/HECW1/UBE2H/RNF4/MED1/TRIM13/FBXL3/HLTF/PJA2/RNF7/ITCH/RLIM/FBXO27/RNF141/UBE4A/WDR24/TRAF3IP2/FBXO21/UBE2F/CUL2/CBX4/RANBP2/FBXL5/RNF149/UBE2D4/RBBP6/RNF216/LNX2/LTN1/IRF2BP1/ZNRF2/AREL1/TRIM27/T…
CVID_N_CVID_IEL	mRNA	MF	GO:0016408	C-acyltransferase activity	16	0.726801	1.84521	0.000481155	0.0270169	0.0241591	3210	tags=56%	list=21%	signal=45%	SPTLC2/SPTLC3/SCP2/HADHB/GCAT/ACSM3/ACAA2/HADHA/ACAT1
CVID_N_CVID_IEL	mRNA	MF	GO:0140375	immune receptor activity	112	-0.390706	-1.65424	0.000472824	0.0270169	0.0241591	1646	tags=29%	list=11%	signal=26%	MR1/HLA-DQA2/FCGR2B/EBI3/IL4R/CR1/GFRA1/CD74/CRLF2/CD160/LILRA2/IL5RA/CMKLR1/FCGR3A/IL31RA/IFNGR2/IL20RB/FPR1/FCER1A/CXCR1/HLA-DPA1/FCGR1BP/IL12RB2/CNTFR/CCRL2/IL1RAP/CX3CR1/FCGR1A/IL2RB/KIR2DL4/ACKR3/CSF2RB
CVID_N_CVID_IEL	mRNA	MF	GO:0043021	ribonucleoprotein complex binding	158	0.413295	1.61862	0.000916803	0.0437983	0.0391654	4753	tags=42%	list=31%	signal=29%	LEMD3/SEC61A1/DHX9/TOP2B/SND1/STRAP/SRP54/SBDS/SRP72/NOPCHAP1/IMPACT/UHMK1/RBM23/RBM39/ITCH/ABCE1/NME1/RACK1/DDX3X/C1QBP/LTN1/HSPA5/AFG2B/PTCD3/EIF4A3/USP16/CINP/PIWIL1/PRMT5/DDX17/G3BP1/CCDC47/YBX3/CD2BP2/YTHDF3/MTIF2/MTRES1/EIF2A/NCLN/GTPBP4/TACO1/NPM1/MAP3K20/IFIH1/PPIH/ETF1/SLFN12/IFRD2/RBM3/EZH2/SECISBP2/MRRF/ZNF622/NOMO1/RPLP1/CPEB3/NEMF/RPSA/MALSU1/LETMD1/MDM2/STAU2/CPEB4/LIN28A/GCN1/EIF1B
CVID_N_CVID_IEL	mRNA	MF	GO:0044389	ubiquitin-like protein ligase binding	291	0.358258	1.48456	0.000846525	0.0437983	0.0391654	3453	tags=32%	list=22%	signal=25%	FANCL/DNAJA1/HSPA9/UBXN7/CUL5/LAPTM5/RIGI/CASC3/ABCB1/PRKAR2B/SNX9/CAMLG/MAP1LC3B2/PSMD1/PRDX6/RFFL/USP25/HSP90AB1/SPART/GPI/TGFBR1/JKAMP/STAT2/HLTF/JUN/YWHAE/DBT/ITCH/PSMA3/FZD6/RHOBTB3/CUL2/HIF1A/ATXN3/UBE2D4/CDK5RAP3/TRAF5/NFE2L2/HSPA5/BCL10/LYN/TSG101/SMC6/MFN2/CUL3/UBE2J2/GABARAP/CCNB1/POLR2A/TRIP4/DAXX/UBE2K/SMAD5/GSK3B/PCBP2/RPS27A/RAD18/FZD5/CEBPB/SLF1/HSP90AA1/KDM4A/STAT1/SUMO1/ERLIN2/BA…
CVID_N_CVID_IEL	mRNA	MF	GO:0140662	ATP-dependent protein folding chaperone	27	0.630896	1.83191	0.00111284	0.048243	0.0431399	4511	tags=70%	list=29%	signal=50%	CCT6B/HSPA9/CCT6A/HSP90AB1/HSPA2/HSPA4/CCT8/HSPA13/HSPA5/CCT3/HSP90AA1/TOR1A/TRAP1/HSP90B1/CCT5/HSPA6/HYOU1/HSPA8/HSPD1
CVID_N_CVID_IEL	mRNA	MF	GO:0061980	regulatory RNA binding	42	0.567424	1.8191	0.00115989	0.048243	0.0431399	2412	tags=38%	list=16%	signal=32%	AGO4/ARB2A/DHX9/TRIM71/RBM10/AGO1/SOX4/DDX21/TUT4/HNRNPA2B1/SPOUT1/PIWIL1/TLR9/PUM2/HNRNPA1/MBD2
