# Supplementary material for: Altered duodenal N6-methyladenosine levels in common variable immunodeficiency associate with duodenal microbiota
Source: Front Immunol. 2026 Jul 8;17:1875823. doi: 10.3389/fimmu.2026.1875823 (PMC13388135; doi:10.3389/fimmu.2026.1875823)
Supplement: Supplementary file 4 [file Table3.xlsx]

## Sheet: bacteria
Condition	Taxon_for_cca_model	bacteria	bact_short	V1_CCA_loadings
CONTROL	Phylum	d__Bacteria;p__Proteobacteria	Proteobacteria	-0.699039
CONTROL	Phylum	d__Bacteria;p__Firmicutes	Firmicutes	-0.682215
CONTROL	Phylum	d__Bacteria;p__Bacteroidota	Bacteroidota	-0.213863
CONTROL	Phylum	d__Bacteria;p__Actinobacteriota	Actinobacteriota	-0.0137959
CONTROL	Class	d__Bacteria;p__Proteobacteria;c__Gammaproteobacteria	Gammaproteobacteria	-0.899603
CONTROL	Class	d__Bacteria;p__Firmicutes;c__Bacilli	Bacilli	-0.434842
CONTROL	Class	d__Bacteria;p__Firmicutes;c__Negativicutes	Negativicutes	-0.0403276
CONTROL	Order	d__Bacteria;p__Proteobacteria;c__Gammaproteobacteria;o__Pseudomonadales	Pseudomonadales	-0.477164
CONTROL	Order	d__Bacteria;p__Firmicutes;c__Bacilli;o__Lactobacillales	Lactobacillales	-0.441934
CONTROL	Order	d__Bacteria;p__Firmicutes;c__Negativicutes;o__Veillonellales-Selenomonadales	Veillonellales-Selenomonadales	-0.399876
CONTROL	Order	d__Bacteria;p__Bacteroidota;c__Bacteroidia;o__Bacteroidales	Bacteroidales	-0.336263
CONTROL	Order	d__Bacteria;p__Proteobacteria;c__Gammaproteobacteria;o__Burkholderiales	Burkholderiales	-0.2802
CONTROL	Order	d__Bacteria;p__Proteobacteria;c__Gammaproteobacteria;o__Enterobacterales	Enterobacterales	-0.273132
CONTROL	Order	d__Bacteria;p__Proteobacteria;c__Gammaproteobacteria;o__Pasteurellales	Pasteurellales	-0.185037
CONTROL	Order	d__Bacteria;p__Actinobacteriota;c__Actinobacteria;o__Micrococcales	Micrococcales	-0.158925
CONTROL	Order	d__Bacteria;p__Fusobacteriota;c__Fusobacteriia;o__Fusobacteriales	Fusobacteriales	-0.090256
CONTROL	Order	d__Bacteria;p__Firmicutes;c__Clostridia;o__Peptostreptococcales-Tissierellales	Peptostreptococcales-Tissierellales	-0.0710125
CONTROL	Order	d__Bacteria;p__Actinobacteriota;c__Actinobacteria;o__Actinomycetales	Actinomycetales	-0.0614838
CONTROL	Order	d__Bacteria;p__Actinobacteriota;c__Actinobacteria;o__Propionibacteriales	Propionibacteriales	0.0547536
CONTROL	Order	d__Bacteria;p__Proteobacteria;c__Alphaproteobacteria;o__Caulobacterales	Caulobacterales	0.0547536
CONTROL	Order	d__Bacteria;p__Firmicutes;c__Clostridia;o__Oscillospirales	Oscillospirales	0.0547536
CONTROL	Order	d__Bacteria;p__Bacteroidota;c__Bacteroidia;o__Cytophagales	Cytophagales	0.0547536
CONTROL	Order	d__Bacteria;p__Firmicutes;c__Bacilli;o__Mycoplasmatales	Mycoplasmatales	0.0547536
CONTROL	Order	d__Bacteria;p__Firmicutes;c__Bacilli;o__Bacillales	Bacillales	0.0547536
CONTROL	Order	d__Bacteria;p__Firmicutes;c__Clostridia;__	Clostridia__ssp‡	0.0547536
CONTROL	Order	d__Bacteria;p__Deinococcota;c__Deinococci;o__Thermales	Thermales	0.0547536
CONTROL	Order	d__Bacteria;p__Firmicutes;c__Clostridia;o__Clostridiales	Clostridiales	0.0547536
CONTROL	Order	d__Bacteria;p__Myxococcota;c__Myxococcia;o__Myxococcales	Myxococcales	0.0547536
CONTROL	Order	d__Bacteria;p__Cyanobacteria;c__Cyanobacteriia;o__Chloroplast	Chloroplast	0.0547536
CONTROL	Order	d__Bacteria;p__Firmicutes;c__Clostridia;o__Christensenellales	Christensenellales	0.0547536
CONTROL	Order	d__Bacteria;p__Synergistota;c__Synergistia;o__Synergistales	Synergistales	0.0547536
CONTROL	Order	d__Bacteria;p__Proteobacteria;c__Alphaproteobacteria;o__Sphingomonadales	Sphingomonadales	0.0547536
CONTROL	Order	d__Bacteria;p__Proteobacteria;c__Gammaproteobacteria;o__Alteromonadales	Alteromonadales	0.0547536
CONTROL	Order	d__Bacteria;p__Proteobacteria;c__Gammaproteobacteria;o__Cardiobacteriales	Cardiobacteriales	0.0547536
CONTROL	Order	d__Bacteria;p__Actinobacteriota;c__Acidimicrobiia;o__Microtrichales	Microtrichales	0.0547536
CONTROL	Order	d__Bacteria;p__Actinobacteriota;c__Thermoleophilia;o__Gaiellales	Gaiellales	0.0547536
CONTROL	Order	d__Bacteria;p__Verrucomicrobiota;c__Verrucomicrobiae;o__Pedosphaerales	Pedosphaerales	0.0547536
CONTROL	Order	d__Bacteria;p__Firmicutes;c__Clostridia;o__Clostridia_vadinBB60_group	Clostridia_vadinBB60_group	0.0547536
CONTROL	Order	d__Bacteria;p__Actinobacteriota;c__Acidimicrobiia;o__uncultured	uncultured	0.0547536
CONTROL	Order	d__Bacteria;p__Desulfobacterota;c__Desulfovibrionia;o__Desulfovibrionales	Desulfovibrionales	0.0547536
CONTROL	Order	d__Bacteria;p__Bacteroidota;c__Bacteroidia;o__Sphingobacteriales	Sphingobacteriales	0.0547536
CONTROL	Order	d__Bacteria;p__Proteobacteria;c__Gammaproteobacteria;o__Xanthomonadales	Xanthomonadales	-0.0535018
CONTROL	Order	d__Bacteria;p__Firmicutes;c__Clostridia;o__Lachnospirales	Lachnospirales	-0.0330375
CONTROL	Order	d__Bacteria;p__Firmicutes;c__Clostridia;o__Peptococcales	Peptococcales	0.0291755
CONTROL	Order	d__Bacteria;p__Patescibacteria;c__Saccharimonadia;o__Saccharimonadales	Saccharimonadales	-0.024599
CONTROL	Order	d__Bacteria;p__Firmicutes;c__Bacilli;o__Staphylococcales	Staphylococcales	-0.00735895
CONTROL	Order	d__Bacteria;p__Bacteroidota;c__Bacteroidia;__	Bacteroidia__ssp‡	0.00633976
CONTROL	Family	d__Bacteria;p__Proteobacteria;c__Gammaproteobacteria;o__Pseudomonadales;f__Pseudomonadaceae	Pseudomonadaceae	-0.527791
CONTROL	Family	d__Bacteria;p__Firmicutes;c__Bacilli;o__Lactobacillales;f__Streptococcaceae	Streptococcaceae	-0.477659
CONTROL	Family	d__Bacteria;p__Firmicutes;c__Negativicutes;o__Veillonellales-Selenomonadales;f__Veillonellaceae	Veillonellaceae	-0.4177
CONTROL	Family	d__Bacteria;p__Bacteroidota;c__Bacteroidia;o__Bacteroidales;f__Prevotellaceae	Prevotellaceae	-0.356374
CONTROL	Family	d__Bacteria;p__Proteobacteria;c__Gammaproteobacteria;o__Enterobacterales;f__Yersiniaceae	Yersiniaceae	-0.298033
CONTROL	Family	d__Bacteria;p__Proteobacteria;c__Gammaproteobacteria;o__Pasteurellales;f__Pasteurellaceae	Pasteurellaceae	-0.198763
CONTROL	Family	d__Bacteria;p__Actinobacteriota;c__Actinobacteria;o__Micrococcales;f__Micrococcaceae	Micrococcaceae	-0.166023
CONTROL	Family	d__Bacteria;p__Firmicutes;c__Negativicutes;o__Veillonellales-Selenomonadales;f__Selenomonadaceae	Selenomonadaceae	-0.15053
CONTROL	Family	d__Bacteria;p__Actinobacteriota;c__Actinobacteria;o__Actinomycetales;f__Actinomycetaceae	Actinomycetaceae	-0.0583002
CONTROL	Family	d__Bacteria;p__Proteobacteria;c__Gammaproteobacteria;o__Burkholderiales;f__Burkholderiaceae	Burkholderiaceae	-0.0564421
CONTROL	Family	d__Bacteria;p__Firmicutes;c__Clostridia;o__Peptostreptococcales-Tissierellales;f__Peptostreptococcaceae	Peptostreptococcaceae	-0.0503256
CONTROL	Family	d__Bacteria;p__Fusobacteriota;c__Fusobacteriia;o__Fusobacteriales;f__Fusobacteriaceae	Fusobacteriaceae	-0.0476234
CONTROL	Family	d__Bacteria;p__Firmicutes;c__Bacilli;o__Lactobacillales;__	Lactobacillales__ssp‡	-0.0314235
CONTROL	Family	d__Bacteria;p__Firmicutes;c__Clostridia;o__Lachnospirales;f__Lachnospiraceae	Lachnospiraceae	-0.0255945
CONTROL	Family	d__Bacteria;p__Patescibacteria;c__Saccharimonadia;o__Saccharimonadales;f__Saccharimonadaceae	Saccharimonadaceae	-0.0149171
CONTROL	Genus	d__Bacteria;p__Proteobacteria;c__Gammaproteobacteria;o__Pseudomonadales;f__Pseudomonadaceae;g__Pseudomonas	Pseudomonas	-0.47934
CONTROL	Genus	d__Bacteria;p__Firmicutes;c__Bacilli;o__Lactobacillales;f__Streptococcaceae;g__Streptococcus	Streptococcus	-0.440981
CONTROL	Genus	d__Bacteria;p__Firmicutes;c__Negativicutes;o__Veillonellales-Selenomonadales;f__Veillonellaceae;g__Veillonella	Veillonella	-0.386513
CONTROL	Genus	d__Bacteria;p__Bacteroidota;c__Bacteroidia;o__Bacteroidales;f__Prevotellaceae;g__Prevotella	Prevotella	-0.3206
CONTROL	Genus	d__Bacteria;p__Proteobacteria;c__Gammaproteobacteria;o__Enterobacterales;f__Yersiniaceae;__	Yersiniaceae__ssp‡	-0.283708
CONTROL	Genus	d__Bacteria;p__Proteobacteria;c__Gammaproteobacteria;o__Pasteurellales;f__Pasteurellaceae;g__Haemophilus	Haemophilus	-0.219698
CONTROL	Genus	d__Bacteria;p__Actinobacteriota;c__Actinobacteria;o__Micrococcales;f__Micrococcaceae;g__Rothia	Rothia	-0.201237
CONTROL	Genus	d__Bacteria;p__Bacteroidota;c__Bacteroidia;o__Bacteroidales;f__Prevotellaceae;g__Alloprevotella	Alloprevotella	-0.179245
CONTROL	Genus	d__Bacteria;p__Firmicutes;c__Negativicutes;o__Veillonellales-Selenomonadales;f__Selenomonadaceae;g__Selenomonas	Selenomonas	-0.177663
CONTROL	Genus	d__Bacteria;p__Firmicutes;c__Negativicutes;o__Veillonellales-Selenomonadales;f__Veillonellaceae;g__Megasphaera	Megasphaera	-0.157041
CONTROL	Genus	d__Bacteria;p__Actinobacteriota;c__Actinobacteria;o__Actinomycetales;f__Actinomycetaceae;g__Actinomyces	Actinomyces	-0.118797
CONTROL	Genus	d__Bacteria;p__Proteobacteria;c__Gammaproteobacteria;o__Burkholderiales;f__Burkholderiaceae;g__Burkholderia-Caballeronia-Paraburkholderia	Burkholderia†	-0.117183
CONTROL	Genus	d__Bacteria;p__Fusobacteriota;c__Fusobacteriia;o__Fusobacteriales;f__Fusobacteriaceae;g__Fusobacterium	Fusobacterium	-0.110502
CONTROL	Genus	d__Bacteria;p__Firmicutes;c__Bacilli;o__Lactobacillales;__;__	_ssp‡	-0.0972567
CONTROL	Genus	d__Bacteria;p__Patescibacteria;c__Saccharimonadia;o__Saccharimonadales;f__Saccharimonadaceae;g__TM7x	TM7x	-0.0826604
CONTROL	Genus	d__Bacteria;p__Firmicutes;c__Bacilli;o__Staphylococcales;f__Gemellaceae;g__Gemella	Gemella	-0.0731604
CONTROL	Genus	d__Bacteria;p__Bacteroidota;c__Bacteroidia;o__Bacteroidales;f__Porphyromonadaceae;g__Porphyromonas	Porphyromonas	-0.0565216
CONTROL	Genus	d__Bacteria;p__Firmicutes;c__Clostridia;o__Lachnospirales;f__Lachnospiraceae;g__Oribacterium	Oribacterium	-0.0264678
CONTROL	Genus	d__Bacteria;p__Proteobacteria;c__Gammaproteobacteria;o__Burkholderiales;f__Neisseriaceae;g__Neisseria	Neisseria	-0.0196893
CVID_IEL	Phylum	d__Bacteria;p__Proteobacteria	Proteobacteria	-0.842136
CVID_IEL	Phylum	d__Bacteria;p__Firmicutes	Firmicutes	-0.529032
CVID_IEL	Phylum	d__Bacteria;p__Deinococcota	Deinococcota	0.0467208
CVID_IEL	Phylum	d__Bacteria;p__Spirochaetota	Spirochaetota	0.0467208
CVID_IEL	Phylum	d__Bacteria;p__Myxococcota	Myxococcota	0.0467208
CVID_IEL	Phylum	d__Bacteria;p__Synergistota	Synergistota	0.0467208
CVID_IEL	Phylum	d__Bacteria;p__Desulfobacterota	Desulfobacterota	0.0467208
CVID_IEL	Phylum	d__Bacteria;p__Campilobacterota	Campilobacterota	0.0041404
CVID_IEL	Class	d__Bacteria;p__Proteobacteria;c__Gammaproteobacteria	Gammaproteobacteria	-0.88716
CVID_IEL	Class	d__Bacteria;p__Firmicutes;c__Bacilli	Bacilli	-0.460676
CVID_IEL	Class	d__Bacteria;p__Firmicutes;c__Negativicutes	Negativicutes	-0.0269373
CVID_IEL	Order	d__Bacteria;p__Proteobacteria;c__Gammaproteobacteria;o__Burkholderiales	Burkholderiales	-0.526088
CVID_IEL	Order	d__Bacteria;p__Proteobacteria;c__Gammaproteobacteria;o__Pseudomonadales	Pseudomonadales	-0.52393
CVID_IEL	Order	d__Bacteria;p__Proteobacteria;c__Gammaproteobacteria;o__Enterobacterales	Enterobacterales	-0.440517
CVID_IEL	Order	d__Bacteria;p__Firmicutes;c__Bacilli;o__Lactobacillales	Lactobacillales	-0.404687
CVID_IEL	Order	d__Bacteria;p__Proteobacteria;c__Gammaproteobacteria;o__Xanthomonadales	Xanthomonadales	-0.301395
CVID_IEL	Order	d__Bacteria;p__Firmicutes;c__Negativicutes;o__Veillonellales-Selenomonadales	Veillonellales-Selenomonadales	-0.0079236
CVID_IEL	Family	d__Bacteria;p__Proteobacteria;c__Gammaproteobacteria;o__Enterobacterales;f__Yersiniaceae	Yersiniaceae	-0.491427
CVID_IEL	Family	d__Bacteria;p__Proteobacteria;c__Gammaproteobacteria;o__Pseudomonadales;f__Pseudomonadaceae	Pseudomonadaceae	-0.466959
CVID_IEL	Family	d__Bacteria;p__Firmicutes;c__Bacilli;o__Lactobacillales;f__Streptococcaceae	Streptococcaceae	-0.466905
CVID_IEL	Family	d__Bacteria;p__Proteobacteria;c__Gammaproteobacteria;o__Xanthomonadales;f__Xanthomonadaceae	Xanthomonadaceae	-0.346321
CVID_IEL	Family	d__Bacteria;p__Proteobacteria;c__Gammaproteobacteria;o__Burkholderiales;f__Burkholderiaceae	Burkholderiaceae	-0.298707
CVID_IEL	Family	d__Bacteria;p__Firmicutes;c__Negativicutes;o__Veillonellales-Selenomonadales;f__Veillonellaceae	Veillonellaceae	-0.225228
CVID_IEL	Family	d__Bacteria;p__Proteobacteria;c__Gammaproteobacteria;o__Burkholderiales;f__Alcaligenaceae	Alcaligenaceae	-0.153673
CVID_IEL	Family	d__Bacteria;p__Bacteroidota;c__Bacteroidia;o__Bacteroidales;f__Prevotellaceae	Prevotellaceae	-0.137331
CVID_IEL	Family	d__Bacteria;p__Cyanobacteria;c__Cyanobacteriia;o__Chloroplast;f__Chloroplast	Chloroplast	-0.0859587
CVID_IEL	Family	d__Bacteria;p__Fusobacteriota;c__Fusobacteriia;o__Fusobacteriales;f__Leptotrichiaceae	Leptotrichiaceae	-0.0757654
CVID_IEL	Family	d__Bacteria;p__Firmicutes;c__Clostridia;o__Lachnospirales;f__Lachnospiraceae	Lachnospiraceae	-0.0728517
CVID_IEL	Family	d__Bacteria;p__Firmicutes;c__Bacilli;o__Staphylococcales;f__Gemellaceae	Gemellaceae	-0.0334876
CVID_IEL	Family	d__Bacteria;p__Proteobacteria;c__Gammaproteobacteria;o__Pseudomonadales;f__Moraxellaceae	Moraxellaceae	-0.0228847
CVID_IEL	Genus	d__Bacteria;p__Firmicutes;c__Bacilli;o__Lactobacillales;f__Streptococcaceae;g__Streptococcus	Streptococcus	-0.369978
CVID_IEL	Genus	d__Bacteria;p__Proteobacteria;c__Gammaproteobacteria;o__Pseudomonadales;f__Pseudomonadaceae;g__Pseudomonas	Pseudomonas	-0.368757
CVID_IEL	Genus	d__Bacteria;p__Proteobacteria;c__Gammaproteobacteria;o__Enterobacterales;f__Yersiniaceae;__	Yersiniaceae__ssp‡	-0.324754
CVID_IEL	Genus	d__Bacteria;p__Proteobacteria;c__Gammaproteobacteria;o__Xanthomonadales;f__Xanthomonadaceae;g__Stenotrophomonas	Stenotrophomonas	-0.29978
CVID_IEL	Genus	d__Bacteria;p__Proteobacteria;c__Gammaproteobacteria;o__Enterobacterales;f__Yersiniaceae;g__Serratia	Serratia	-0.278391
CVID_IEL	Genus	d__Bacteria;p__Proteobacteria;c__Gammaproteobacteria;o__Burkholderiales;f__Burkholderiaceae;g__Burkholderia-Caballeronia-Paraburkholderia	Burkholderia†	-0.277219
CVID_IEL	Genus	d__Bacteria;p__Firmicutes;c__Negativicutes;o__Veillonellales-Selenomonadales;f__Veillonellaceae;g__Veillonella	Veillonella	-0.22213
CVID_IEL	Genus	d__Bacteria;p__Proteobacteria;c__Gammaproteobacteria;o__Burkholderiales;f__Alcaligenaceae;g__Achromobacter	Achromobacter	-0.196975
CVID_IEL	Genus	d__Bacteria;p__Bacteroidota;c__Bacteroidia;o__Bacteroidales;f__Prevotellaceae;g__Prevotella	Prevotella	-0.174557
CVID_IEL	Genus	d__Bacteria;p__Cyanobacteria;c__Cyanobacteriia;o__Chloroplast;f__Chloroplast;g__Chloroplast	Chloroplast	-0.160928
CVID_IEL	Genus	d__Bacteria;p__Firmicutes;c__Bacilli;o__Staphylococcales;f__Gemellaceae;g__Gemella	Gemella	-0.133596
CVID_IEL	Genus	d__Bacteria;p__Firmicutes;c__Negativicutes;o__Veillonellales-Selenomonadales;f__Veillonellaceae;g__Megasphaera	Megasphaera	-0.121578
CVID_IEL	Genus	d__Bacteria;p__Fusobacteriota;c__Fusobacteriia;o__Fusobacteriales;f__Leptotrichiaceae;g__Streptobacillus	Streptobacillus	-0.109999
CVID_IEL	Genus	d__Bacteria;p__Proteobacteria;c__Gammaproteobacteria;o__Pasteurellales;f__Pasteurellaceae;g__Haemophilus	Haemophilus	-0.103173
CVID_IEL	Genus	d__Bacteria;p__Patescibacteria;c__Saccharimonadia;o__Saccharimonadales;f__Saccharimonadales;g__Saccharimonadales	Saccharimonadales	-0.0896025
CVID_IEL	Genus	d__Bacteria;p__Proteobacteria;c__Gammaproteobacteria;o__Burkholderiales;f__Neisseriaceae;g__Neisseria	Neisseria	-0.0878842
CVID_IEL	Genus	d__Bacteria;p__Bacteroidota;c__Bacteroidia;o__Bacteroidales;f__Prevotellaceae;g__Alloprevotella	Alloprevotella	-0.0821457
CVID_IEL	Genus	d__Bacteria;p__Fusobacteriota;c__Fusobacteriia;o__Fusobacteriales;f__Leptotrichiaceae;g__Leptotrichia	Leptotrichia	-0.0782415
CVID_IEL	Genus	d__Bacteria;p__Actinobacteriota;c__Coriobacteriia;o__Coriobacteriales;f__Atopobiaceae;g__Atopobium	Atopobium	-0.0745549
CVID_IEL	Genus	d__Bacteria;p__Proteobacteria;c__Gammaproteobacteria;o__Pseudomonadales;f__Moraxellaceae;g__Acinetobacter	Acinetobacter	-0.0732402
CVID_IEL	Genus	d__Bacteria;p__Actinobacteriota;c__Actinobacteria;o__Actinomycetales;f__Actinomycetaceae;g__Actinomyces	Actinomyces	-0.0676883
CVID_IEL	Genus	d__Bacteria;p__Proteobacteria;c__Gammaproteobacteria;o__Xanthomonadales;f__Rhodanobacteraceae;g__Dyella	Dyella	-0.0583381
CVID_IEL	Genus	d__Bacteria;p__Firmicutes;c__Clostridia;o__Lachnospirales;f__Lachnospiraceae;g__Lachnospiraceae_ND3007_group	Lachnospiraceae_ND3007_group	-0.0582975
CVID_IEL	Genus	d__Bacteria;p__Firmicutes;c__Clostridia;o__Oscillospirales;f__Ruminococcaceae;g__	Ruminococcaceae__ssp‡	-0.04981
CVID_IEL	Genus	d__Bacteria;p__Firmicutes;c__Clostridia;o__Christensenellales;f__Christensenellaceae;g__Christensenellaceae_R-7_group	Christensenellaceae_R-7_group	-0.0469489
CVID_IEL	Genus	d__Bacteria;p__Firmicutes;c__Bacilli;o__Lactobacillales;f__Carnobacteriaceae;g__Granulicatella	Granulicatella	-0.0418724
CVID_IEL	Genus	d__Bacteria;p__Firmicutes;c__Negativicutes;o__Veillonellales-Selenomonadales;f__Selenomonadaceae;g__Selenomonas	Selenomonas	-0.0367537
CVID_IEL	Genus	d__Bacteria;p__Proteobacteria;c__Alphaproteobacteria;o__Rhizobiales;f__Beijerinckiaceae;g__Methylobacterium-Methylorubrum	Methylobacterium-Methylorubrum	-0.0357089
CVID_IEL	Genus	d__Bacteria;p__Firmicutes;c__Bacilli;o__Bacillales;f__Bacillaceae;g__Bacillus	Bacillus	-0.0340578
CVID_IEL	Genus	d__Bacteria;p__Firmicutes;c__Clostridia;o__Lachnospirales;f__Lachnospiraceae;g__Roseburia	Roseburia	-0.0335239
CVID_IEL	Genus	d__Bacteria;p__Proteobacteria;c__Gammaproteobacteria;o__Pasteurellales;f__Pasteurellaceae;g__Aggregatibacter	Aggregatibacter	-0.0333292
CVID_IEL	Genus	d__Bacteria;p__Proteobacteria;c__Gammaproteobacteria;o__Xanthomonadales;f__Xanthomonadaceae;g__Pseudoxanthomonas	Pseudoxanthomonas	-0.03075
CVID_IEL	Genus	d__Bacteria;p__Proteobacteria;c__Gammaproteobacteria;o__Burkholderiales;f__Hydrogenophilaceae;g__Tepidiphilus	Tepidiphilus	-0.0270808
CVID_IEL	Genus	d__Bacteria;p__Proteobacteria;c__Gammaproteobacteria;o__Burkholderiales;f__Comamonadaceae;g__Schlegelella	Schlegelella	-0.0266137
CVID_IEL	Genus	d__Bacteria;p__Firmicutes;c__Negativicutes;o__Veillonellales-Selenomonadales;f__Selenomonadaceae;g__Selenomonadaceae	Selenomonadaceae	-0.0261315
CVID_IEL	Genus	d__Bacteria;p__Actinobacteriota;c__Actinobacteria;o__Micrococcales;f__Microbacteriaceae;g__Microbacterium	Microbacterium	-0.025932
CVID_IEL	Genus	d__Bacteria;p__Actinobacteriota;c__Actinobacteria;o__Corynebacteriales;f__Corynebacteriaceae;g__Corynebacterium	Corynebacterium	-0.0254606
CVID_IEL	Genus	d__Bacteria;p__Firmicutes;c__Negativicutes;o__Veillonellales-Selenomonadales;f__Veillonellaceae;g__Dialister	Dialister	-0.0254606
CVID_IEL	Genus	d__Bacteria;p__Bacteroidota;c__Bacteroidia;o__Bacteroidales;f__Bacteroidaceae;g__Bacteroides	Bacteroides	0.0251606
CVID_IEL	Genus	d__Bacteria;p__Firmicutes;c__Negativicutes;o__Veillonellales-Selenomonadales;f__Veillonellaceae;g__Anaeroglobus	Anaeroglobus	0.0251606
CVID_IEL	Genus	d__Bacteria;p__Patescibacteria;c__Gracilibacteria;o__Absconditabacteriales_(SR1);f__Absconditabacteriales_(SR1);g__Absconditabacteriales_(SR1)	Absconditabacteriales_(SR1)	0.0251606
CVID_IEL	Genus	d__Bacteria;p__Proteobacteria;c__Gammaproteobacteria;o__Burkholderiales;f__Burkholderiaceae;g__Lautropia	Lautropia	0.0251606
CVID_IEL	Genus	d__Bacteria;p__Actinobacteriota;c__Actinobacteria;o__Propionibacteriales;f__Propionibacteriaceae;g__Propionibacterium	Propionibacterium	0.0251606
CVID_IEL	Genus	d__Bacteria;p__Firmicutes;c__Bacilli;o__Lactobacillales;f__Aerococcaceae;g__Abiotrophia	Abiotrophia	0.0251606
CVID_IEL	Genus	d__Bacteria;p__Firmicutes;c__Clostridia;o__Oscillospirales;f__[Eubacterium]_coprostanoligenes_group;g__[Eubacterium]_coprostanoligenes_group	[Eubacterium]_coprostanoligenes_group	0.0251606
CVID_IEL	Genus	d__Bacteria;p__Firmicutes;c__Negativicutes;o__Veillonellales-Selenomonadales;f__Veillonellaceae;g__Veillonellaceae	Veillonellaceae	0.0251606
CVID_IEL	Genus	d__Bacteria;p__Firmicutes;c__Clostridia;o__Oscillospirales;f__Oscillospiraceae;g__UCG-002	UCG-002	0.0251606
CVID_IEL	Genus	d__Bacteria;p__Firmicutes;c__Clostridia;o__Peptostreptococcales-Tissierellales;f__Anaerovoracaceae;g__[Eubacterium]_nodatum_group	[Eubacterium]_nodatum_group	0.0251606
CVID_IEL	Genus	d__Bacteria;p__Firmicutes;c__Bacilli;o__Lactobacillales;f__Lactobacillaceae;g__Lactobacillus	Lactobacillus	0.0251606
CVID_IEL	Genus	d__Bacteria;p__Firmicutes;c__Clostridia;o__Lachnospirales;f__Lachnospiraceae;__	Lachnospiraceae__ssp‡	0.0251606
CVID_IEL	Genus	d__Bacteria;p__Firmicutes;c__Clostridia;o__Lachnospirales;f__Lachnospiraceae;g__Lachnospiraceae_NK4A136_group	Lachnospiraceae_NK4A136_group	0.0251606
CVID_IEL	Genus	d__Bacteria;p__Firmicutes;c__Clostridia;o__Lachnospirales;f__Lachnospiraceae;g__Anaerostipes	Anaerostipes	0.0251606
CVID_IEL	Genus	d__Bacteria;p__Proteobacteria;c__Gammaproteobacteria;o__Burkholderiales;f__Comamonadaceae;g__Limnohabitans	Limnohabitans	0.0251606
CVID_IEL	Genus	d__Bacteria;p__Firmicutes;c__Clostridia;o__Lachnospirales;f__Lachnospiraceae;g__Johnsonella	Johnsonella	0.0251606
CVID_IEL	Genus	d__Bacteria;p__Bacteroidota;c__Bacteroidia;o__Cytophagales;f__Spirosomaceae;g__Emticicia	Emticicia	0.0251606
CVID_IEL	Genus	d__Bacteria;p__Bacteroidota;c__Bacteroidia;o__Bacteroidales;f__Barnesiellaceae;g__Coprobacter	Coprobacter	0.0251606
CVID_IEL	Genus	d__Bacteria;p__Firmicutes;c__Clostridia;o__Lachnospirales;f__Lachnospiraceae;g__Epulopiscium	Epulopiscium	0.0251606
CVID_IEL	Genus	d__Bacteria;p__Bacteroidota;c__Bacteroidia;o__Chitinophagales;f__Chitinophagaceae;g__Chitinophaga	Chitinophaga	0.0251606
CVID_IEL	Genus	d__Bacteria;p__Firmicutes;c__Clostridia;o__Lachnospirales;f__Lachnospiraceae;g__CAG-56	CAG-56	0.0251606
CVID_IEL	Genus	d__Bacteria;p__Firmicutes;c__Bacilli;o__Mycoplasmatales;f__Mycoplasmataceae;g__Mycoplasma	Mycoplasma	0.0251606
CVID_IEL	Genus	d__Bacteria;p__Firmicutes;c__Clostridia;o__Lachnospirales;f__Lachnospiraceae;g__[Ruminococcus]_torques_group	[Ruminococcus]_torques_group	0.0251606
CVID_IEL	Genus	d__Bacteria;p__Proteobacteria;c__Alphaproteobacteria;o__Rhizobiales;f__Rhizobiaceae;__	Rhizobiaceae__ssp‡	0.0251606
CVID_IEL	Genus	d__Bacteria;p__Bacteroidota;c__Bacteroidia;o__Bacteroidales;f__Tannerellaceae;g__Parabacteroides	Parabacteroides	0.0251606
CVID_IEL	Genus	d__Bacteria;p__Firmicutes;c__Clostridia;o__Oscillospirales;f__Ruminococcaceae;g__Subdoligranulum	Subdoligranulum	0.0251606
CVID_IEL	Genus	d__Bacteria;p__Bacteroidota;c__Bacteroidia;o__Bacteroidales;f__Prevotellaceae;g__uncultured	uncultured	0.0251606
CVID_IEL	Genus	d__Bacteria;p__Firmicutes;c__Bacilli;o__Bacillales;f__Bacillaceae;__	Bacillaceae__ssp‡	0.0251606
CVID_IEL	Genus	d__Bacteria;p__Proteobacteria;c__Gammaproteobacteria;o__Burkholderiales;f__Comamonadaceae;g__Comamonas	Comamonas	0.0251606
CVID_IEL	Genus	d__Bacteria;p__Proteobacteria;c__Gammaproteobacteria;o__Pasteurellales;f__Pasteurellaceae;g__Actinobacillus	Actinobacillus	0.0251606
CVID_IEL	Genus	d__Bacteria;p__Firmicutes;c__Clostridia;o__Lachnospirales;f__Lachnospiraceae;g__Lachnoanaerobaculum	Lachnoanaerobaculum	0.0251606
CVID_IEL	Genus	d__Bacteria;p__Firmicutes;c__Clostridia;o__Lachnospirales;f__Lachnospiraceae;g__Lachnoclostridium	Lachnoclostridium	0.0251606
CVID_IEL	Genus	d__Bacteria;p__Firmicutes;c__Clostridia;o__Lachnospirales;f__Lachnospiraceae;g__Lachnospiraceae_UCG-010	Lachnospiraceae_UCG-010	0.0251606
CVID_IEL	Genus	d__Bacteria;p__Firmicutes;c__Clostridia;o__Peptococcales;f__Peptococcaceae;g__Peptococcus	Peptococcus	0.0251606
CVID_IEL	Genus	d__Bacteria;p__Firmicutes;c__Clostridia;__;__;__	_ssp‡	0.0251606
CVID_IEL	Genus	d__Bacteria;p__Actinobacteriota;c__Actinobacteria;o__Micrococcales;f__Microbacteriaceae;g__Microbacteriaceae	Microbacteriaceae	0.0251606
CVID_IEL	Genus	d__Bacteria;p__Firmicutes;c__Clostridia;o__Lachnospirales;f__Lachnospiraceae;g__Lachnospiraceae_UCG-004	Lachnospiraceae_UCG-004	0.0251606
CVID_IEL	Genus	d__Bacteria;p__Firmicutes;c__Clostridia;o__Oscillospirales;f__Ruminococcaceae;g__Incertae_Sedis	Incertae_Sedis	0.0251606
CVID_IEL	Genus	d__Bacteria;p__Firmicutes;c__Clostridia;o__Lachnospirales;f__Lachnospiraceae;g__Sellimonas	Sellimonas	0.0251606
CVID_IEL	Genus	d__Bacteria;p__Deinococcota;c__Deinococci;o__Thermales;f__Thermaceae;g__Thermus	Thermus	0.0251606
CVID_IEL	Genus	d__Bacteria;p__Spirochaetota;c__Spirochaetia;o__Spirochaetales;f__Spirochaetaceae;g__Treponema	Treponema	0.0251606
CVID_IEL	Genus	d__Bacteria;p__Firmicutes;c__Clostridia;o__Lachnospirales;f__Lachnospiraceae;g__Marvinbryantia	Marvinbryantia	0.0251606
CVID_IEL	Genus	d__Bacteria;p__Proteobacteria;c__Gammaproteobacteria;o__Burkholderiales;f__Sutterellaceae;g__Parasutterella	Parasutterella	0.0251606
CVID_IEL	Genus	d__Bacteria;p__Firmicutes;c__Clostridia;o__Peptostreptococcales-Tissierellales;f__Anaerovoracaceae;g__Mogibacterium	Mogibacterium	0.0251606
CVID_IEL	Genus	d__Bacteria;p__Firmicutes;c__Clostridia;o__Clostridiales;f__Clostridiaceae;g__Clostridium_sensu_stricto_1	Clostridium_sensu_stricto_1	0.0251606
CVID_IEL	Genus	d__Bacteria;p__Myxococcota;c__Myxococcia;o__Myxococcales;f__Myxococcaceae;__	Myxococcaceae__ssp‡	0.0251606
CVID_IEL	Genus	d__Bacteria;p__Proteobacteria;c__Alphaproteobacteria;o__Caulobacterales;f__Caulobacteraceae;g__Asticcacaulis	Asticcacaulis	0.0251606
CVID_IEL	Genus	d__Bacteria;p__Bacteroidota;c__Bacteroidia;o__Flavobacteriales;f__Weeksellaceae;g__Bergeyella	Bergeyella	0.0251606
CVID_IEL	Genus	d__Bacteria;p__Firmicutes;c__Clostridia;o__Oscillospirales;f__Ruminococcaceae;g__Fournierella	Fournierella	0.0251606
CVID_IEL	Genus	d__Bacteria;p__Firmicutes;c__Clostridia;o__Peptostreptococcales-Tissierellales;f__Peptostreptococcaceae;g__[Eubacterium]_yurii_group	[Eubacterium]_yurii_group	0.0251606
CVID_IEL	Genus	d__Bacteria;p__Firmicutes;c__Clostridia;o__Christensenellales;f__Christensenellaceae;g__uncultured	uncultured	0.0251606
CVID_IEL	Genus	d__Bacteria;p__Firmicutes;c__Clostridia;o__Lachnospirales;f__Lachnospiraceae;g__Lachnospiraceae_NC2004_group	Lachnospiraceae_NC2004_group	0.0251606
CVID_IEL	Genus	d__Bacteria;p__Bacteroidota;c__Bacteroidia;o__Bacteroidales;f__Prevotellaceae;__	Prevotellaceae__ssp‡	0.0251606
CVID_IEL	Genus	d__Bacteria;p__Proteobacteria;c__Gammaproteobacteria;o__Burkholderiales;f__Comamonadaceae;g__Tepidimonas	Tepidimonas	0.0251606
CVID_IEL	Genus	d__Bacteria;p__Proteobacteria;c__Gammaproteobacteria;o__Burkholderiales;f__Comamonadaceae;g__Variovorax	Variovorax	0.0251606
CVID_IEL	Genus	d__Bacteria;p__Actinobacteriota;c__Actinobacteria;o__Propionibacteriales;f__Propionibacteriaceae;g__Cutibacterium	Cutibacterium	0.0251606
CVID_IEL	Genus	d__Bacteria;p__Proteobacteria;c__Gammaproteobacteria;o__Burkholderiales;f__Neisseriaceae;g__Kingella	Kingella	0.0251606
CVID_IEL	Genus	d__Bacteria;p__Firmicutes;c__Clostridia;o__Peptostreptococcales-Tissierellales;f__Peptostreptococcaceae;g__Filifactor	Filifactor	0.0251606
CVID_IEL	Genus	d__Bacteria;p__Firmicutes;c__Bacilli;o__Lactobacillales;f__Aerococcaceae;g__Aerococcus	Aerococcus	0.0251606
CVID_IEL	Genus	d__Bacteria;p__Bacteroidota;c__Bacteroidia;o__Flavobacteriales;f__Weeksellaceae;g__Cloacibacterium	Cloacibacterium	0.0251606
CVID_IEL	Genus	d__Bacteria;p__Firmicutes;c__Clostridia;o__Oscillospirales;f__Ruminococcaceae;g__uncultured	uncultured	0.0251606
CVID_IEL	Genus	d__Bacteria;p__Firmicutes;c__Clostridia;o__Lachnospirales;f__Lachnospiraceae;g__Coprococcus	Coprococcus	0.0251606
CVID_IEL	Genus	d__Bacteria;p__Firmicutes;c__Clostridia;o__Lachnospirales;f__Lachnospiraceae;g__GCA-900066575	GCA-900066575	0.0251606
CVID_IEL	Genus	d__Bacteria;p__Firmicutes;c__Clostridia;o__Oscillospirales;f__Ruminococcaceae;g__Faecalibacterium	Faecalibacterium	0.0251606
CVID_IEL	Genus	d__Bacteria;p__Firmicutes;c__Bacilli;o__Erysipelotrichales;f__Erysipelotrichaceae;g__Holdemanella	Holdemanella	0.0251606
CVID_IEL	Genus	d__Bacteria;p__Proteobacteria;c__Gammaproteobacteria;o__Burkholderiales;f__Oxalobacteraceae;g__Undibacterium	Undibacterium	0.0251606
CVID_IEL	Genus	d__Bacteria;p__Synergistota;c__Synergistia;o__Synergistales;f__Synergistaceae;g__Fretibacterium	Fretibacterium	0.0251606
CVID_IEL	Genus	d__Bacteria;p__Firmicutes;c__Clostridia;o__Peptostreptococcales-Tissierellales;f__Peptostreptococcaceae;g__Peptoanaerobacter	Peptoanaerobacter	0.0251606
CVID_IEL	Genus	d__Bacteria;p__Firmicutes;c__Clostridia;o__Oscillospirales;f__Ruminococcaceae;g__Ruminococcus	Ruminococcus	0.0251606
CVID_IEL	Genus	d__Bacteria;p__Proteobacteria;c__Gammaproteobacteria;o__Burkholderiales;f__Comamonadaceae;g__Acidovorax	Acidovorax	0.0251606
CVID_IEL	Genus	d__Bacteria;p__Bacteroidota;c__Bacteroidia;o__Bacteroidales;f__Rikenellaceae;g__Alistipes	Alistipes	0.0251606
CVID_IEL	Genus	d__Bacteria;p__Firmicutes;c__Clostridia;o__Oscillospirales;f__Ruminococcaceae;g__Candidatus_Soleaferrea	Candidatus_Soleaferrea	0.0251606
CVID_IEL	Genus	d__Bacteria;p__Actinobacteriota;c__Coriobacteriia;o__Coriobacteriales;f__Eggerthellaceae;g__Senegalimassilia	Senegalimassilia	0.0251606
CVID_IEL	Genus	d__Bacteria;p__Firmicutes;c__Clostridia;o__Christensenellales;f__Christensenellaceae;__	Christensenellaceae__ssp‡	0.0251606
CVID_IEL	Genus	d__Bacteria;p__Firmicutes;c__Clostridia;o__Oscillospirales;f__Oscillospiraceae;g__uncultured	uncultured	0.0251606
CVID_IEL	Genus	d__Bacteria;p__Firmicutes;c__Bacilli;o__Lactobacillales;f__Streptococcaceae;g__Lactococcus	Lactococcus	0.0251606
CVID_IEL	Genus	d__Bacteria;p__Proteobacteria;c__Alphaproteobacteria;o__Sphingomonadales;f__Sphingomonadaceae;g__Sphingomonas	Sphingomonas	0.0251606
CVID_IEL	Genus	d__Bacteria;p__Proteobacteria;c__Gammaproteobacteria;o__Enterobacterales;f__Enterobacteriaceae;g__Escherichia-Shigella	Escherichia-Shigella	0.0251606
CVID_IEL	Genus	d__Bacteria;p__Actinobacteriota;c__Coriobacteriia;o__Coriobacteriales;f__Atopobiaceae;g__Olsenella	Olsenella	0.0251606
CVID_IEL	Genus	d__Bacteria;p__Firmicutes;c__Clostridia;o__Oscillospirales;f__Oscillospiraceae;g__Colidextribacter	Colidextribacter	0.0251606
CVID_IEL	Genus	d__Bacteria;p__Proteobacteria;c__Gammaproteobacteria;o__Cardiobacteriales;f__Cardiobacteriaceae;g__Cardiobacterium	Cardiobacterium	0.0251606
CVID_IEL	Genus	d__Bacteria;p__Actinobacteriota;c__Acidimicrobiia;o__Microtrichales;f__Ilumatobacteraceae;g__CL500-29_marine_group	CL500-29_marine_group	0.0251606
CVID_IEL	Genus	d__Bacteria;p__Proteobacteria;c__Gammaproteobacteria;o__Burkholderiales;f__Alcaligenaceae;g__Bordetella	Bordetella	0.0251606
CVID_IEL	Genus	d__Bacteria;p__Proteobacteria;c__Alphaproteobacteria;o__Sphingomonadales;f__Sphingomonadaceae;__	Sphingomonadaceae__ssp‡	0.0251606
CVID_IEL	Genus	d__Bacteria;p__Firmicutes;c__Clostridia;o__Lachnospirales;f__Lachnospiraceae;g__[Eubacterium]_xylanophilum_group	[Eubacterium]_xylanophilum_group	0.0251606
CVID_IEL	Genus	d__Bacteria;p__Proteobacteria;c__Gammaproteobacteria;o__Burkholderiales;f__Burkholderiaceae;g__Polynucleobacter	Polynucleobacter	0.0251606
CVID_IEL	Genus	d__Bacteria;p__Actinobacteriota;c__Thermoleophilia;o__Gaiellales;f__uncultured;g__uncultured	uncultured	0.0251606
CVID_IEL	Genus	d__Bacteria;p__Firmicutes;c__Negativicutes;o__Veillonellales-Selenomonadales;f__Selenomonadaceae;__	Selenomonadaceae__ssp‡	0.0251606
CVID_IEL	Genus	d__Bacteria;p__Firmicutes;c__Clostridia;o__Lachnospirales;f__Lachnospiraceae;g__Agathobacter	Agathobacter	0.0251606
CVID_IEL	Genus	d__Bacteria;p__Campilobacterota;c__Campylobacteria;o__Campylobacterales;f__Helicobacteraceae;g__Helicobacter	Helicobacter	0.0251606
CVID_IEL	Genus	d__Bacteria;p__Firmicutes;c__Clostridia;o__Oscillospirales;f__Butyricicoccaceae;g__Butyricicoccus	Butyricicoccus	0.0251606
CVID_IEL	Genus	d__Bacteria;p__Bacteroidota;c__Bacteroidia;__;__;__	_ssp‡	0.0251606
CVID_IEL	Genus	d__Bacteria;p__Actinobacteriota;c__Actinobacteria;o__Streptomycetales;f__Streptomycetaceae;g__Streptomyces	Streptomyces	0.0251606
CVID_IEL	Genus	d__Bacteria;p__Firmicutes;c__Clostridia;o__Lachnospirales;f__Lachnospiraceae;g__[Ruminococcus]_gauvreauii_group	[Ruminococcus]_gauvreauii_group	0.0251606
CVID_IEL	Genus	d__Bacteria;p__Firmicutes;c__Clostridia;o__Lachnospirales;f__Lachnospiraceae;g__Eisenbergiella	Eisenbergiella	0.0251606
CVID_IEL	Genus	d__Bacteria;p__Firmicutes;c__Clostridia;o__Oscillospirales;f__Oscillospiraceae;g__UCG-005	UCG-005	0.0251606
CVID_IEL	Genus	d__Bacteria;p__Bacteroidota;c__Bacteroidia;o__Bacteroidales;f__Marinifilaceae;g__Odoribacter	Odoribacter	0.0251606
CVID_IEL	Genus	d__Bacteria;p__Proteobacteria;c__Gammaproteobacteria;o__Burkholderiales;f__Oxalobacteraceae;g__Duganella	Duganella	0.0251606
CVID_IEL	Genus	d__Bacteria;p__Proteobacteria;c__Gammaproteobacteria;o__Burkholderiales;f__Alcaligenaceae;g__Kerstersia	Kerstersia	0.0251606
CVID_IEL	Genus	d__Bacteria;p__Proteobacteria;c__Gammaproteobacteria;o__Burkholderiales;f__Neisseriaceae;g__Eikenella	Eikenella	0.0251606
CVID_IEL	Genus	d__Bacteria;p__Firmicutes;c__Bacilli;o__Lactobacillales;f__Carnobacteriaceae;g__Dolosigranulum	Dolosigranulum	0.0251606
CVID_IEL	Genus	d__Bacteria;p__Bacteroidota;c__Bacteroidia;o__Cytophagales;f__Spirosomaceae;g__Flectobacillus	Flectobacillus	0.0251606
CVID_IEL	Genus	d__Bacteria;p__Patescibacteria;c__Saccharimonadia;o__Saccharimonadales;f__Saccharimonadaceae;g__TM7a	TM7a	0.0251606
CVID_IEL	Genus	d__Bacteria;p__Proteobacteria;c__Gammaproteobacteria;o__Burkholderiales;f__Sutterellaceae;g__Sutterella	Sutterella	0.0251606
CVID_IEL	Genus	d__Bacteria;p__Firmicutes;c__Bacilli;o__Staphylococcales;f__Staphylococcaceae;g__Nosocomiicoccus	Nosocomiicoccus	0.0251606
CVID_IEL	Genus	d__Bacteria;p__Proteobacteria;c__Alphaproteobacteria;o__Rhizobiales;f__Rhizobiaceae;g__Mesorhizobium	Mesorhizobium	0.0251606
CVID_IEL	Genus	d__Bacteria;p__Firmicutes;c__Clostridia;o__Clostridia_vadinBB60_group;f__Clostridia_vadinBB60_group;g__Clostridia_vadinBB60_group	Clostridia_vadinBB60_group	0.0251606
CVID_IEL	Genus	d__Bacteria;p__Firmicutes;c__Clostridia;o__Oscillospirales;f__Oscillospiraceae;g__UCG-003	UCG-003	0.0251606
CVID_IEL	Genus	d__Bacteria;p__Firmicutes;c__Clostridia;o__Peptostreptococcales-Tissierellales;f__Anaerovoracaceae;g__[Eubacterium]_brachy_group	[Eubacterium]_brachy_group	0.0251606
CVID_IEL	Genus	d__Bacteria;p__Patescibacteria;c__Saccharimonadia;o__Saccharimonadales;f__Saccharimonadaceae;g__Saccharimonadaceae	Saccharimonadaceae	0.0251606
CVID_IEL	Genus	d__Bacteria;p__Proteobacteria;c__Gammaproteobacteria;o__Pseudomonadales;f__Moraxellaceae;g__Moraxella	Moraxella	0.0251606
CVID_IEL	Genus	d__Bacteria;p__Firmicutes;c__Clostridia;o__Lachnospirales;f__Lachnospiraceae;g__[Eubacterium]_hallii_group	[Eubacterium]_hallii_group	0.0251606
CVID_IEL	Genus	d__Bacteria;p__Actinobacteriota;c__Coriobacteriia;o__Coriobacteriales;f__Eggerthellaceae;g__Slackia	Slackia	0.0251606
CVID_IEL	Genus	d__Bacteria;p__Bacteroidota;c__Bacteroidia;o__Bacteroidales;f__Barnesiellaceae;g__Barnesiella	Barnesiella	0.0251606
CVID_IEL	Genus	d__Bacteria;p__Firmicutes;c__Clostridia;o__Oscillospirales;f__Oscillospiraceae;g__Flavonifractor	Flavonifractor	0.0251606
CVID_IEL	Genus	d__Bacteria;p__Firmicutes;c__Bacilli;o__Erysipelotrichales;f__Erysipelatoclostridiaceae;g__Erysipelotrichaceae_UCG-003	Erysipelotrichaceae_UCG-003	0.0251606
CVID_IEL	Genus	d__Bacteria;p__Firmicutes;c__Clostridia;o__Lachnospirales;f__Lachnospiraceae;g__Lachnospira	Lachnospira	0.0251606
CVID_IEL	Genus	d__Bacteria;p__Bacteroidota;c__Bacteroidia;o__Bacteroidales;f__Muribaculaceae;g__Muribaculaceae	Muribaculaceae	0.0251606
CVID_IEL	Genus	d__Bacteria;p__Actinobacteriota;c__Acidimicrobiia;o__uncultured;f__uncultured;g__uncultured	uncultured	0.0251606
CVID_IEL	Genus	d__Bacteria;p__Actinobacteriota;c__Actinobacteria;o__Actinomycetales;f__Actinomycetaceae;g__F0332	F0332	0.0251606
CVID_IEL	Genus	d__Bacteria;p__Firmicutes;c__Clostridia;o__Lachnospirales;f__Lachnospiraceae;g__[Eubacterium]_oxidoreducens_group	[Eubacterium]_oxidoreducens_group	0.0251606
CVID_IEL	Genus	d__Bacteria;p__Actinobacteriota;c__Actinobacteria;o__Micrococcales;f__Micrococcaceae;__	Micrococcaceae__ssp‡	0.0251606
CVID_IEL	Genus	d__Bacteria;p__Firmicutes;c__Clostridia;o__Lachnospirales;f__Lachnospiraceae;g__Stomatobaculum	Stomatobaculum	0.0251606
CVID_IEL	Genus	d__Bacteria;p__Firmicutes;c__Clostridia;o__Lachnospirales;f__Lachnospiraceae;g__Hungatella	Hungatella	0.0251606
CVID_IEL	Genus	d__Bacteria;p__Firmicutes;c__Clostridia;o__Peptococcales;f__Peptococcaceae;g__uncultured	uncultured	0.0251606
CVID_IEL	Genus	d__Bacteria;p__Desulfobacterota;c__Desulfovibrionia;o__Desulfovibrionales;f__Desulfovibrionaceae;g__Desulfovibrio	Desulfovibrio	0.0251606
CVID_IEL	Genus	d__Bacteria;p__Proteobacteria;c__Gammaproteobacteria;o__Burkholderiales;f__Oxalobacteraceae;g__Janthinobacterium	Janthinobacterium	0.0251606
CVID_IEL	Genus	d__Bacteria;p__Firmicutes;c__Clostridia;o__Peptostreptococcales-Tissierellales;f__Peptostreptococcaceae;g__Romboutsia	Romboutsia	0.0251606
CVID_IEL	Genus	d__Bacteria;p__Patescibacteria;c__Saccharimonadia;o__Saccharimonadales;f__Saccharimonadaceae;g__Candidatus_Saccharimonas	Candidatus_Saccharimonas	0.0251606
CVID_IEL	Genus	d__Bacteria;p__Proteobacteria;c__Gammaproteobacteria;o__Burkholderiales;f__Comamonadaceae;g__Polaromonas	Polaromonas	0.0251606
CVID_IEL	Genus	d__Bacteria;p__Firmicutes;c__Clostridia;o__Lachnospirales;f__Lachnospiraceae;g__[Eubacterium]_ventriosum_group	[Eubacterium]_ventriosum_group	0.0251606
CVID_IEL	Genus	d__Bacteria;p__Proteobacteria;c__Gammaproteobacteria;o__Burkholderiales;f__Neisseriaceae;__	Neisseriaceae__ssp‡	0.0251606
CVID_IEL	Genus	d__Bacteria;p__Firmicutes;c__Clostridia;o__Lachnospirales;f__Lachnospiraceae;g__Tyzzerella	Tyzzerella	0.0251606
CVID_IEL	Genus	d__Bacteria;p__Firmicutes;c__Clostridia;o__Lachnospirales;f__Lachnospiraceae;g__Shuttleworthia	Shuttleworthia	0.0251606
CVID_IEL	Genus	d__Bacteria;p__Actinobacteriota;c__Coriobacteriia;o__Coriobacteriales;f__Eggerthellaceae;g__Enterorhabdus	Enterorhabdus	0.0251606
CVID_IEL	Genus	d__Bacteria;p__Actinobacteriota;c__Coriobacteriia;o__Coriobacteriales;f__Eggerthellaceae;g__Adlercreutzia	Adlercreutzia	0.0251606
CVID_IEL	Genus	d__Bacteria;p__Bacteroidota;c__Bacteroidia;o__Bacteroidales;f__Rikenellaceae;g__Rikenellaceae_RC9_gut_group	Rikenellaceae_RC9_gut_group	0.0251606
CVID_IEL	Genus	d__Bacteria;p__Firmicutes;c__Clostridia;o__Lachnospirales;f__Lachnospiraceae;g__Dorea	Dorea	0.0251606
CVID_IEL	Genus	d__Bacteria;p__Proteobacteria;c__Alphaproteobacteria;o__Rhizobiales;f__Rhizobiaceae;g__Pseudochrobactrum	Pseudochrobactrum	0.0251606
CVID_IEL	Genus	d__Bacteria;p__Firmicutes;c__Bacilli;o__Erysipelotrichales;f__Erysipelotrichaceae;g__Faecalitalea	Faecalitalea	0.0251606
CVID_IEL	Genus	d__Bacteria;p__Bacteroidota;c__Bacteroidia;o__Bacteroidales;f__Paludibacteraceae;g__F0058	F0058	0.0251606
CVID_IEL	Genus	d__Bacteria;p__Firmicutes;c__Bacilli;o__Erysipelotrichales;f__Erysipelatoclostridiaceae;g__Erysipelatoclostridium	Erysipelatoclostridium	0.0251606
CVID_IEL	Genus	d__Bacteria;p__Proteobacteria;c__Gammaproteobacteria;o__Burkholderiales;f__Comamonadaceae;g__Curvibacter	Curvibacter	0.0251606
CVID_IEL	Genus	d__Bacteria;p__Firmicutes;c__Clostridia;o__Oscillospirales;f__Oscillospiraceae;g__NK4A214_group	NK4A214_group	0.0251606
CVID_IEL	Genus	d__Bacteria;p__Actinobacteriota;c__Actinobacteria;o__Bifidobacteriales;f__Bifidobacteriaceae;g__Alloscardovia	Alloscardovia	0.0251606
CVID_IEL	Genus	d__Bacteria;p__Cyanobacteria;c__Cyanobacteriia;o__Synechococcales;f__Cyanobiaceae;g__Cyanobium_PCC-6307	Cyanobium_PCC-6307	0.0251606
CVID_IEL	Genus	d__Bacteria;p__Firmicutes;c__Clostridia;o__Oscillospirales;f__Oscillospiraceae;g__Intestinimonas	Intestinimonas	0.0251606
CVID_IEL	Genus	d__Bacteria;p__Bacteroidota;c__Bacteroidia;o__Flavobacteriales;f__Weeksellaceae;g__Moheibacter	Moheibacter	0.0251606
CVID_IEL	Genus	d__Bacteria;p__Firmicutes;c__Clostridia;o__Lachnospirales;f__Lachnospiraceae;g__[Ruminococcus]_gnavus_group	[Ruminococcus]_gnavus_group	0.0251606
CVID_IEL	Genus	d__Bacteria;p__Proteobacteria;c__Gammaproteobacteria;o__Burkholderiales;f__Neisseriaceae;g__Alysiella	Alysiella	0.0251606
CVID_IEL	Genus	d__Bacteria;p__Firmicutes;c__Clostridia;o__Lachnospirales;f__Lachnospiraceae;g__[Eubacterium]_eligens_group	[Eubacterium]_eligens_group	0.0251606
CVID_IEL	Genus	d__Bacteria;p__Firmicutes;c__Clostridia;o__Peptostreptococcales-Tissierellales;f__Peptostreptococcaceae;g__Intestinibacter	Intestinibacter	0.0251606
CVID_IEL	Genus	d__Bacteria;p__Firmicutes;c__Clostridia;o__Lachnospirales;f__Lachnospiraceae;g__Lachnospiraceae_FCS020_group	Lachnospiraceae_FCS020_group	0.0251606
CVID_IEL	Genus	d__Bacteria;p__Bacteroidota;c__Bacteroidia;o__Sphingobacteriales;f__NS11-12_marine_group;g__NS11-12_marine_group	NS11-12_marine_group	0.0251606
CVID_IEL	Genus	d__Bacteria;p__Actinobacteriota;c__Actinobacteria;o__Bifidobacteriales;f__Bifidobacteriaceae;g__Scardovia	Scardovia	0.0251606
CVID_IEL	Genus	d__Bacteria;p__Firmicutes;c__Bacilli;o__Bacillales;f__Bacillaceae;g__Anoxybacillus	Anoxybacillus	0.0251606
CVID_IEL	Genus	d__Bacteria;p__Proteobacteria;c__Gammaproteobacteria;o__Burkholderiales;f__Oxalobacteraceae;g__Herbaspirillum	Herbaspirillum	0.0251606
CVID_IEL	Genus	d__Bacteria;p__Firmicutes;c__Clostridia;o__Lachnospirales;f__Lachnospiraceae;g__Lachnospiraceae_UCG-003	Lachnospiraceae_UCG-003	0.0251606
CVID_IEL	Genus	d__Bacteria;p__Firmicutes;c__Clostridia;o__Lachnospirales;f__Lachnospiraceae;g__Frisingicoccus	Frisingicoccus	0.0251606
CVID_IEL	Genus	d__Bacteria;p__Firmicutes;c__Clostridia;o__Oscillospirales;f__Ruminococcaceae;g__UBA1819	UBA1819	0.0251606
CVID_IEL	Genus	d__Bacteria;p__Proteobacteria;c__Alphaproteobacteria;o__Rhodobacterales;f__Rhodobacteraceae;g__Paracoccus	Paracoccus	0.0251606
CVID_IEL	Genus	d__Bacteria;p__Firmicutes;c__Clostridia;o__Oscillospirales;f__Oscillospiraceae;g__Oscillibacter	Oscillibacter	0.0251606
CVID_IEL	Genus	d__Bacteria;p__Proteobacteria;c__Gammaproteobacteria;o__Burkholderiales;f__Neisseriaceae;g__Simonsiella	Simonsiella	0.0251606
CVID_IEL	Genus	d__Bacteria;p__Proteobacteria;c__Gammaproteobacteria;o__Burkholderiales;f__Comamonadaceae;g__Rhodoferax	Rhodoferax	0.0251606
CVID_IEL	Genus	d__Bacteria;p__Firmicutes;c__Bacilli;o__Lactobacillales;f__Carnobacteriaceae;g__Desemzia	Desemzia	-0.0243822
CVID_IEL	Genus	d__Bacteria;p__Bacteroidota;c__Bacteroidia;o__Bacteroidales;f__Porphyromonadaceae;g__Porphyromonas	Porphyromonas	-0.0202929
CVID_IEL	Genus	d__Bacteria;p__Firmicutes;c__Bacilli;o__Staphylococcales;f__Staphylococcaceae;g__Staphylococcus	Staphylococcus	-0.0195165
CVID_IEL	Genus	d__Bacteria;p__Firmicutes;c__Clostridia;o__Lachnospirales;f__Lachnospiraceae;g__Oribacterium	Oribacterium	-0.0195165
CVID_IEL	Genus	d__Bacteria;p__Bacteroidota;c__Bacteroidia;o__Bacteroidales;f__Tannerellaceae;g__Tannerella	Tannerella	-0.0189731
CVID_IEL	Genus	d__Bacteria;p__Fusobacteriota;c__Fusobacteriia;o__Fusobacteriales;f__Fusobacteriaceae;g__Fusobacterium	Fusobacterium	-0.0175112
CVID_IEL	Genus	d__Bacteria;p__Proteobacteria;c__Gammaproteobacteria;o__Burkholderiales;f__Comamonadaceae;g__Xylophilus	Xylophilus	-0.0175112
CVID_IEL	Genus	d__Bacteria;p__Proteobacteria;c__Gammaproteobacteria;o__Pseudomonadales;f__Moraxellaceae;g__Psychrobacter	Psychrobacter	-0.0171989
CVID_IEL	Genus	d__Bacteria;p__Actinobacteriota;c__Actinobacteria;o__Corynebacteriales;f__Corynebacteriaceae;g__Lawsonella	Lawsonella	-0.0162559
CVID_IEL	Genus	d__Bacteria;p__Firmicutes;c__Bacilli;o__Lactobacillales;__;__	_ssp‡	-0.0157591
CVID_IEL	Genus	d__Bacteria;p__Firmicutes;c__Bacilli;o__Erysipelotrichales;f__Erysipelotrichaceae;__	Erysipelotrichaceae__ssp‡	0.0157459
CVID_IEL	Genus	d__Bacteria;p__Proteobacteria;c__Gammaproteobacteria;o__Pseudomonadales;f__Moraxellaceae;g__Enhydrobacter	Enhydrobacter	-0.0156817
CVID_IEL	Genus	d__Bacteria;p__Actinobacteriota;c__Actinobacteria;o__Micrococcales;f__Micrococcaceae;g__Kocuria	Kocuria	-0.0143974
CVID_IEL	Genus	d__Bacteria;p__Firmicutes;c__Clostridia;o__Peptostreptococcales-Tissierellales;f__Peptostreptococcales-Tissierellales;g__Anaerococcus	Anaerococcus	-0.0118487
CVID_IEL	Genus	d__Bacteria;p__Firmicutes;c__Negativicutes;o__Veillonellales-Selenomonadales;f__Selenomonadaceae;g__Centipeda	Centipeda	-0.011372
CVID_IEL	Genus	d__Bacteria;p__Firmicutes;c__Clostridia;o__Lachnospirales;f__Lachnospiraceae;g__Butyrivibrio	Butyrivibrio	-0.011372
CVID_IEL	Genus	d__Bacteria;p__Proteobacteria;c__Gammaproteobacteria;o__Alteromonadales;f__Pseudoalteromonadaceae;g__Pseudoalteromonas	Pseudoalteromonas	-0.0108781
CVID_IEL	Genus	d__Bacteria;p__Proteobacteria;c__Gammaproteobacteria;o__Enterobacterales;f__Yersiniaceae;g__Rahnella1	Rahnella1	-0.0103655
CVID_IEL	Genus	d__Bacteria;p__Campilobacterota;c__Campylobacteria;o__Campylobacterales;f__Campylobacteraceae;g__Campylobacter	Campylobacter	0.0102386
CVID_IEL	Genus	d__Bacteria;p__Firmicutes;c__Clostridia;o__Peptostreptococcales-Tissierellales;f__Peptostreptococcaceae;g__Peptostreptococcus	Peptostreptococcus	-0.00809642
CVID_IEL	Genus	d__Bacteria;p__Firmicutes;c__Clostridia;o__Lachnospirales;f__Lachnospiraceae;g__Blautia	Blautia	-0.00731308
CVID_IEL	Genus	d__Bacteria;p__Verrucomicrobiota;c__Verrucomicrobiae;o__Pedosphaerales;f__Pedosphaeraceae;g__SH3-11	SH3-11	-0.0072021
CVID_IEL	Genus	d__Bacteria;p__Patescibacteria;c__Saccharimonadia;o__Saccharimonadales;f__Saccharimonadaceae;g__TM7x	TM7x	0.00633107
CVID_IEL	Genus	d__Bacteria;p__Actinobacteriota;c__Coriobacteriia;o__Coriobacteriales;f__Coriobacteriaceae;g__Collinsella	Collinsella	-0.00626339
CVID_IEL	Genus	d__Bacteria;p__Proteobacteria;c__Gammaproteobacteria;o__Burkholderiales;f__Methylophilaceae;g__Methylotenera	Methylotenera	-0.00624563
CVID_IEL	Genus	d__Bacteria;p__Firmicutes;c__Clostridia;o__Peptostreptococcales-Tissierellales;f__Peptostreptococcales-Tissierellales;g__Parvimonas	Parvimonas	0.0046155
CVID_IEL	Genus	d__Bacteria;p__Proteobacteria;c__Gammaproteobacteria;o__Burkholderiales;f__Oxalobacteraceae;g__Massilia	Massilia	0.00330018
CVID_IEL	Genus	d__Bacteria;p__Bacteroidota;c__Bacteroidia;o__Flavobacteriales;f__Flavobacteriaceae;g__Capnocytophaga	Capnocytophaga	-0.00289436
CVID_IEL	Genus	d__Bacteria;p__Firmicutes;c__Bacilli;o__Erysipelotrichales;f__Erysipelotrichaceae;g__	Erysipelotrichaceae__ssp‡	-0.00195725
CVID_IEL	Genus	d__Bacteria;p__Actinobacteriota;c__Actinobacteria;o__Micrococcales;f__Micrococcaceae;g__Glutamicibacter	Glutamicibacter	-0.00195725
CVID_IEL	Genus	d__Bacteria;p__Firmicutes;c__Clostridia;o__Clostridia_UCG-014;f__Clostridia_UCG-014;g__Clostridia_UCG-014	Clostridia_UCG-014	-0.000950667
CVID_N	Phylum	d__Bacteria;p__Proteobacteria	Proteobacteria	-0.620588
CVID_N	Phylum	d__Bacteria;p__Firmicutes	Firmicutes	-0.595724
CVID_N	Phylum	d__Bacteria;p__Bacteroidota	Bacteroidota	-0.406304
CVID_N	Phylum	d__Bacteria;p__Actinobacteriota	Actinobacteriota	-0.186693
CVID_N	Phylum	d__Bacteria;p__Deinococcota	Deinococcota	0.109587
CVID_N	Phylum	d__Bacteria;p__Myxococcota	Myxococcota	0.109587
CVID_N	Phylum	d__Bacteria;p__Synergistota	Synergistota	0.109587
CVID_N	Phylum	d__Bacteria;p__Verrucomicrobiota	Verrucomicrobiota	0.109587
CVID_N	Phylum	d__Bacteria;p__Desulfobacterota	Desulfobacterota	0.109587
CVID_N	Class	d__Bacteria;p__Proteobacteria;c__Gammaproteobacteria	Gammaproteobacteria	-0.623649
CVID_N	Class	d__Bacteria;p__Firmicutes;c__Bacilli	Bacilli	-0.417026
CVID_N	Class	d__Bacteria;p__Bacteroidota;c__Bacteroidia	Bacteroidia	-0.414263
CVID_N	Class	d__Bacteria;p__Firmicutes;c__Clostridia	Clostridia	-0.36744
CVID_N	Class	d__Bacteria;p__Actinobacteriota;c__Actinobacteria	Actinobacteria	-0.176649
CVID_N	Class	d__Bacteria;p__Firmicutes;c__Negativicutes	Negativicutes	-0.13668
CVID_N	Class	d__Bacteria;p__Patescibacteria;c__Gracilibacteria	Gracilibacteria	0.107331
CVID_N	Class	d__Bacteria;p__Deinococcota;c__Deinococci	Deinococci	0.107331
CVID_N	Class	d__Bacteria;p__Myxococcota;c__Myxococcia	Myxococcia	0.107331
CVID_N	Class	d__Bacteria;p__Synergistota;c__Synergistia	Synergistia	0.107331
CVID_N	Class	d__Bacteria;p__Actinobacteriota;c__Thermoleophilia	Thermoleophilia	0.107331
CVID_N	Class	d__Bacteria;p__Verrucomicrobiota;c__Verrucomicrobiae	Verrucomicrobiae	0.107331
CVID_N	Class	d__Bacteria;p__Desulfobacterota;c__Desulfovibrionia	Desulfovibrionia	0.107331
CVID_N	Order	d__Bacteria;p__Proteobacteria;c__Gammaproteobacteria;o__Pseudomonadales	Pseudomonadales	-0.981959
CVID_N	Order	d__Bacteria;p__Firmicutes;c__Bacilli;o__Lactobacillales	Lactobacillales	-0.13796
CVID_N	Order	d__Bacteria;p__Bacteroidota;c__Bacteroidia;o__Bacteroidales	Bacteroidales	-0.129321
CVID_N	Family	d__Bacteria;p__Proteobacteria;c__Gammaproteobacteria;o__Pseudomonadales;f__Pseudomonadaceae	Pseudomonadaceae	-0.797008
CVID_N	Family	d__Bacteria;p__Firmicutes;c__Bacilli;o__Lactobacillales;f__Streptococcaceae	Streptococcaceae	-0.575022
CVID_N	Family	d__Bacteria;p__Firmicutes;c__Clostridia;o__Lachnospirales;f__Lachnospiraceae	Lachnospiraceae	-0.14803
CVID_N	Family	d__Bacteria;p__Proteobacteria;c__Gammaproteobacteria;o__Enterobacterales;f__Yersiniaceae	Yersiniaceae	-0.110523
CVID_N	Genus	d__Bacteria;p__Proteobacteria;c__Gammaproteobacteria;o__Pseudomonadales;f__Pseudomonadaceae;g__Pseudomonas	Pseudomonas	-0.399794
CVID_N	Genus	d__Bacteria;p__Firmicutes;c__Bacilli;o__Lactobacillales;f__Streptococcaceae;g__Streptococcus	Streptococcus	-0.36862
CVID_N	Genus	d__Bacteria;p__Proteobacteria;c__Gammaproteobacteria;o__Enterobacterales;f__Yersiniaceae;__	Yersiniaceae__ssp‡	-0.283491
CVID_N	Genus	d__Bacteria;p__Firmicutes;c__Negativicutes;o__Veillonellales-Selenomonadales;f__Veillonellaceae;g__Veillonella	Veillonella	-0.26625
CVID_N	Genus	d__Bacteria;p__Proteobacteria;c__Gammaproteobacteria;o__Pasteurellales;f__Pasteurellaceae;g__Haemophilus	Haemophilus	-0.244987
CVID_N	Genus	d__Bacteria;p__Proteobacteria;c__Gammaproteobacteria;o__Burkholderiales;f__Neisseriaceae;g__Neisseria	Neisseria	-0.201801
CVID_N	Genus	d__Bacteria;p__Proteobacteria;c__Gammaproteobacteria;o__Burkholderiales;f__Burkholderiaceae;g__Burkholderia-Caballeronia-Paraburkholderia	Burkholderia†	-0.192552
CVID_N	Genus	d__Bacteria;p__Bacteroidota;c__Bacteroidia;o__Bacteroidales;f__Prevotellaceae;g__Prevotella	Prevotella	-0.18707
CVID_N	Genus	d__Bacteria;p__Firmicutes;c__Bacilli;o__Staphylococcales;f__Gemellaceae;g__Gemella	Gemella	-0.170491
CVID_N	Genus	d__Bacteria;p__Actinobacteriota;c__Actinobacteria;o__Actinomycetales;f__Actinomycetaceae;g__Actinomyces	Actinomyces	-0.169231
CVID_N	Genus	d__Bacteria;p__Firmicutes;c__Clostridia;o__Oscillospirales;f__Ruminococcaceae;g__Faecalibacterium	Faecalibacterium	-0.164186
CVID_N	Genus	d__Bacteria;p__Bacteroidota;c__Bacteroidia;o__Bacteroidales;f__Prevotellaceae;g__Alloprevotella	Alloprevotella	-0.151284
CVID_N	Genus	d__Bacteria;p__Proteobacteria;c__Gammaproteobacteria;o__Enterobacterales;f__Yersiniaceae;g__Serratia	Serratia	-0.141876
CVID_N	Genus	d__Bacteria;p__Firmicutes;c__Clostridia;o__Oscillospirales;f__Ruminococcaceae;g__Subdoligranulum	Subdoligranulum	-0.140208
CVID_N	Genus	d__Bacteria;p__Bacteroidota;c__Bacteroidia;o__Bacteroidales;f__Porphyromonadaceae;g__Porphyromonas	Porphyromonas	-0.124218
CVID_N	Genus	d__Bacteria;p__Proteobacteria;c__Gammaproteobacteria;o__Xanthomonadales;f__Xanthomonadaceae;g__Stenotrophomonas	Stenotrophomonas	-0.11072
CVID_N	Genus	d__Bacteria;p__Proteobacteria;c__Alphaproteobacteria;o__Rhizobiales;f__Beijerinckiaceae;g__Methylobacterium-Methylorubrum	Methylobacterium-Methylorubrum	-0.104998
CVID_N	Genus	d__Bacteria;p__Firmicutes;c__Clostridia;o__Christensenellales;f__Christensenellaceae;g__Christensenellaceae_R-7_group	Christensenellaceae_R-7_group	-0.0950611
CVID_N	Genus	d__Bacteria;p__Firmicutes;c__Bacilli;o__Lactobacillales;f__Carnobacteriaceae;g__Granulicatella	Granulicatella	-0.0869156
CVID_N	Genus	d__Bacteria;p__Proteobacteria;c__Gammaproteobacteria;o__Burkholderiales;f__Alcaligenaceae;g__Achromobacter	Achromobacter	-0.0794262
CVID_N	Genus	d__Bacteria;p__Firmicutes;c__Clostridia;o__Lachnospirales;f__Lachnospiraceae;g__Lachnospiraceae_UCG-004	Lachnospiraceae_UCG-004	-0.0705524
CVID_N	Genus	d__Bacteria;p__Firmicutes;c__Clostridia;o__Lachnospirales;f__Lachnospiraceae;g__Blautia	Blautia	-0.0685955
CVID_N	Genus	d__Bacteria;p__Bacteroidota;c__Bacteroidia;o__Bacteroidales;f__Bacteroidaceae;g__Bacteroides	Bacteroides	-0.0673
CVID_N	Genus	d__Bacteria;p__Fusobacteriota;c__Fusobacteriia;o__Fusobacteriales;f__Fusobacteriaceae;g__Fusobacterium	Fusobacterium	-0.0586577
CVID_N	Genus	d__Bacteria;p__Actinobacteriota;c__Actinobacteria;o__Micrococcales;f__Micrococcaceae;g__Rothia	Rothia	-0.0577436
CVID_N	Genus	d__Bacteria;p__Cyanobacteria;c__Cyanobacteriia;o__Chloroplast;f__Chloroplast;g__Chloroplast	Chloroplast	-0.0532115
CVID_N	Genus	d__Bacteria;p__Firmicutes;c__Clostridia;o__Lachnospirales;f__Lachnospiraceae;g__Roseburia	Roseburia	-0.0500859
CVID_N	Genus	d__Bacteria;p__Actinobacteriota;c__Actinobacteria;o__Corynebacteriales;f__Corynebacteriaceae;g__Corynebacterium	Corynebacterium	-0.0493783
CVID_N	Genus	d__Bacteria;p__Firmicutes;c__Clostridia;o__Lachnospirales;f__Lachnospiraceae;g__Coprococcus	Coprococcus	-0.0483236
CVID_N	Genus	d__Bacteria;p__Firmicutes;c__Clostridia;o__Oscillospirales;f__Ruminococcaceae;g__	Ruminococcaceae__ssp‡	-0.0478009
CVID_N	Genus	d__Bacteria;p__Proteobacteria;c__Gammaproteobacteria;o__Enterobacterales;f__Enterobacteriaceae;g__Escherichia-Shigella	Escherichia-Shigella	-0.0452125
CVID_N	Genus	d__Bacteria;p__Firmicutes;c__Clostridia;o__Lachnospirales;f__Lachnospiraceae;g__[Ruminococcus]_torques_group	[Ruminococcus]_torques_group	-0.0449909
CVID_N	Genus	d__Bacteria;p__Firmicutes;c__Clostridia;o__Lachnospirales;f__Lachnospiraceae;g__Dorea	Dorea	-0.0437155
CVID_N	Genus	d__Bacteria;p__Fusobacteriota;c__Fusobacteriia;o__Fusobacteriales;f__Leptotrichiaceae;g__Leptotrichia	Leptotrichia	-0.0404881
CVID_N	Genus	d__Bacteria;p__Firmicutes;c__Clostridia;o__Lachnospirales;f__Lachnospiraceae;g__Lachnoclostridium	Lachnoclostridium	-0.0396017
CVID_N	Genus	d__Bacteria;p__Firmicutes;c__Clostridia;o__Lachnospirales;f__Lachnospiraceae;__	Lachnospiraceae__ssp‡	-0.0372238
CVID_N	Genus	d__Bacteria;p__Bacteroidota;c__Bacteroidia;o__Flavobacteriales;f__Flavobacteriaceae;g__Capnocytophaga	Capnocytophaga	-0.0360413
CVID_N	Genus	d__Bacteria;p__Bacteroidota;c__Bacteroidia;o__Bacteroidales;f__Tannerellaceae;g__Parabacteroides	Parabacteroides	-0.0340945
CVID_N	Genus	d__Bacteria;p__Firmicutes;c__Clostridia;o__Lachnospirales;f__Lachnospiraceae;g__Lachnospiraceae_NK4A136_group	Lachnospiraceae_NK4A136_group	-0.0334525
CVID_N	Genus	d__Bacteria;p__Actinobacteriota;c__Actinobacteria;o__Bifidobacteriales;f__Bifidobacteriaceae;g__Bifidobacterium	Bifidobacterium	-0.0315894
CVID_N	Genus	d__Bacteria;p__Firmicutes;c__Negativicutes;o__Veillonellales-Selenomonadales;f__Veillonellaceae;g__Anaeroglobus	Anaeroglobus	0.0311573
CVID_N	Genus	d__Bacteria;p__Patescibacteria;c__Gracilibacteria;o__Absconditabacteriales_(SR1);f__Absconditabacteriales_(SR1);g__Absconditabacteriales_(SR1)	Absconditabacteriales_(SR1)	0.0311573
CVID_N	Genus	d__Bacteria;p__Proteobacteria;c__Gammaproteobacteria;o__Burkholderiales;f__Burkholderiaceae;g__Lautropia	Lautropia	0.0311573
CVID_N	Genus	d__Bacteria;p__Actinobacteriota;c__Actinobacteria;o__Propionibacteriales;f__Propionibacteriaceae;g__Propionibacterium	Propionibacterium	0.0311573
CVID_N	Genus	d__Bacteria;p__Bacteroidota;c__Bacteroidia;o__Bacteroidales;f__Tannerellaceae;g__Tannerella	Tannerella	0.0311573
CVID_N	Genus	d__Bacteria;p__Firmicutes;c__Negativicutes;o__Veillonellales-Selenomonadales;f__Veillonellaceae;g__Veillonellaceae	Veillonellaceae	0.0311573
CVID_N	Genus	d__Bacteria;p__Firmicutes;c__Bacilli;o__Staphylococcales;f__Staphylococcaceae;g__Staphylococcus	Staphylococcus	0.0311573
CVID_N	Genus	d__Bacteria;p__Firmicutes;c__Clostridia;o__Peptostreptococcales-Tissierellales;f__Anaerovoracaceae;g__[Eubacterium]_nodatum_group	[Eubacterium]_nodatum_group	0.0311573
CVID_N	Genus	d__Bacteria;p__Firmicutes;c__Bacilli;o__Lactobacillales;f__Lactobacillaceae;g__Lactobacillus	Lactobacillus	0.0311573
CVID_N	Genus	d__Bacteria;p__Proteobacteria;c__Gammaproteobacteria;o__Pseudomonadales;f__Moraxellaceae;g__Acinetobacter	Acinetobacter	0.0311573
CVID_N	Genus	d__Bacteria;p__Proteobacteria;c__Gammaproteobacteria;o__Burkholderiales;f__Comamonadaceae;g__Limnohabitans	Limnohabitans	0.0311573
CVID_N	Genus	d__Bacteria;p__Firmicutes;c__Clostridia;o__Lachnospirales;f__Lachnospiraceae;g__Johnsonella	Johnsonella	0.0311573
CVID_N	Genus	d__Bacteria;p__Proteobacteria;c__Gammaproteobacteria;o__Pseudomonadales;f__Moraxellaceae;g__Psychrobacter	Psychrobacter	0.0311573
CVID_N	Genus	d__Bacteria;p__Bacteroidota;c__Bacteroidia;o__Cytophagales;f__Spirosomaceae;g__Emticicia	Emticicia	0.0311573
CVID_N	Genus	d__Bacteria;p__Firmicutes;c__Negativicutes;o__Veillonellales-Selenomonadales;f__Selenomonadaceae;g__Centipeda	Centipeda	0.0311573
CVID_N	Genus	d__Bacteria;p__Bacteroidota;c__Bacteroidia;o__Chitinophagales;f__Chitinophagaceae;g__Chitinophaga	Chitinophaga	0.0311573
CVID_N	Genus	d__Bacteria;p__Firmicutes;c__Clostridia;o__Lachnospirales;f__Lachnospiraceae;g__CAG-56	CAG-56	0.0311573
CVID_N	Genus	d__Bacteria;p__Firmicutes;c__Bacilli;o__Mycoplasmatales;f__Mycoplasmataceae;g__Mycoplasma	Mycoplasma	0.0311573
CVID_N	Genus	d__Bacteria;p__Bacteroidota;c__Bacteroidia;o__Bacteroidales;f__Prevotellaceae;g__uncultured	uncultured	0.0311573
CVID_N	Genus	d__Bacteria;p__Firmicutes;c__Bacilli;o__Bacillales;f__Bacillaceae;__	Bacillaceae__ssp‡	0.0311573
CVID_N	Genus	d__Bacteria;p__Proteobacteria;c__Gammaproteobacteria;o__Burkholderiales;f__Comamonadaceae;g__Comamonas	Comamonas	0.0311573
CVID_N	Genus	d__Bacteria;p__Firmicutes;c__Clostridia;o__Lachnospirales;f__Lachnospiraceae;g__Lachnospiraceae_UCG-010	Lachnospiraceae_UCG-010	0.0311573
CVID_N	Genus	d__Bacteria;p__Firmicutes;c__Clostridia;o__Peptococcales;f__Peptococcaceae;g__Peptococcus	Peptococcus	0.0311573
CVID_N	Genus	d__Bacteria;p__Firmicutes;c__Clostridia;o__Lachnospirales;f__Lachnospiraceae;g__Butyrivibrio	Butyrivibrio	0.0311573
CVID_N	Genus	d__Bacteria;p__Firmicutes;c__Clostridia;__;__;__	_ssp‡	0.0311573
CVID_N	Genus	d__Bacteria;p__Proteobacteria;c__Gammaproteobacteria;o__Burkholderiales;f__Comamonadaceae;g__Xylophilus	Xylophilus	0.0311573
CVID_N	Genus	d__Bacteria;p__Firmicutes;c__Clostridia;o__Lachnospirales;f__Lachnospiraceae;g__Sellimonas	Sellimonas	0.0311573
CVID_N	Genus	d__Bacteria;p__Deinococcota;c__Deinococci;o__Thermales;f__Thermaceae;g__Thermus	Thermus	0.0311573
CVID_N	Genus	d__Bacteria;p__Firmicutes;c__Clostridia;o__Peptostreptococcales-Tissierellales;f__Anaerovoracaceae;g__Mogibacterium	Mogibacterium	0.0311573
CVID_N	Genus	d__Bacteria;p__Myxococcota;c__Myxococcia;o__Myxococcales;f__Myxococcaceae;__	Myxococcaceae__ssp‡	0.0311573
CVID_N	Genus	d__Bacteria;p__Proteobacteria;c__Alphaproteobacteria;o__Caulobacterales;f__Caulobacteraceae;g__Asticcacaulis	Asticcacaulis	0.0311573
CVID_N	Genus	d__Bacteria;p__Firmicutes;c__Clostridia;o__Peptostreptococcales-Tissierellales;f__Peptostreptococcaceae;g__[Eubacterium]_yurii_group	[Eubacterium]_yurii_group	0.0311573
CVID_N	Genus	d__Bacteria;p__Firmicutes;c__Bacilli;o__Erysipelotrichales;f__Erysipelotrichaceae;g__	Erysipelotrichaceae__ssp‡	0.0311573
CVID_N	Genus	d__Bacteria;p__Bacteroidota;c__Bacteroidia;o__Bacteroidales;f__Prevotellaceae;__	Prevotellaceae__ssp‡	0.0311573
CVID_N	Genus	d__Bacteria;p__Proteobacteria;c__Gammaproteobacteria;o__Burkholderiales;f__Comamonadaceae;g__Tepidimonas	Tepidimonas	0.0311573
CVID_N	Genus	d__Bacteria;p__Proteobacteria;c__Gammaproteobacteria;o__Burkholderiales;f__Neisseriaceae;g__Kingella	Kingella	0.0311573
CVID_N	Genus	d__Bacteria;p__Firmicutes;c__Clostridia;o__Peptostreptococcales-Tissierellales;f__Peptostreptococcaceae;g__Filifactor	Filifactor	0.0311573
CVID_N	Genus	d__Bacteria;p__Bacteroidota;c__Bacteroidia;o__Flavobacteriales;f__Weeksellaceae;g__Cloacibacterium	Cloacibacterium	0.0311573
CVID_N	Genus	d__Bacteria;p__Firmicutes;c__Clostridia;o__Peptostreptococcales-Tissierellales;f__Peptostreptococcales-Tissierellales;g__Parvimonas	Parvimonas	0.0311573
CVID_N	Genus	d__Bacteria;p__Firmicutes;c__Bacilli;o__Erysipelotrichales;f__Erysipelotrichaceae;g__Holdemanella	Holdemanella	0.0311573
CVID_N	Genus	d__Bacteria;p__Proteobacteria;c__Gammaproteobacteria;o__Burkholderiales;f__Oxalobacteraceae;g__Undibacterium	Undibacterium	0.0311573
CVID_N	Genus	d__Bacteria;p__Synergistota;c__Synergistia;o__Synergistales;f__Synergistaceae;g__Fretibacterium	Fretibacterium	0.0311573
CVID_N	Genus	d__Bacteria;p__Firmicutes;c__Clostridia;o__Peptostreptococcales-Tissierellales;f__Peptostreptococcaceae;g__Peptoanaerobacter	Peptoanaerobacter	0.0311573
CVID_N	Genus	d__Bacteria;p__Proteobacteria;c__Gammaproteobacteria;o__Burkholderiales;f__Comamonadaceae;g__Acidovorax	Acidovorax	0.0311573
CVID_N	Genus	d__Bacteria;p__Firmicutes;c__Clostridia;o__Oscillospirales;f__Ruminococcaceae;g__Candidatus_Soleaferrea	Candidatus_Soleaferrea	0.0311573
CVID_N	Genus	d__Bacteria;p__Firmicutes;c__Clostridia;o__Oscillospirales;f__Oscillospiraceae;g__uncultured	uncultured	0.0311573
CVID_N	Genus	d__Bacteria;p__Proteobacteria;c__Gammaproteobacteria;o__Xanthomonadales;f__Rhodanobacteraceae;g__Dyella	Dyella	0.0311573
CVID_N	Genus	d__Bacteria;p__Firmicutes;c__Negativicutes;o__Veillonellales-Selenomonadales;f__Selenomonadaceae;g__Selenomonadaceae	Selenomonadaceae	0.0311573
CVID_N	Genus	d__Bacteria;p__Firmicutes;c__Bacilli;o__Lactobacillales;f__Streptococcaceae;g__Lactococcus	Lactococcus	0.0311573
CVID_N	Genus	d__Bacteria;p__Proteobacteria;c__Alphaproteobacteria;o__Sphingomonadales;f__Sphingomonadaceae;g__Sphingomonas	Sphingomonas	0.0311573
CVID_N	Genus	d__Bacteria;p__Proteobacteria;c__Gammaproteobacteria;o__Alteromonadales;f__Pseudoalteromonadaceae;g__Pseudoalteromonas	Pseudoalteromonas	0.0311573
CVID_N	Genus	d__Bacteria;p__Actinobacteriota;c__Coriobacteriia;o__Coriobacteriales;f__Atopobiaceae;g__Olsenella	Olsenella	0.0311573
CVID_N	Genus	d__Bacteria;p__Proteobacteria;c__Gammaproteobacteria;o__Cardiobacteriales;f__Cardiobacteriaceae;g__Cardiobacterium	Cardiobacterium	0.0311573
CVID_N	Genus	d__Bacteria;p__Proteobacteria;c__Gammaproteobacteria;o__Burkholderiales;f__Alcaligenaceae;g__Bordetella	Bordetella	0.0311573
CVID_N	Genus	d__Bacteria;p__Proteobacteria;c__Alphaproteobacteria;o__Sphingomonadales;f__Sphingomonadaceae;__	Sphingomonadaceae__ssp‡	0.0311573
CVID_N	Genus	d__Bacteria;p__Firmicutes;c__Clostridia;o__Lachnospirales;f__Lachnospiraceae;g__[Eubacterium]_xylanophilum_group	[Eubacterium]_xylanophilum_group	0.0311573
CVID_N	Genus	d__Bacteria;p__Actinobacteriota;c__Actinobacteria;o__Micrococcales;f__Micrococcaceae;g__Glutamicibacter	Glutamicibacter	0.0311573
CVID_N	Genus	d__Bacteria;p__Proteobacteria;c__Gammaproteobacteria;o__Burkholderiales;f__Comamonadaceae;g__Schlegelella	Schlegelella	0.0311573
CVID_N	Genus	d__Bacteria;p__Proteobacteria;c__Gammaproteobacteria;o__Burkholderiales;f__Burkholderiaceae;g__Polynucleobacter	Polynucleobacter	0.0311573
CVID_N	Genus	d__Bacteria;p__Actinobacteriota;c__Thermoleophilia;o__Gaiellales;f__uncultured;g__uncultured	uncultured	0.0311573
CVID_N	Genus	d__Bacteria;p__Firmicutes;c__Negativicutes;o__Veillonellales-Selenomonadales;f__Selenomonadaceae;__	Selenomonadaceae__ssp‡	0.0311573
CVID_N	Genus	d__Bacteria;p__Firmicutes;c__Clostridia;o__Lachnospirales;f__Lachnospiraceae;g__Agathobacter	Agathobacter	0.0311573
CVID_N	Genus	d__Bacteria;p__Campilobacterota;c__Campylobacteria;o__Campylobacterales;f__Helicobacteraceae;g__Helicobacter	Helicobacter	0.0311573
CVID_N	Genus	d__Bacteria;p__Actinobacteriota;c__Actinobacteria;o__Micrococcales;f__Micrococcaceae;g__Kocuria	Kocuria	0.0311573
CVID_N	Genus	d__Bacteria;p__Firmicutes;c__Clostridia;o__Lachnospirales;f__Lachnospiraceae;g__[Ruminococcus]_gauvreauii_group	[Ruminococcus]_gauvreauii_group	0.0311573
CVID_N	Genus	d__Bacteria;p__Firmicutes;c__Clostridia;o__Lachnospirales;f__Lachnospiraceae;g__Eisenbergiella	Eisenbergiella	0.0311573
CVID_N	Genus	d__Bacteria;p__Actinobacteriota;c__Coriobacteriia;o__Coriobacteriales;f__Coriobacteriaceae;g__Collinsella	Collinsella	0.0311573
CVID_N	Genus	d__Bacteria;p__Proteobacteria;c__Gammaproteobacteria;o__Burkholderiales;f__Oxalobacteraceae;g__Duganella	Duganella	0.0311573
CVID_N	Genus	d__Bacteria;p__Proteobacteria;c__Gammaproteobacteria;o__Burkholderiales;f__Alcaligenaceae;g__Kerstersia	Kerstersia	0.0311573
CVID_N	Genus	d__Bacteria;p__Verrucomicrobiota;c__Verrucomicrobiae;o__Pedosphaerales;f__Pedosphaeraceae;g__SH3-11	SH3-11	0.0311573
CVID_N	Genus	d__Bacteria;p__Proteobacteria;c__Gammaproteobacteria;o__Burkholderiales;f__Neisseriaceae;g__Eikenella	Eikenella	0.0311573
CVID_N	Genus	d__Bacteria;p__Firmicutes;c__Bacilli;o__Lactobacillales;f__Carnobacteriaceae;g__Dolosigranulum	Dolosigranulum	0.0311573
CVID_N	Genus	d__Bacteria;p__Bacteroidota;c__Bacteroidia;o__Cytophagales;f__Spirosomaceae;g__Flectobacillus	Flectobacillus	0.0311573
CVID_N	Genus	d__Bacteria;p__Patescibacteria;c__Saccharimonadia;o__Saccharimonadales;f__Saccharimonadaceae;g__TM7a	TM7a	0.0311573
CVID_N	Genus	d__Bacteria;p__Firmicutes;c__Bacilli;o__Staphylococcales;f__Staphylococcaceae;g__Nosocomiicoccus	Nosocomiicoccus	0.0311573
CVID_N	Genus	d__Bacteria;p__Proteobacteria;c__Alphaproteobacteria;o__Rhizobiales;f__Rhizobiaceae;g__Mesorhizobium	Mesorhizobium	0.0311573
CVID_N	Genus	d__Bacteria;p__Firmicutes;c__Clostridia;o__Clostridia_vadinBB60_group;f__Clostridia_vadinBB60_group;g__Clostridia_vadinBB60_group	Clostridia_vadinBB60_group	0.0311573
CVID_N	Genus	d__Bacteria;p__Patescibacteria;c__Saccharimonadia;o__Saccharimonadales;f__Saccharimonadaceae;g__Saccharimonadaceae	Saccharimonadaceae	0.0311573
CVID_N	Genus	d__Bacteria;p__Proteobacteria;c__Gammaproteobacteria;o__Pseudomonadales;f__Moraxellaceae;g__Moraxella	Moraxella	0.0311573
CVID_N	Genus	d__Bacteria;p__Firmicutes;c__Clostridia;o__Oscillospirales;f__Oscillospiraceae;g__Flavonifractor	Flavonifractor	0.0311573
CVID_N	Genus	d__Bacteria;p__Proteobacteria;c__Gammaproteobacteria;o__Enterobacterales;f__Yersiniaceae;g__Rahnella1	Rahnella1	0.0311573
CVID_N	Genus	d__Bacteria;p__Firmicutes;c__Clostridia;o__Lachnospirales;f__Lachnospiraceae;g__Lachnospira	Lachnospira	0.0311573
CVID_N	Genus	d__Bacteria;p__Firmicutes;c__Clostridia;o__Clostridia_UCG-014;f__Clostridia_UCG-014;g__Clostridia_UCG-014	Clostridia_UCG-014	0.0311573
CVID_N	Genus	d__Bacteria;p__Actinobacteriota;c__Acidimicrobiia;o__uncultured;f__uncultured;g__uncultured	uncultured	0.0311573
CVID_N	Genus	d__Bacteria;p__Firmicutes;c__Bacilli;o__Lactobacillales;f__Carnobacteriaceae;g__Desemzia	Desemzia	0.0311573
CVID_N	Genus	d__Bacteria;p__Actinobacteriota;c__Actinobacteria;o__Actinomycetales;f__Actinomycetaceae;g__F0332	F0332	0.0311573
CVID_N	Genus	d__Bacteria;p__Proteobacteria;c__Gammaproteobacteria;o__Pseudomonadales;f__Moraxellaceae;g__Enhydrobacter	Enhydrobacter	0.0311573
CVID_N	Genus	d__Bacteria;p__Firmicutes;c__Clostridia;o__Lachnospirales;f__Lachnospiraceae;g__[Eubacterium]_oxidoreducens_group	[Eubacterium]_oxidoreducens_group	0.0311573
CVID_N	Genus	d__Bacteria;p__Actinobacteriota;c__Actinobacteria;o__Micrococcales;f__Micrococcaceae;__	Micrococcaceae__ssp‡	0.0311573
CVID_N	Genus	d__Bacteria;p__Firmicutes;c__Bacilli;o__Bacillales;f__Bacillaceae;g__Bacillus	Bacillus	0.0311573
CVID_N	Genus	d__Bacteria;p__Firmicutes;c__Clostridia;o__Peptococcales;f__Peptococcaceae;g__uncultured	uncultured	0.0311573
CVID_N	Genus	d__Bacteria;p__Desulfobacterota;c__Desulfovibrionia;o__Desulfovibrionales;f__Desulfovibrionaceae;g__Desulfovibrio	Desulfovibrio	0.0311573
CVID_N	Genus	d__Bacteria;p__Patescibacteria;c__Saccharimonadia;o__Saccharimonadales;f__Saccharimonadaceae;g__Candidatus_Saccharimonas	Candidatus_Saccharimonas	0.0311573
CVID_N	Genus	d__Bacteria;p__Proteobacteria;c__Gammaproteobacteria;o__Burkholderiales;f__Neisseriaceae;__	Neisseriaceae__ssp‡	0.0311573
CVID_N	Genus	d__Bacteria;p__Firmicutes;c__Clostridia;o__Lachnospirales;f__Lachnospiraceae;g__Tyzzerella	Tyzzerella	0.0311573
CVID_N	Genus	d__Bacteria;p__Firmicutes;c__Clostridia;o__Lachnospirales;f__Lachnospiraceae;g__Shuttleworthia	Shuttleworthia	0.0311573
CVID_N	Genus	d__Bacteria;p__Actinobacteriota;c__Coriobacteriia;o__Coriobacteriales;f__Eggerthellaceae;g__Enterorhabdus	Enterorhabdus	0.0311573
CVID_N	Genus	d__Bacteria;p__Actinobacteriota;c__Coriobacteriia;o__Coriobacteriales;f__Eggerthellaceae;g__Adlercreutzia	Adlercreutzia	0.0311573
CVID_N	Genus	d__Bacteria;p__Firmicutes;c__Bacilli;o__Erysipelotrichales;f__Erysipelotrichaceae;__	Erysipelotrichaceae__ssp‡	0.0311573
CVID_N	Genus	d__Bacteria;p__Bacteroidota;c__Bacteroidia;o__Bacteroidales;f__Rikenellaceae;g__Rikenellaceae_RC9_gut_group	Rikenellaceae_RC9_gut_group	0.0311573
CVID_N	Genus	d__Bacteria;p__Proteobacteria;c__Alphaproteobacteria;o__Rhizobiales;f__Rhizobiaceae;g__Pseudochrobactrum	Pseudochrobactrum	0.0311573
CVID_N	Genus	d__Bacteria;p__Firmicutes;c__Bacilli;o__Erysipelotrichales;f__Erysipelotrichaceae;g__Faecalitalea	Faecalitalea	0.0311573
CVID_N	Genus	d__Bacteria;p__Bacteroidota;c__Bacteroidia;o__Bacteroidales;f__Paludibacteraceae;g__F0058	F0058	0.0311573
CVID_N	Genus	d__Bacteria;p__Proteobacteria;c__Gammaproteobacteria;o__Burkholderiales;f__Comamonadaceae;g__Curvibacter	Curvibacter	0.0311573
CVID_N	Genus	d__Bacteria;p__Actinobacteriota;c__Actinobacteria;o__Bifidobacteriales;f__Bifidobacteriaceae;g__Alloscardovia	Alloscardovia	0.0311573
CVID_N	Genus	d__Bacteria;p__Cyanobacteria;c__Cyanobacteriia;o__Synechococcales;f__Cyanobiaceae;g__Cyanobium_PCC-6307	Cyanobium_PCC-6307	0.0311573
CVID_N	Genus	d__Bacteria;p__Firmicutes;c__Clostridia;o__Oscillospirales;f__Oscillospiraceae;g__Intestinimonas	Intestinimonas	0.0311573
CVID_N	Genus	d__Bacteria;p__Bacteroidota;c__Bacteroidia;o__Flavobacteriales;f__Weeksellaceae;g__Moheibacter	Moheibacter	0.0311573
CVID_N	Genus	d__Bacteria;p__Proteobacteria;c__Gammaproteobacteria;o__Burkholderiales;f__Neisseriaceae;g__Alysiella	Alysiella	0.0311573
CVID_N	Genus	d__Bacteria;p__Firmicutes;c__Clostridia;o__Lachnospirales;f__Lachnospiraceae;g__[Eubacterium]_eligens_group	[Eubacterium]_eligens_group	0.0311573
CVID_N	Genus	d__Bacteria;p__Bacteroidota;c__Bacteroidia;o__Sphingobacteriales;f__NS11-12_marine_group;g__NS11-12_marine_group	NS11-12_marine_group	0.0311573
CVID_N	Genus	d__Bacteria;p__Actinobacteriota;c__Actinobacteria;o__Bifidobacteriales;f__Bifidobacteriaceae;g__Scardovia	Scardovia	0.0311573
CVID_N	Genus	d__Bacteria;p__Proteobacteria;c__Gammaproteobacteria;o__Burkholderiales;f__Comamonadaceae;g__Paucibacter	Paucibacter	0.0311573
CVID_N	Genus	d__Bacteria;p__Firmicutes;c__Bacilli;o__Bacillales;f__Bacillaceae;g__Anoxybacillus	Anoxybacillus	0.0311573
CVID_N	Genus	d__Bacteria;p__Proteobacteria;c__Gammaproteobacteria;o__Burkholderiales;f__Oxalobacteraceae;g__Herbaspirillum	Herbaspirillum	0.0311573
CVID_N	Genus	d__Bacteria;p__Firmicutes;c__Clostridia;o__Oscillospirales;f__Ruminococcaceae;g__UBA1819	UBA1819	0.0311573
CVID_N	Genus	d__Bacteria;p__Actinobacteriota;c__Actinobacteria;o__Corynebacteriales;f__Corynebacteriaceae;g__Lawsonella	Lawsonella	0.0311573
CVID_N	Genus	d__Bacteria;p__Proteobacteria;c__Alphaproteobacteria;o__Rhodobacterales;f__Rhodobacteraceae;g__Paracoccus	Paracoccus	0.0311573
CVID_N	Genus	d__Bacteria;p__Proteobacteria;c__Gammaproteobacteria;o__Burkholderiales;f__Neisseriaceae;g__Simonsiella	Simonsiella	0.0311573
CVID_N	Genus	d__Bacteria;p__Proteobacteria;c__Gammaproteobacteria;o__Burkholderiales;f__Comamonadaceae;g__Rhodoferax	Rhodoferax	0.0311573
CVID_N	Genus	d__Bacteria;p__Proteobacteria;c__Alphaproteobacteria;o__Caulobacterales;f__Caulobacteraceae;g__Brevundimonas	Brevundimonas	-0.0264084
CVID_N	Genus	d__Bacteria;p__Firmicutes;c__Clostridia;o__Lachnospirales;f__Lachnospiraceae;g__Lachnospiraceae_FCS020_group	Lachnospiraceae_FCS020_group	-0.0240876
CVID_N	Genus	d__Bacteria;p__Firmicutes;c__Bacilli;o__Erysipelotrichales;f__Erysipelatoclostridiaceae;g__Erysipelotrichaceae_UCG-003	Erysipelotrichaceae_UCG-003	-0.023966
CVID_N	Genus	d__Bacteria;p__Proteobacteria;c__Gammaproteobacteria;o__Burkholderiales;f__Sutterellaceae;g__Sutterella	Sutterella	-0.0217705
CVID_N	Genus	d__Bacteria;p__Firmicutes;c__Clostridia;o__Lachnospirales;f__Lachnospiraceae;g__Lachnoanaerobaculum	Lachnoanaerobaculum	-0.0190395
CVID_N	Genus	d__Bacteria;p__Firmicutes;c__Clostridia;o__Lachnospirales;f__Lachnospiraceae;g__Lachnospiraceae_NC2004_group	Lachnospiraceae_NC2004_group	-0.0185034
CVID_N	Genus	d__Bacteria;p__Actinobacteriota;c__Actinobacteria;o__Streptomycetales;f__Streptomycetaceae;g__Streptomyces	Streptomyces	-0.0179244
CVID_N	Genus	d__Bacteria;p__Firmicutes;c__Clostridia;o__Lachnospirales;f__Lachnospiraceae;g__Catonella	Catonella	-0.0178953
CVID_N	Genus	d__Bacteria;p__Firmicutes;c__Clostridia;o__Lachnospirales;f__Lachnospiraceae;g__Anaerostipes	Anaerostipes	-0.0175323
CVID_N	Genus	d__Bacteria;p__Proteobacteria;c__Gammaproteobacteria;o__Xanthomonadales;f__Xanthomonadaceae;g__Pseudoxanthomonas	Pseudoxanthomonas	-0.0154736
CVID_N	Genus	d__Bacteria;p__Firmicutes;c__Clostridia;o__Peptostreptococcales-Tissierellales;f__Peptostreptococcaceae;g__Peptostreptococcus	Peptostreptococcus	0.0143922
CVID_N	Genus	d__Bacteria;p__Firmicutes;c__Clostridia;o__Lachnospirales;f__Lachnospiraceae;g__Marvinbryantia	Marvinbryantia	-0.0139281
CVID_N	Genus	d__Bacteria;p__Patescibacteria;c__Saccharimonadia;o__Saccharimonadales;f__Saccharimonadales;g__Saccharimonadales	Saccharimonadales	0.0135209
CVID_N	Genus	d__Bacteria;p__Bacteroidota;c__Bacteroidia;o__Bacteroidales;f__Rikenellaceae;g__Alistipes	Alistipes	-0.0121821
CVID_N	Genus	d__Bacteria;p__Actinobacteriota;c__Acidimicrobiia;o__Microtrichales;f__Ilumatobacteraceae;g__CL500-29_marine_group	CL500-29_marine_group	-0.0111939
CVID_N	Genus	d__Bacteria;p__Firmicutes;c__Clostridia;o__Lachnospirales;f__Lachnospiraceae;g__[Eubacterium]_ventriosum_group	[Eubacterium]_ventriosum_group	-0.0102408
CVID_N	Genus	d__Bacteria;p__Firmicutes;c__Clostridia;o__Oscillospirales;f__Ruminococcaceae;g__Fournierella	Fournierella	0.0100021
CVID_N	Genus	d__Bacteria;p__Firmicutes;c__Clostridia;o__Lachnospirales;f__Lachnospiraceae;g__Stomatobaculum	Stomatobaculum	0.0100021
CVID_N	Genus	d__Bacteria;p__Firmicutes;c__Clostridia;o__Peptostreptococcales-Tissierellales;f__Peptostreptococcaceae;g__Romboutsia	Romboutsia	0.0100021
CVID_N	Genus	d__Bacteria;p__Firmicutes;c__Clostridia;o__Lachnospirales;f__Lachnospiraceae;g__Lachnospiraceae_UCG-003	Lachnospiraceae_UCG-003	0.0100021
CVID_N	Genus	d__Bacteria;p__Firmicutes;c__Clostridia;o__Oscillospirales;f__Ruminococcaceae;g__Incertae_Sedis	Incertae_Sedis	-0.00975249
CVID_N	Genus	d__Bacteria;p__Firmicutes;c__Negativicutes;o__Veillonellales-Selenomonadales;f__Selenomonadaceae;g__Selenomonas	Selenomonas	0.00890269
CVID_N	Genus	d__Bacteria;p__Firmicutes;c__Clostridia;o__Lachnospirales;f__Lachnospiraceae;g__[Eubacterium]_hallii_group	[Eubacterium]_hallii_group	-0.00871071
CVID_N	Genus	d__Bacteria;p__Bacteroidota;c__Bacteroidia;__;__;__	_ssp‡	-0.00777467
CVID_N	Genus	d__Bacteria;p__Patescibacteria;c__Saccharimonadia;o__Saccharimonadales;f__Saccharimonadaceae;g__TM7x	TM7x	-0.00759778
CVID_N	Genus	d__Bacteria;p__Bacteroidota;c__Bacteroidia;o__Flavobacteriales;f__Weeksellaceae;g__Bergeyella	Bergeyella	-0.00726963
CVID_N	Genus	d__Bacteria;p__Firmicutes;c__Negativicutes;o__Veillonellales-Selenomonadales;f__Veillonellaceae;g__Dialister	Dialister	0.00659691
CVID_N	Genus	d__Bacteria;p__Actinobacteriota;c__Actinobacteria;o__Propionibacteriales;f__Propionibacteriaceae;g__Cutibacterium	Cutibacterium	-0.00612461
CVID_N	Genus	d__Bacteria;p__Firmicutes;c__Clostridia;o__Oscillospirales;f__Oscillospiraceae;g__Colidextribacter	Colidextribacter	-0.00589522
CVID_N	Genus	d__Bacteria;p__Firmicutes;c__Clostridia;o__Oscillospirales;f__Ruminococcaceae;g__Ruminococcus	Ruminococcus	-0.00569443
CVID_N	Genus	d__Bacteria;p__Firmicutes;c__Clostridia;o__Lachnospirales;f__Lachnospiraceae;g__Epulopiscium	Epulopiscium	-0.00549095
CVID_N	Genus	d__Bacteria;p__Firmicutes;c__Clostridia;o__Oscillospirales;f__Oscillospiraceae;g__UCG-003	UCG-003	-0.00387174
CVID_N	Genus	d__Bacteria;p__Firmicutes;c__Clostridia;o__Lachnospirales;f__Lachnospiraceae;g__Lachnospiraceae_ND3007_group	Lachnospiraceae_ND3007_group	-0.00364226
CVID_N	Genus	d__Bacteria;p__Proteobacteria;c__Gammaproteobacteria;o__Burkholderiales;f__Oxalobacteraceae;g__Massilia	Massilia	-0.00333874
CVID_N	Genus	d__Bacteria;p__Proteobacteria;c__Gammaproteobacteria;o__Pasteurellales;f__Pasteurellaceae;g__Actinobacillus	Actinobacillus	-0.00313642
CVID_N	Genus	d__Bacteria;p__Fusobacteriota;c__Fusobacteriia;o__Fusobacteriales;f__Leptotrichiaceae;g__Streptobacillus	Streptobacillus	-0.00154381

## Sheet: transcripts
Condition	Taxon_for_cca_model	V1_CCA_loadings	transcripts	transcript_type	GeneSymbol
CONTROL	Phylum	0.0961974	ENST00000641329	mRNA	OR9K2
CONTROL	Phylum	0.0912647	ENST00000317965	mRNA	OR2M7
CONTROL	Phylum	0.0831045	ENST00000458274	lncRNA	RP13-507I23.1
CONTROL	Phylum	0.0822458	ENST00000396418	mRNA	PKIA
CONTROL	Phylum	-0.0804493	ENST00000396319	mRNA	TAX1BP1
CONTROL	Phylum	0.0774987	ENST00000456999	lncRNA	AC013402.5
CONTROL	Phylum	0.0758567	ENST00000611444	mRNA	HIST1H4G
CONTROL	Phylum	-0.07341	ENST00000269143	mRNA	AFG3L2
CONTROL	Phylum	-0.0729337	ENST00000367576	mRNA	LTV1
CONTROL	Phylum	0.0722139	ENST00000501122	lncRNA	NEAT1
CONTROL	Phylum	0.0714526	ENCT00000107971	mRNA	CATG00000013576.1
CONTROL	Phylum	0.0699039	ENST00000456176	lncRNA	AC067945.4
CONTROL	Phylum	0.0671557	ENST00000381733	mRNA	ASAH1
CONTROL	Phylum	-0.0667008	ENST00000382226	mRNA	LCORL
CONTROL	Phylum	-0.0660724	ENST00000296161	mRNA	DTX3L
CONTROL	Phylum	0.065013	ENCT00000057224	mRNA	CATG00000000107.1
CONTROL	Phylum	0.0649894	ENST00000377364	mRNA	HIST1H4B
CONTROL	Phylum	0.0649636	ENST00000373253	mRNA	NCDN
CONTROL	Phylum	0.0641127	NR_111973	lncRNA	GS1-124K5.11
CONTROL	Phylum	0.0628164	ENST00000300079	mRNA	GLYATL1
CONTROL	Phylum	-0.0625159	ENST00000267812	mRNA	MFAP1
CONTROL	Phylum	-0.0624258	ENST00000436063	mRNA	DNTTIP2
CONTROL	Phylum	0.0623935	ENST00000623735	lncRNA	C22orf24
CONTROL	Phylum	0.0622046	ENST00000613122	mRNA	CTDP1
CONTROL	Phylum	0.0619058	ENST00000435992	lncRNA	RP4-718D20.3
CONTROL	Phylum	0.0616187	NM_017948	mRNA	NOL8
CONTROL	Phylum	0.0605827	ENST00000442258	mRNA	CACNA1G
CONTROL	Phylum	-0.059873	ENST00000555761	mRNA	SNW1
CONTROL	Phylum	0.0587433	ENST00000461884	lncRNA	MGAT4A
CONTROL	Phylum	0.0579669	NR_027159	lncRNA	LRRC75A-AS1
CONTROL	Phylum	-0.0575397	ENST00000394689	mRNA	BRD7
CONTROL	Phylum	0.057079	MI0033419	pre-miRNA	hsa-mir-10395
CONTROL	Phylum	0.0561564	ENST00000414039	lncRNA	RP11-148B18.4
CONTROL	Phylum	0.0560285	ENST00000356692	mRNA	PPP4R2
CONTROL	Phylum	0.055776	NM_001038633	mRNA	RSPO1
CONTROL	Phylum	-0.0557503	ENST00000297857	mRNA	ZHX1
CONTROL	Phylum	0.0555007	MI0022651	pre-miRNA	hsa-mir-6806
CONTROL	Phylum	0.054716	ENST00000302586	mRNA	CCBL1
CONTROL	Phylum	0.0546463	ENST00000617569	mRNA	HIST1H4A
CONTROL	Phylum	-0.0545542	ENST00000495119	lncRNA	PKN2
CONTROL	Phylum	0.0543761	NR_027169	lncRNA	LRRC75A-AS1
CONTROL	Phylum	0.0542491	ENST00000337351	mRNA	LUC7L
CONTROL	Phylum	0.0542	ENST00000362500	snoRNA	RF00012
CONTROL	Phylum	0.053903	ENST00000470491	lncRNA	LRRC75A-AS1
CONTROL	Phylum	0.0538099	NR_045023	lncRNA	LRRC75A-AS1
CONTROL	Phylum	0.0538069	ENST00000403601	mRNA	IL17RC
CONTROL	Phylum	0.0537439	ENST00000527806	mRNA	NDUFC2
CONTROL	Phylum	-0.0533951	ENST00000231887	mRNA	EHHADH
CONTROL	Phylum	0.053179	ENST00000395602	mRNA	MAPK7
CONTROL	Phylum	0.0531251	ENCT00000001323	mRNA	CATG00000015125.1
CONTROL	Phylum	0.0525092	ENST00000364459	snoRNA	RF00012
CONTROL	Phylum	0.0519689	ENST00000286574	mRNA	WIF1
CONTROL	Phylum	-0.0518814	ENCT00000054505	mRNA	CATG00000117912.1
CONTROL	Phylum	0.0517169	ENST00000473578	mRNA	CAMTA1
CONTROL	Phylum	0.0515332	ENST00000335295	mRNA	HBB
CONTROL	Phylum	-0.0514886	ENST00000377905	mRNA	SLC17A4
CONTROL	Phylum	0.0513579	ENST00000398753	mRNA	WRB
CONTROL	Phylum	0.0509824	ENST00000364518	snoRNA	SNORA68B
CONTROL	Phylum	-0.0507395	ENST00000514237	lncRNA	DNAJC21
CONTROL	Phylum	0.0505684	MI0015999-pri-3	pri-miRNA	pri-3-hsa-mir-3609
CONTROL	Phylum	0.050499	ENST00000461735	mRNA	SLC4A2
CONTROL	Phylum	0.0504122	NM_001318906	mRNA	GLUD1
CONTROL	Phylum	0.0503299	ENST00000290363	mRNA	CIART
CONTROL	Phylum	0.0502327	ENST00000458653	lncRNA	ZFAS1
CONTROL	Phylum	-0.0500192	ENST00000369543	mRNA	TRIM33
CONTROL	Phylum	-0.0498283	ENST00000361138	mRNA	SMC5
CONTROL	Phylum	0.0496691	ENST00000309579	mRNA	USMG5
CONTROL	Phylum	0.0495033	ENST00000374599	mRNA	STARD8
CONTROL	Phylum	0.0493122	ENST00000441722	lncRNA	ZFAS1
CONTROL	Phylum	0.0491991	ENST00000381003	mRNA	FAM9A
CONTROL	Phylum	-0.0491946	ENST00000465535	mRNA	EIF2A
CONTROL	Phylum	0.049169	ENST00000409029	mRNA	LYPD6B
CONTROL	Phylum	0.0491435	ENST00000344843	mRNA	MRPL20
CONTROL	Phylum	-0.0490763	ENST00000643237	mRNA	BTD
CONTROL	Phylum	0.0490184	ENST00000440556	lncRNA	RP11-513G11.2
CONTROL	Phylum	0.0489518	ENST00000395604	mRNA	MAPK7
CONTROL	Phylum	-0.0487921	ENST00000240304	mRNA	LUC7L3
CONTROL	Phylum	0.0485722	ENST00000366857	mRNA	CNIH4
CONTROL	Phylum	0.0481519	ENST00000575331	lncRNA	RP11-104H15.10
CONTROL	Phylum	0.0480047	ENST00000566860	mRNA	ORC6
CONTROL	Phylum	0.0480044	MI0022620-pri-5	pri-miRNA	pri-5-hsa-mir-6775
CONTROL	Phylum	0.0479929	NR_135769	lncRNA	HTRA2
CONTROL	Phylum	0.0479437	ENST00000553704	lncRNA	LINC-ROR
CONTROL	Phylum	0.0479176	ENST00000372555	mRNA	TNNC2
CONTROL	Phylum	0.0476665	ENST00000403410	mRNA	TMEM45A
CONTROL	Phylum	0.047594	ENST00000342951	mRNA	PSG5
CONTROL	Phylum	0.047556	ENST00000562772	lncRNA	RP11-554A11.8
CONTROL	Phylum	-0.0473706	ENST00000615954	mRNA	KMT5B
CONTROL	Phylum	0.0473502	uc001nfd.3	mRNA	SLC39A13
CONTROL	Phylum	0.0473385	NM_005541	mRNA	INPP5D
CONTROL	Phylum	0.047122	NR_125894	lncRNA	LOC101928314
CONTROL	Phylum	-0.0470847	NR_002186	lncRNA	DKFZP586I1420
CONTROL	Phylum	0.047007	ENST00000369815	mRNA	USMG5
CONTROL	Phylum	0.0469561	ENST00000297347	mRNA	MED30
CONTROL	Phylum	0.0468434	ENST00000384762	snoRNA	SNORA46
CONTROL	Phylum	-0.0466232	ENST00000361804	mRNA	SMC3
CONTROL	Phylum	0.0465911	ENST00000417721	lncRNA	ZFAS1
CONTROL	Phylum	-0.0465766	NR_148916	lncRNA	UBE3A
CONTROL	Phylum	-0.0464574	ENST00000409886	mRNA	RGPD3
CONTROL	Phylum	0.0462725	ENST00000375883	mRNA	CDK20
CONTROL	Phylum	0.0462377	ENST00000369081	mRNA	INPP5F
CONTROL	Phylum	0.046164	ENST00000373209	mRNA	PRF1
CONTROL	Phylum	-0.0459052	ENST00000353267	mRNA	CREB1
CONTROL	Phylum	-0.0458939	ENST00000388901	mRNA	COPS2
CONTROL	Phylum	0.0458937	ENST00000339556	mRNA	S100A13
CONTROL	Phylum	0.0458239	ENST00000211314	mRNA	TMEM14A
CONTROL	Phylum	0.0458176	ENST00000555978	mRNA	RAX2
CONTROL	Phylum	0.0457422	ENST00000395645	mRNA	SLC5A10
CONTROL	Phylum	-0.0456601	NR_037874	lncRNA	ZHX1-C8orf76
CONTROL	Phylum	-0.0455706	ENST00000318887	mRNA	C3orf38
CONTROL	Phylum	0.0455434	NR_152534	lncRNA	GAS5
CONTROL	Phylum	0.045505	ENST00000332836	mRNA	NLRP9
CONTROL	Phylum	0.0453653	ENST00000525085	mRNA	NDUFC2
CONTROL	Phylum	-0.0450685	HBMT00000902343	mRNA	CATG00000055012.1
CONTROL	Phylum	0.0449146	ENST00000252816	mRNA	LSM4
CONTROL	Phylum	0.0447963	uc002fff.3	mRNA	NUDT7
CONTROL	Phylum	0.0447536	ENST00000397133	mRNA	TMEM93
CONTROL	Phylum	0.0447325	NR_037716	lncRNA	RNASEK
CONTROL	Phylum	0.0447006	NR_027164	lncRNA	LRRC75A-AS1
CONTROL	Phylum	-0.04468	NM_012218	mRNA	ILF3
CONTROL	Phylum	0.0442722	NR_027160	lncRNA	LRRC75A-AS1
CONTROL	Phylum	0.0441655	ENST00000314355	mRNA	CKS2
CONTROL	Phylum	0.0439581	ENST00000475947	lncRNA	LRRC75A-AS1
CONTROL	Phylum	0.0437399	NR_146969	lncRNA	AC026191.1
CONTROL	Phylum	-0.0433593	ENST00000617501	mRNA	ZNF274
CONTROL	Phylum	0.0433513	ENST00000271139	mRNA	MOB3C
CONTROL	Phylum	0.0431817	ENST00000647531	mRNA	MARVELD2
CONTROL	Phylum	0.043173	NM_001300787	mRNA	BEST1
CONTROL	Phylum	0.0431325	ENST00000248378	mRNA	TMEM93
CONTROL	Phylum	0.0429668	ENST00000399518	mRNA	PLA2G4E
CONTROL	Phylum	0.0427298	ENST00000623385	mRNA	TRIM39-RPP21
CONTROL	Phylum	0.0426736	ENST00000477847	mRNA	FAM104B
CONTROL	Phylum	0.0426343	NR_027167	lncRNA	LRRC75A-AS1
CONTROL	Phylum	0.0424935	NR_148957	lncRNA	PFKM
CONTROL	Phylum	-0.0424674	ENST00000314994	mRNA	CENPBD1
CONTROL	Phylum	0.0424643	NM_001290404	mRNA	TAL1
CONTROL	Phylum	0.0424005	ENST00000450589	lncRNA	GAS5
CONTROL	Phylum	0.0423892	HBMT00000156336	mRNA	CATG00000116753.1
CONTROL	Phylum	0.0423224	NR_045025	lncRNA	LRRC75A-AS1
CONTROL	Phylum	0.0423131	ENST00000393119	mRNA	MKS1
CONTROL	Phylum	0.0421658	ENST00000580864	mRNA	PSMC5
CONTROL	Phylum	0.0420796	ENST00000381781	mRNA	ARRDC5
CONTROL	Phylum	0.0420707	ENST00000306494	mRNA	SLC22A25
CONTROL	Phylum	0.0420198	ENST00000537364	mRNA	CYB561A3
CONTROL	Phylum	-0.0418481	ENST00000568030	lncRNA	RP11-243A14.2
CONTROL	Phylum	0.0418446	ENST00000424789	mRNA	TANC2
CONTROL	Phylum	0.0418308	NR_040243	lncRNA	MPPE1
CONTROL	Phylum	-0.0417943	ENST00000376016	mRNA	YME1L1
CONTROL	Phylum	0.041778	MI0025893	pre-miRNA	hsa-mir-8057
CONTROL	Phylum	-0.0417168	ENST00000622132	mRNA	ABCB1
CONTROL	Phylum	-0.0414974	NR_146930	lncRNA	UCHL5
CONTROL	Phylum	0.0414008	ENST00000397728	mRNA	LSS
CONTROL	Phylum	-0.0412027	ENST00000217964	mRNA	TBL1X
CONTROL	Phylum	0.0411917	NR_152527	lncRNA	GAS5
CONTROL	Phylum	-0.0409029	ENST00000395856	mRNA	NCOA1
CONTROL	Phylum	0.0408754	NR_152533	lncRNA	GAS5
CONTROL	Phylum	0.0408634	ENST00000321505	mRNA	KIAA1549L
CONTROL	Phylum	-0.0407788	ENST00000342016	mRNA	CIR1
CONTROL	Phylum	0.0407678	ENST00000377745	mRNA	HIST1H4F
CONTROL	Phylum	0.0406445	ENST00000489298	mRNA	FAM104B
CONTROL	Phylum	0.0405706	ENST00000380377	mRNA	TBCA
CONTROL	Phylum	-0.0405383	ENST00000493409	mRNA	CCSER2
CONTROL	Phylum	0.0405321	ENST00000435734	mRNA	FXYD3
CONTROL	Phylum	0.0404744	ENST00000337003	mRNA	USMG5
CONTROL	Phylum	-0.0404236	ENST00000355754	mRNA	GBP4
CONTROL	Phylum	0.0404224	ENST00000458649	mRNA	AMBRA1
CONTROL	Phylum	0.0404196	MI0019287-pri-3	pri-miRNA	pri-3-hsa-mir-5685
CONTROL	Phylum	0.0403658	ENST00000435981	lncRNA	AC068610.3
CONTROL	Phylum	-0.0403022	ENST00000449870	mRNA	ILF3
CONTROL	Phylum	-0.0401377	ENST00000425574	mRNA	CCPG1
CONTROL	Phylum	0.0401329	ENST00000609630	lncRNA	AC000095.10
CONTROL	Phylum	0.0401172	ENST00000504249	lncRNA	RP13-560N11.1
CONTROL	Phylum	0.0400786	ENST00000396679	mRNA	CENPK
CONTROL	Phylum	0.0400118	NM_016062	mRNA	FAM96B
CONTROL	Phylum	-0.0399722	ENST00000309027	mRNA	GOLIM4
CONTROL	Phylum	0.0399138	ENST00000341900	mRNA	DLX1
CONTROL	Phylum	0.0398367	ENST00000507564	mRNA	IFT122
CONTROL	Phylum	0.0396741	ENST00000615966	mRNA	HIST1H2BB
CONTROL	Phylum	0.0396336	ENST00000542575	mRNA	SLC1A5
CONTROL	Phylum	0.0395402	ENST00000309285	mRNA	XCR1
CONTROL	Phylum	-0.0394278	ENST00000397899	mRNA	KIAA1211L
CONTROL	Phylum	-0.0393955	ENST00000245312	mRNA	SLC10A2
CONTROL	Phylum	-0.0392761	ENST00000519728	mRNA	LYN
CONTROL	Phylum	0.0391114	ENST00000397270	mRNA	INS-IGF2
CONTROL	Phylum	0.0391032	ENST00000383812	mRNA	IL17RC
CONTROL	Phylum	0.0390784	ENST00000553380	mRNA	ZFP37
CONTROL	Phylum	-0.0390662	ENST00000331710	mRNA	TBK1
CONTROL	Phylum	0.039058	ENST00000372480	mRNA	NTMT1
CONTROL	Phylum	0.0389813	ENST00000526840	lncRNA	RP11-686G23.2
CONTROL	Phylum	0.0388832	ENST00000311672	mRNA	UQCRH
CONTROL	Phylum	0.038834	ENST00000290942	mRNA	TPPP3
CONTROL	Phylum	-0.0387465	ENST00000260045	mRNA	THAP12
CONTROL	Phylum	0.038676	ENST00000361764	mRNA	HHLA3
CONTROL	Phylum	0.0386362	ENST00000397298	mRNA	MRPL23
CONTROL	Phylum	0.0386115	ENST00000464492	mRNA	APOA2
CONTROL	Phylum	0.0384968	ENST00000393734	mRNA	GSTZ1
CONTROL	Phylum	-0.0384525	ENST00000343457	mRNA	LRRC66
CONTROL	Phylum	0.0384259	ENST00000233535	mRNA	SLC30A3
CONTROL	Phylum	0.0382106	ENST00000416074	mRNA	IL17RC
CONTROL	Phylum	-0.037935	ENST00000331768	mRNA	SETD3
CONTROL	Phylum	0.0379327	NR_126491	lncRNA	CTD-2201G16.1
CONTROL	Phylum	0.0376929	NR_120626	lncRNA	RP13-137A17.4
CONTROL	Phylum	0.0375369	ENST00000409359	mRNA	ARHGEF4
CONTROL	Phylum	0.037467	ENST00000372338	mRNA	FIBCD1
CONTROL	Phylum	-0.0374611	FTMT24800002966	mRNA	CATG00000009093.1
CONTROL	Phylum	-0.0374493	NM_001316364	mRNA	EIF2S2
CONTROL	Phylum	0.0374475	ENST00000427278	lncRNA	ZEB2-AS1
CONTROL	Phylum	-0.037435	ENST00000341529	mRNA	CDH5
CONTROL	Phylum	-0.0373437	ENST00000359152	mRNA	SYTL2
CONTROL	Phylum	0.0373184	ENST00000260379	mRNA	RPLP1
CONTROL	Phylum	-0.0372384	FTMT20200008722	mRNA	CATG00000084473.1
CONTROL	Phylum	0.037235	ENST00000343948	mRNA	P2RX2
CONTROL	Phylum	0.0370594	ENST00000404031	mRNA	AC131097.4
CONTROL	Phylum	0.0370548	ENST00000266646	mRNA	INHBE
CONTROL	Phylum	-0.0369854	ENST00000295321	mRNA	IWS1
CONTROL	Phylum	-0.0369701	ENST00000284885	mRNA	TMPRSS15
CONTROL	Phylum	0.0369533	NM_001352693	mRNA	SLC39A11
CONTROL	Phylum	0.036839	NM_001352252	mRNA	CARS2
CONTROL	Phylum	-0.0368359	ENST00000348332	mRNA	NCOA1
CONTROL	Phylum	-0.0368113	ENST00000542611	mRNA	NBR1
CONTROL	Phylum	-0.0366739	ENST00000349139	mRNA	WDR3
CONTROL	Phylum	-0.0366734	ENST00000379561	mRNA	FOXO1
CONTROL	Phylum	0.0366212	ENCT00000185056	mRNA	CATG00000033907.1
CONTROL	Phylum	-0.0365817	ENST00000544106	mRNA	MYNN
CONTROL	Phylum	-0.036556	NR_144434	lncRNA	RSPH3
CONTROL	Phylum	0.0365216	ENST00000344029	mRNA	SUSD4
CONTROL	Phylum	0.0364757	ENST00000344415	mRNA	GRAPL
CONTROL	Phylum	0.0364081	MI0000788-pri-3	pri-miRNA	pri-3-hsa-mir-380
CONTROL	Phylum	-0.0363092	ENST00000345122	mRNA	ARHGAP5
CONTROL	Phylum	-0.0363035	ENST00000296953	mRNA	CREBRF
CONTROL	Phylum	0.0362578	ENST00000324685	mRNA	RNF40
CONTROL	Phylum	-0.0362118	ENST00000372088	mRNA	CCSER2
CONTROL	Phylum	-0.0361411	ENST00000395352	mRNA	SLA
CONTROL	Phylum	0.0361382	ENST00000392105	mRNA	STK36
CONTROL	Phylum	0.0360547	ENST00000351500	mRNA	PFDN5
CONTROL	Phylum	-0.0360313	ENST00000544123	mRNA	EPB41L3
CONTROL	Phylum	0.0359059	ENST00000323776	mRNA	MYCBPAP
CONTROL	Phylum	-0.0359036	ENST00000303407	mRNA	BRD3
CONTROL	Phylum	0.0358097	ENST00000330374	mRNA	VMA21
CONTROL	Phylum	-0.0356975	ENST00000397239	mRNA	DEK
CONTROL	Phylum	0.0356533	ENST00000377401	mRNA	HIST1H2BL
CONTROL	Phylum	-0.0355452	ENST00000217131	mRNA	CTSZ
CONTROL	Phylum	0.0355057	ENST00000397505	mRNA	MRPL52
CONTROL	Phylum	0.0354444	ENST00000448927	lncRNA	AP001062.7
CONTROL	Phylum	0.0354373	ENST00000372098	mRNA	MUTYH
CONTROL	Phylum	-0.0354065	ENST00000380716	mRNA	PSIP1
CONTROL	Phylum	0.0353105	ENST00000319165	mRNA	CES5A
CONTROL	Phylum	0.035213	NR_102347	lncRNA	CNIH4
CONTROL	Phylum	0.0351574	ENST00000567224	lncRNA	WDR72
CONTROL	Phylum	-0.0350614	ENST00000299601	mRNA	LEO1
CONTROL	Phylum	-0.0350473	ENST00000354336	mRNA	CRKL
CONTROL	Phylum	-0.0350353	ENST00000351960	mRNA	NUMA1
CONTROL	Phylum	-0.0349582	ENST00000305409	mRNA	SCG2
CONTROL	Phylum	0.034958	ENST00000344545	mRNA	TPD52L3
CONTROL	Phylum	-0.0349041	ENST00000252519	mRNA	ACE2
CONTROL	Phylum	-0.0347991	ENST00000256015	mRNA	BTG1
CONTROL	Phylum	0.0347756	ENST00000378272	mRNA	EBPL
CONTROL	Phylum	0.0347726	ENST00000531024	lncRNA	RP11-385N17.1
CONTROL	Phylum	0.0347475	NR_148447	lncRNA	SPATA6L
CONTROL	Phylum	0.0347135	ENST00000222247	mRNA	RPL18A
CONTROL	Phylum	-0.0347058	NR_135523	lncRNA	CCDC174
CONTROL	Phylum	0.0347033	ENST00000452342	lncRNA	RP11-644K8.1
CONTROL	Phylum	0.0346288	ENST00000537328	mRNA	TMEM258
CONTROL	Phylum	0.0346073	ENST00000332249	mRNA	OR52L1
CONTROL	Phylum	0.0343345	ENST00000590247	mRNA	PDCD5
CONTROL	Phylum	-0.0342717	ENST00000367582	mRNA	PHACTR2
CONTROL	Phylum	0.0342616	ENST00000420877	lncRNA	AP000330.8
CONTROL	Phylum	0.0341356	ENST00000409991	mRNA	NLRX1
CONTROL	Phylum	0.0341191	ENST00000620446	snoRNA	SNORD3C
CONTROL	Phylum	0.033881	ENST00000416899	mRNA	MUSK
CONTROL	Phylum	0.03388	NM_001256111	mRNA	CD101
CONTROL	Phylum	0.0338099	ENST00000325631	mRNA	MARVELD2
CONTROL	Phylum	0.0336647	ENST00000428113	mRNA	ASB4
CONTROL	Phylum	0.0336584	ENST00000486171	mRNA	PRSS1
CONTROL	Phylum	0.0335933	ENST00000378284	mRNA	EBPL
CONTROL	Phylum	0.0335674	ENST00000364940	snoRNA	RF00096
CONTROL	Phylum	0.0334986	uc010cxn.3	mRNA	KRT31
CONTROL	Phylum	0.0333234	ENST00000530758	mRNA	BRK1
CONTROL	Phylum	0.0332891	ENST00000621127	mRNA	MRAS
CONTROL	Phylum	0.0332055	ENST00000391250	snoRNA	SNORD91B
CONTROL	Phylum	0.0331748	ENST00000500009	lncRNA	RP11-10L7.1
CONTROL	Phylum	0.0331711	ENST00000368108	mRNA	DUSP23
CONTROL	Phylum	-0.033158	ENST00000334746	mRNA	BTBD7
CONTROL	Phylum	0.0331371	ENST00000242323	mRNA	DCAF10
CONTROL	Phylum	0.0331188	ENST00000311177	mRNA	HOXB9
CONTROL	Phylum	0.0330892	ENST00000528489	mRNA	LPXN
CONTROL	Phylum	0.0330857	NR_148958	lncRNA	PFKM
CONTROL	Phylum	0.0330339	ENST00000275358	mRNA	VWDE
CONTROL	Phylum	0.032994	ENST00000357790	mRNA	RPLP1
CONTROL	Phylum	0.032942	ENST00000541082	mRNA	FAM110A
CONTROL	Phylum	0.0328144	NM_001329572	mRNA	MRI1
CONTROL	Phylum	0.0328115	ENST00000612738	mRNA	MDM4
CONTROL	Phylum	-0.032733	ENST00000337002	mRNA	SEC62
CONTROL	Phylum	0.0327157	ENST00000457348	lncRNA	RP11-134P9.1
CONTROL	Phylum	0.0326685	ENST00000381018	mRNA	TRIM23
CONTROL	Phylum	-0.0325495	ENST00000366923	mRNA	EPRS
CONTROL	Phylum	-0.0324711	ENST00000378572	mRNA	PRPF18
CONTROL	Phylum	0.0323588	NM_001321904	mRNA	RTN4
CONTROL	Phylum	0.0323189	ENST00000473690	mRNA	SLC22A12
CONTROL	Phylum	-0.0322559	ENST00000305481	lncRNA	USP47
CONTROL	Phylum	0.0322332	ENST00000510027	mRNA	SPINK1
CONTROL	Phylum	-0.0321488	ENST00000379802	mRNA	DSP
CONTROL	Phylum	0.0321338	ENST00000450313	mRNA	MUTYH
CONTROL	Phylum	0.0320456	NR_073494	lncRNA	LOC100130075
CONTROL	Phylum	0.0319232	ENST00000237455	mRNA	RNF103
CONTROL	Phylum	-0.0318863	ENST00000375963	mRNA	ZCCHC6
CONTROL	Phylum	-0.031819	ENST00000309042	mRNA	REST
CONTROL	Phylum	-0.0317598	ENST00000342702	mRNA	WDR20
CONTROL	Phylum	0.0317003	ENST00000527450	lncRNA	CTD-2560E9.3
CONTROL	Phylum	0.0316998	ENST00000396218	mRNA	RUNX1T1
CONTROL	Phylum	0.0316939	NM_001006625	mRNA	PDPN
CONTROL	Phylum	0.0316233	NR_152532	lncRNA	GAS5
CONTROL	Phylum	-0.0314967	ENST00000263967	mRNA	PIK3CA
CONTROL	Phylum	0.0314712	ENST00000457765	mRNA	PLPPR4
CONTROL	Phylum	0.0314388	ENST00000007516	mRNA	NDUFAB1
CONTROL	Phylum	0.0312936	ENST00000492356	lncRNA	RPS21
CONTROL	Phylum	0.0312827	ENST00000392096	mRNA	CRYBA2
CONTROL	Phylum	-0.0312648	ENST00000538576	mRNA	SLC16A1
CONTROL	Phylum	-0.0312401	ENST00000358716	mRNA	BAZ1A
CONTROL	Phylum	0.031236	ENST00000251722	mRNA	USP40
CONTROL	Phylum	-0.0311865	NR_136410	lncRNA	EFL1
CONTROL	Phylum	0.0310314	ENST00000300954	mRNA	PCSK4
CONTROL	Phylum	0.0309477	ENST00000497004	lncRNA	MLF1
CONTROL	Phylum	0.0309248	ENST00000390912	snoRNA	SNORA48B
CONTROL	Phylum	0.0309026	NR_027709	lncRNA	C10orf110
CONTROL	Phylum	-0.03087	ENST00000339397	mRNA	SRFBP1
CONTROL	Phylum	0.030637	ENST00000515026	lncRNA	RP11-15B17.1
CONTROL	Phylum	-0.0305835	ENST00000300870	mRNA	ZNF267
CONTROL	Phylum	-0.0305764	ENST00000305123	mRNA	IRS1
CONTROL	Phylum	0.0305515	ENST00000506397	mRNA	RPL34
CONTROL	Phylum	0.0304974	ENST00000519846	mRNA	CLVS1
CONTROL	Phylum	0.0304853	ENST00000583756	lncRNA	RP11-723G8.2
CONTROL	Phylum	0.0304518	ENST00000479490	lncRNA	SFT2D1
CONTROL	Phylum	0.0304165	ENST00000232501	mRNA	NPRL2
CONTROL	Phylum	0.0303691	ENST00000409867	mRNA	ANKRD30BL
CONTROL	Phylum	-0.0303056	ENST00000301030	mRNA	ANKRD11
CONTROL	Phylum	0.0302082	uc009xvk.3	mRNA	ARHGAP19-SLIT1
CONTROL	Phylum	-0.0300972	ENST00000589332	mRNA	ZNF396
CONTROL	Phylum	-0.0300874	ENST00000248444	mRNA	VIL1
CONTROL	Phylum	-0.0300004	ENST00000370481	mRNA	GBP3
CONTROL	Phylum	0.029998	ENST00000343262	mRNA	RPS2
CONTROL	Phylum	-0.0299877	ENST00000417647	mRNA	IK
CONTROL	Phylum	-0.0299335	ENST00000437004	mRNA	PPP1R12A
CONTROL	Phylum	0.0298328	ENST00000599990	mRNA	AP2S1
CONTROL	Phylum	0.0298247	ENST00000373593	mRNA	TMEM234
CONTROL	Phylum	0.0298086	ENST00000369484	mRNA	CMC4
CONTROL	Phylum	0.0297867	ENST00000422424	mRNA	FAM96B
CONTROL	Phylum	0.0297846	MI0022635	pre-miRNA	hsa-mir-6790
CONTROL	Phylum	0.029732	ENST00000562473	mRNA	QPRT
CONTROL	Phylum	0.029719	ENST00000522388	lncRNA	RP11-930P14.1
CONTROL	Phylum	0.029613	ENST00000321612	mRNA	GLDC
CONTROL	Phylum	-0.0296012	ENST00000458890	snoRNA	RF01210
CONTROL	Phylum	0.0295413	ENST00000450695	lncRNA	AC013460.1
CONTROL	Phylum	-0.0295288	ENST00000297785	mRNA	ALDH1A1
CONTROL	Phylum	-0.029518	ENST00000396234	mRNA	IQGAP2
CONTROL	Phylum	0.0295168	ENST00000633691	mRNA	DCTN1
CONTROL	Phylum	-0.0295147	ENST00000376545	mRNA	ABCF1
CONTROL	Phylum	0.0294615	NM_001199987	mRNA	NDUFB6
CONTROL	Phylum	0.0294416	ENST00000372727	mRNA	SYS1
CONTROL	Phylum	0.029309	ENST00000265094	mRNA	FBXW11
CONTROL	Phylum	0.029302	ENST00000339098	mRNA	CERKL
CONTROL	Phylum	0.0292925	ENST00000423149	lncRNA	RP11-716O23.2
CONTROL	Phylum	-0.0292916	ENST00000537178	mRNA	CLIP1
CONTROL	Phylum	0.0292831	ENST00000488919	mRNA	PLA1A
CONTROL	Phylum	-0.0292202	ENST00000304916	mRNA	FAM84B
CONTROL	Phylum	0.0291751	ENST00000321297	mRNA	ATG16L2
CONTROL	Phylum	-0.0291285	ENST00000248598	mRNA	FGL2
CONTROL	Phylum	0.029053	ENST00000367943	mRNA	DUSP12
CONTROL	Phylum	-0.0290481	ENST00000357899	mRNA	ZBTB44
CONTROL	Phylum	0.0289718	ENST00000614097	mRNA	HIST1H2BE
CONTROL	Phylum	0.0289087	ENST00000270077	mRNA	PSG9
CONTROL	Phylum	-0.0289053	ENST00000427411	mRNA	ACE2
CONTROL	Phylum	0.0288703	ENST00000412295	lncRNA	CTC-338M12.9
CONTROL	Phylum	-0.0287713	ENST00000326232	mRNA	SLC37A3
CONTROL	Phylum	0.0287261	ENST00000434545	mRNA	TMEM176B
CONTROL	Phylum	-0.0286936	ENST00000317005	mRNA	TIGD2
CONTROL	Phylum	0.0286138	ENST00000265498	mRNA	MGST2
CONTROL	Phylum	-0.028554	ENST00000459350	snoRNA	RF01210
CONTROL	Phylum	0.028512	ENST00000453996	mRNA	CTU2
CONTROL	Phylum	-0.0284784	ENST00000393657	mRNA	DDX19B
CONTROL	Phylum	0.0283643	ENST00000222115	mRNA	HAS1
CONTROL	Phylum	-0.0283546	MI0017374	pre-miRNA	hsa-mir-4737
CONTROL	Phylum	-0.0283467	ENST00000360310	mRNA	BAZ1A
CONTROL	Phylum	0.0283396	ENST00000410087	mRNA	CERKL
CONTROL	Phylum	0.028339	ENST00000344300	mRNA	C15orf48
CONTROL	Phylum	-0.0283253	NM_001353799	mRNA	ZNF846
CONTROL	Phylum	0.028308	ENST00000448481	mRNA	MUTYH
CONTROL	Phylum	0.028267	ENST00000290567	mRNA	CES5A
CONTROL	Phylum	0.0282429	ENST00000617979	mRNA	GALE
CONTROL	Phylum	0.028202	ENST00000442668	mRNA	NOL8
CONTROL	Phylum	0.0281588	NR_027175	lncRNA	LRRC75A-AS1
CONTROL	Phylum	0.0280875	ENST00000401068	mRNA	RSPO1
CONTROL	Phylum	0.028055	ENST00000546970	mRNA	ZNF385A
CONTROL	Phylum	0.0280402	ENST00000587982	lncRNA	RAD51D
CONTROL	Phylum	0.0280108	ENST00000251453	mRNA	RPS16
CONTROL	Phylum	-0.027954	ENST00000391036	snoRNA	RF00272
CONTROL	Phylum	0.0279124	ENCT00000351611	lncRNA	CATG00000078045.1
CONTROL	Phylum	0.0278849	ENST00000533558	mRNA	CYB5R2
CONTROL	Phylum	0.0278738	ENST00000302649	mRNA	TRH
CONTROL	Phylum	0.0278663	ENST00000369569	mRNA	AP4B1
CONTROL	Phylum	-0.027785	ENST00000458537	mRNA	SKIL
CONTROL	Phylum	0.0277152	ENST00000307616	mRNA	C11orf40
CONTROL	Phylum	-0.0276597	ENST00000541009	mRNA	ZNF268
CONTROL	Phylum	0.0276589	ENST00000413459	mRNA	AMDHD2
CONTROL	Phylum	0.027576	ENST00000502001	lncRNA	RP11-480D4.3
CONTROL	Phylum	0.0275462	ENST00000225992	mRNA	PPY
CONTROL	Phylum	0.0274933	ENST00000500112	lncRNA	RP11-255B23.3
CONTROL	Phylum	0.027471	ENST00000437412	mRNA	PLAGL1
CONTROL	Phylum	0.0273881	ENST00000624238	lncRNA	BANCR
CONTROL	Phylum	0.0273539	ENST00000355528	mRNA	TBCD
CONTROL	Phylum	0.027336	ENST00000406213	lncRNA	MIF-AS1
CONTROL	Phylum	-0.0272881	ENST00000355992	mRNA	DDX19B
CONTROL	Phylum	0.0272023	ENST00000587979	lncRNA	AC006116.25
CONTROL	Phylum	0.0271467	ENST00000253794	mRNA	VPS25
CONTROL	Phylum	0.027124	ENST00000339812	mRNA	HIST1H2BJ
CONTROL	Phylum	0.0271209	ENST00000239223	mRNA	DUSP1
CONTROL	Phylum	0.0270838	ENST00000296102	mRNA	MRPL33
CONTROL	Phylum	-0.0269716	ENST00000369977	mRNA	MYO6
CONTROL	Phylum	0.0269439	ENST00000363622	snoRNA	RF00012
CONTROL	Phylum	-0.0269129	ENST00000380738	mRNA	PSIP1
CONTROL	Phylum	0.0269114	ENST00000553096	mRNA	BEST3
CONTROL	Phylum	-0.0268984	ENST00000299314	mRNA	GNPTAB
CONTROL	Phylum	0.0268836	ENST00000368704	mRNA	S100A16
CONTROL	Phylum	-0.0268586	NR_126339	lncRNA	KB-1507C5.2
CONTROL	Phylum	-0.0267865	NM_001317900	mRNA	PSIP1
CONTROL	Phylum	-0.0267635	ENST00000541522	mRNA	BTN2A1
CONTROL	Phylum	0.0267329	ENST00000377602	mRNA	ST8SIA6
CONTROL	Phylum	0.026699	NR_152580	lncRNA	SNHG1
CONTROL	Phylum	-0.0266468	ENST00000394421	mRNA	TCERG1
CONTROL	Phylum	0.0266183	ENST00000450660	mRNA	FANCD2OS
CONTROL	Phylum	0.0266177	ENST00000638070	lncRNA	RP11-758E17.2
CONTROL	Phylum	0.0266078	ENST00000450142	mRNA	PPP1R12A
CONTROL	Phylum	-0.0264932	ENST00000359979	mRNA	CCSER2
CONTROL	Phylum	0.0264482	ENST00000403581	mRNA	PRR5
CONTROL	Phylum	-0.026428	ENST00000374855	mRNA	ALDOB
CONTROL	Phylum	-0.0264067	ENST00000336735	mRNA	SEL1L
CONTROL	Phylum	0.0264055	ENST00000616804	mRNA	CKLF-CMTM1
CONTROL	Phylum	-0.0263582	ENST00000244230	mRNA	MPHOSPH10
CONTROL	Phylum	0.0262033	ENST00000396020	mRNA	RPS29
CONTROL	Phylum	0.0261979	NR_136710	lncRNA	ZNF33A
CONTROL	Phylum	-0.0261689	ENST00000432329	mRNA	CREB1
CONTROL	Phylum	-0.0261024	NM_001123329	mRNA	ZBTB1
CONTROL	Phylum	0.0261012	ENST00000393438	mRNA	RUFY1
CONTROL	Phylum	-0.0260986	ENST00000380733	mRNA	PSIP1
CONTROL	Phylum	0.0260776	ENST00000400237	mRNA	RFPL2
CONTROL	Phylum	-0.0260727	ENST00000504465	mRNA	CAST
CONTROL	Phylum	0.0259557	NR_152528	lncRNA	GAS5
CONTROL	Phylum	0.0259322	ENST00000455401	mRNA	TAGLN3
CONTROL	Phylum	0.025931	ENST00000264734	mRNA	CLDN16
CONTROL	Phylum	0.0259277	ENST00000440314	mRNA	EFCAB4B
CONTROL	Phylum	-0.025873	ENST00000380938	mRNA	ERBIN
CONTROL	Phylum	-0.0258509	ENST00000265162	mRNA	ENPEP
CONTROL	Phylum	0.0258411	ENST00000481898	lncRNA	LRRC75A-AS1
CONTROL	Phylum	0.0257459	ENST00000429677	mRNA	PRSS3
CONTROL	Phylum	0.0257335	ENST00000644252	mRNA	DSE
CONTROL	Phylum	0.0257271	M18204	lncRNA	M18204
CONTROL	Phylum	-0.0257191	ENST00000571133	mRNA	RSL1D1
CONTROL	Phylum	0.0257127	ENST00000531617	lncRNA	CTD-2514K5.2
CONTROL	Phylum	0.0256531	ENST00000402285	mRNA	RPS27A
CONTROL	Phylum	0.0256168	NR_146953	lncRNA	AC079779.6
CONTROL	Phylum	0.025581	ENST00000591607	mRNA	GEMIN7
CONTROL	Phylum	-0.0255752	ENST00000317091	mRNA	CES2
CONTROL	Phylum	-0.0255267	ENST00000249776	mRNA	KNSTRN
CONTROL	Phylum	0.0255091	ENST00000458166	mRNA	KCNAB2
CONTROL	Phylum	0.0255032	ENST00000394872	mRNA	COL4A6
CONTROL	Phylum	0.0254855	MI0006416-pri-3	pri-miRNA	pri-3-hsa-mir-1276
CONTROL	Phylum	0.0254831	ENST00000315204	mRNA	STK33
CONTROL	Phylum	-0.0254515	ENST00000306014	mRNA	DDX54
CONTROL	Phylum	0.0254506	ENST00000621812	mRNA	WDR86
CONTROL	Phylum	0.0254246	ENST00000409444	mRNA	TMEM237
CONTROL	Phylum	0.0254184	ENST00000525955	mRNA	PRG2
CONTROL	Phylum	-0.0254156	ENST00000448299	mRNA	ZNF669
CONTROL	Phylum	-0.0253574	NM_001324206	mRNA	EDA2R
CONTROL	Phylum	0.0253177	ENST00000621850	mRNA	NCAM1
CONTROL	Phylum	0.0251945	ENST00000339375	mRNA	TMEM130
CONTROL	Phylum	0.0251402	NR_126035	lncRNA	C12orf57
CONTROL	Phylum	-0.0251079	ENST00000453929	mRNA	FASTKD1
CONTROL	Phylum	0.0250674	ENST00000426488	mRNA	ZNF668
CONTROL	Phylum	0.0250472	ENST00000620232	snoRNA	SNORD3A
CONTROL	Phylum	0.0250133	NM_001304385	mRNA	LSMEM2
CONTROL	Phylum	0.0249924	ENST00000370110	mRNA	NPM3
CONTROL	Phylum	0.0249775	ENST00000332012	lncRNA	LINC00482
CONTROL	Phylum	-0.0249538	ENST00000280772	mRNA	ANK3
CONTROL	Phylum	-0.0249301	ENST00000409687	mRNA	SAPCD2
CONTROL	Phylum	0.0248758	ENST00000357271	mRNA	GRB10
CONTROL	Phylum	-0.0248668	NM_001330101	mRNA	CDC16
CONTROL	Phylum	-0.0248623	ENST00000381989	mRNA	PARP4
CONTROL	Phylum	0.0248005	ENST00000475541	mRNA	PURG
CONTROL	Phylum	0.0247432	ENST00000506684	mRNA	WNT8A
CONTROL	Phylum	0.0246791	MI0014225	pre-miRNA	hsa-mir-3183
CONTROL	Phylum	-0.0246722	ENST00000320767	mRNA	ARL14
CONTROL	Phylum	0.0246712	ENST00000506134	mRNA	TRIM6
CONTROL	Phylum	0.0246632	NR_134260	lncRNA	RP11-1379J22.5
CONTROL	Phylum	-0.0246394	ENST00000399054	mRNA	MKKS
CONTROL	Phylum	0.0246226	ENST00000527067	lncRNA	C8orf77
CONTROL	Phylum	0.0245746	ENST00000426539	lncRNA	AC130710.1
CONTROL	Phylum	0.0245319	ENST00000517439	mRNA	TMEM70
CONTROL	Phylum	-0.0244926	ENST00000167588	mRNA	KRT20
CONTROL	Phylum	-0.0244897	ENST00000282296	mRNA	ZNF551
CONTROL	Phylum	-0.0244451	ENST00000514063	lncRNA	REST
CONTROL	Phylum	0.0243878	ENST00000371743	lncRNA	ZFAS1
CONTROL	Phylum	-0.024285	ENST00000366553	mRNA	CHML
CONTROL	Phylum	0.024261	ENST00000324038	mRNA	FAM101A
CONTROL	Phylum	0.0242179	ENST00000360031	mRNA	ENTPD6
CONTROL	Phylum	-0.0241845	NM_001324021	mRNA	PDXDC1
CONTROL	Phylum	0.0241785	ENST00000262301	mRNA	LMF1
CONTROL	Phylum	-0.0240722	ENST00000268206	mRNA	EFL1
CONTROL	Phylum	-0.0239991	ENST00000396324	mRNA	MYH11
CONTROL	Phylum	-0.0239855	ENST00000381337	mRNA	THUMPD1
CONTROL	Phylum	0.0239601	ENST00000344517	mRNA	ABCB10
CONTROL	Phylum	-0.0239571	MI0022627-pri-3	pri-miRNA	pri-3-hsa-mir-6782
CONTROL	Phylum	-0.0239501	NM_001286194	mRNA	SCAF8
CONTROL	Phylum	0.0239278	ENST00000591228	mRNA	PPY
CONTROL	Phylum	0.023877	ENST00000615868	mRNA	HIST1H2AB
CONTROL	Phylum	-0.0238626	ENST00000438794	mRNA	SLMAP
CONTROL	Phylum	0.0238108	NR_037715	lncRNA	RNASEK
CONTROL	Phylum	0.0238023	ENST00000475953	lncRNA	LRRC75A-AS1
CONTROL	Phylum	0.0237962	NR_136709	lncRNA	ZNF33A
CONTROL	Phylum	0.0237902	MI0014253-pri-3	pri-miRNA	pri-3-hsa-mir-3202-2
CONTROL	Phylum	0.0237797	ENST00000357703	mRNA	GHR
CONTROL	Phylum	-0.0237749	ENST00000366932	mRNA	RRP15
CONTROL	Phylum	0.0237	ENST00000481123	lncRNA	C7orf55
CONTROL	Phylum	-0.0236538	ENST00000376980	mRNA	DNAJC1
CONTROL	Phylum	0.02364	ENST00000455270	mRNA	RPL39L
CONTROL	Phylum	-0.023639	ENST00000222399	mRNA	LAMB1
CONTROL	Phylum	-0.0236325	ENST00000379487	mRNA	WBP4
CONTROL	Phylum	0.0235463	ENST00000251645	mRNA	KRT31
CONTROL	Phylum	-0.0234455	ENST00000458916	snoRNA	RF01210
CONTROL	Phylum	-0.0234408	ENST00000337859	mRNA	ZC3H15
CONTROL	Phylum	-0.0234314	ENST00000508447	mRNA	RIOK2
CONTROL	Phylum	0.0233947	ENST00000374515	mRNA	TXN
CONTROL	Phylum	-0.0233783	ENST00000307546	mRNA	MAGI3
CONTROL	Phylum	0.0233554	ENST00000304298	mRNA	HSPB2
CONTROL	Phylum	0.0233352	ENST00000006015	mRNA	HOXA11
CONTROL	Phylum	0.0233177	ENST00000429973	mRNA	CACNA1G
CONTROL	Phylum	0.0232593	ENST00000612612	mRNA	NDUFC2-KCTD14
CONTROL	Phylum	0.0232151	ENST00000362566	snoRNA	SNORD9
CONTROL	Phylum	0.0232008	ENST00000320892	mRNA	RNF144A
CONTROL	Phylum	0.0231587	ENST00000481027	lncRNA	LRRC75A-AS1
CONTROL	Phylum	0.0231566	ENST00000557623	mRNA	C14orf156
CONTROL	Phylum	-0.0231379	ENST00000417285	mRNA	VEGFA
CONTROL	Phylum	0.0231377	ENST00000589888	lncRNA	AC006116.25
CONTROL	Phylum	-0.0231082	ENST00000264555	mRNA	PHRF1
CONTROL	Phylum	0.0231062	ENST00000264001	mRNA	CKLF
CONTROL	Phylum	0.023093	uc010yrt.2	mRNA	MOGS
CONTROL	Phylum	0.0230919	ENST00000380562	mRNA	ELN
CONTROL	Phylum	0.0229578	ENST00000533605	mRNA	PRG2
CONTROL	Phylum	0.022941	ENST00000509581	mRNA	PDCD6
CONTROL	Phylum	0.0229227	MI0006348-pri-3	pri-miRNA	pri-3-hsa-mir-1286
CONTROL	Phylum	0.0229158	ENST00000302956	mRNA	AMDHD2
CONTROL	Phylum	0.022909	ENST00000436267	mRNA	CCBL1
CONTROL	Phylum	0.0229027	ENST00000411292	snoRNA	SNORD71
CONTROL	Phylum	0.0228935	ENST00000398706	mRNA	ZSWIM8
CONTROL	Phylum	0.0228852	ENST00000409819	lncRNA	AC079354.3
CONTROL	Phylum	-0.0228827	NR_145459	lncRNA	TALAM1
CONTROL	Phylum	0.022838	ENST00000397897	mRNA	AL591025.1
CONTROL	Phylum	0.0228039	ENST00000366278	lncRNA	AC105053.3
CONTROL	Phylum	0.0227887	ENST00000379472	mRNA	KCNC1
CONTROL	Phylum	-0.0226979	ENST00000535815	mRNA	GPR68
CONTROL	Phylum	0.022677	ENST00000434182	lncRNA	AL450992.2
CONTROL	Phylum	-0.0226748	NM_001001520	mRNA	CTB-50L17.10
CONTROL	Phylum	0.0226627	NM_001354073	mRNA	MTRF1
CONTROL	Phylum	-0.0226096	ENST00000336374	mRNA	CYP3A7
CONTROL	Phylum	-0.0225697	ENST00000397977	mRNA	INTS10
CONTROL	Phylum	-0.0225676	ENST00000272252	mRNA	GALM
CONTROL	Phylum	-0.0225575	uc010ihf.4	mRNA	REST
CONTROL	Phylum	0.022512	NM_001352773	mRNA	JUP
CONTROL	Phylum	0.0225032	ENST00000375123	mRNA	FOXE1
CONTROL	Phylum	0.0224821	ENST00000500334	lncRNA	HOMER2
CONTROL	Phylum	0.0224466	ENST00000308354	mRNA	PDLIM2
CONTROL	Phylum	-0.0224327	ENST00000370008	mRNA	STXBP3
CONTROL	Phylum	-0.0224225	NR_027410	lncRNA	GOLGA8B
CONTROL	Phylum	-0.0223658	ENST00000236273	mRNA	SYF2
CONTROL	Phylum	-0.0223635	ENST00000257336	mRNA	BIVM
CONTROL	Phylum	0.0223588	ENST00000434016	mRNA	DRGX
CONTROL	Phylum	-0.0223565	ENST00000637807	mRNA	RP11-507K12.1
CONTROL	Phylum	0.0223324	ENST00000361961	mRNA	KIF21A
CONTROL	Phylum	0.0223299	ENST00000455624	mRNA	SCN5A
CONTROL	Phylum	-0.0222593	ENST00000328697	mRNA	CCDC34
CONTROL	Phylum	-0.0222449	ENST00000265081	mRNA	MSH3
CONTROL	Phylum	0.0221672	ENST00000370441	mRNA	IDS
CONTROL	Phylum	-0.0221656	ENST00000248139	mRNA	RAB40C
CONTROL	Phylum	-0.0221505	ENST00000297185	mRNA	HSPA9
CONTROL	Phylum	-0.0221389	ENST00000450403	mRNA	FAM63B
CONTROL	Phylum	-0.0221354	ENST00000502613	mRNA	BMP2K
CONTROL	Phylum	0.0221155	ENST00000455427	mRNA	ZNF568
CONTROL	Phylum	0.0220742	ENST00000441623	mRNA	MRGPRF
CONTROL	Phylum	0.0219482	ENST00000547035	mRNA	MAP3K12
CONTROL	Phylum	-0.0219476	ENST00000163416	mRNA	GOLGA5
CONTROL	Phylum	-0.0219234	ENST00000317257	mRNA	SETDB2
CONTROL	Phylum	0.0218975	NM_001105521	mRNA	JAKMIP3
CONTROL	Phylum	0.0218538	ENST00000168148	mRNA	SPP2
CONTROL	Phylum	-0.0217801	ENST00000306378	mRNA	BPTF
CONTROL	Phylum	-0.0217469	ENST00000356770	mRNA	PBRM1
CONTROL	Phylum	-0.0217102	ENST00000395314	mRNA	KTN1
CONTROL	Phylum	0.0216678	ENST00000533076	mRNA	SLC39A13
CONTROL	Phylum	-0.0216609	ENST00000245304	mRNA	RAP2A
CONTROL	Phylum	0.0216408	ENST00000359918	mRNA	ART5
CONTROL	Phylum	0.0216186	ENST00000343986	mRNA	RPS21
CONTROL	Phylum	0.0215591	ENST00000375499	mRNA	SDHB
CONTROL	Phylum	-0.0215108	ENST00000457781	mRNA	ZNF302
CONTROL	Phylum	-0.0215035	ENST00000384381	snoRNA	SNORD38C
CONTROL	Phylum	0.0214964	ENST00000268661	mRNA	RPL3L
CONTROL	Phylum	-0.021375	ENST00000526995	mRNA	TRAF6
CONTROL	Phylum	0.0213675	ENST00000515022	mRNA	TRIM6
CONTROL	Phylum	0.0213449	ENST00000562866	lncRNA	RP11-368I7.2
CONTROL	Phylum	0.0213331	ENST00000421582	mRNA	CCDC107
CONTROL	Phylum	-0.0212784	ENST00000455232	lncRNA	AC007182.6
CONTROL	Phylum	0.0212736	ENST00000434640	mRNA	BPHL
CONTROL	Phylum	-0.0212363	ENST00000608255	mRNA	ZNF595
CONTROL	Phylum	0.0211604	ENST00000326989	lncRNA	CTD-2568A17.5
CONTROL	Phylum	0.02112	ENST00000442966	mRNA	RPP21
CONTROL	Phylum	0.0211079	ENST00000458695	mRNA	RBBP4
CONTROL	Phylum	0.0210266	ENST00000355991	mRNA	FRMD8
CONTROL	Phylum	-0.0209759	ENST00000384159	snoRNA	RF00156
CONTROL	Phylum	0.0209622	ENST00000293261	mRNA	TMEM143
CONTROL	Phylum	0.0209313	ENST00000355848	mRNA	C1D
CONTROL	Phylum	0.0209277	ENST00000370848	mRNA	SS18L1
CONTROL	Phylum	-0.0209044	MI0017374-pri-3	pri-miRNA	pri-3-hsa-mir-4737
CONTROL	Phylum	-0.0208722	ENST00000493152	mRNA	SUCLA2
CONTROL	Phylum	0.0208434	ENST00000265997	mRNA	CPEB3
CONTROL	Phylum	0.0208241	ENST00000392052	mRNA	LGALS14
CONTROL	Phylum	-0.0208223	NR_144635	lncRNA	FRA10AC1
CONTROL	Phylum	-0.0207853	ENST00000458802	snoRNA	RF01210
CONTROL	Phylum	-0.020763	ENST00000443183	mRNA	DLG1
CONTROL	Phylum	0.0207619	NM_001353163	mRNA	ZMYM2
CONTROL	Phylum	0.020697	uc002osd.3	mRNA	ARHGEF1
CONTROL	Phylum	0.0206514	ENST00000409438	mRNA	DCTN1
CONTROL	Phylum	0.0206012	ENST00000587340	mRNA	ZSCAN5A
CONTROL	Phylum	0.0205829	MI0019306-pri-3	pri-miRNA	pri-3-hsa-mir-5699
CONTROL	Phylum	0.0205775	NR_130113	lncRNA	SFT2D1
CONTROL	Phylum	0.0205559	ENST00000272852	mRNA	CPO
CONTROL	Phylum	0.0205413	ENST00000370445	mRNA	BARHL2
CONTROL	Phylum	0.0205213	ENST00000500576	mRNA	LYRM4
CONTROL	Phylum	0.0204531	ENST00000361575	mRNA	RPL39
CONTROL	Phylum	0.0204458	ENST00000245255	mRNA	PIWIL1
CONTROL	Phylum	-0.0204374	ENST00000277746	mRNA	NRBF2
CONTROL	Phylum	-0.0204353	ENST00000392185	mRNA	SNX9
CONTROL	Phylum	-0.020425	ENST00000436909	mRNA	PAPD5
CONTROL	Phylum	0.0204083	ENST00000393366	mRNA	ATP5G1
CONTROL	Phylum	0.0203522	ENST00000544387	mRNA	HMBS
CONTROL	Phylum	-0.0203137	NR_135060	lncRNA	DCP1B
CONTROL	Phylum	0.0202974	ENST00000380737	mRNA	PPP2R2A
CONTROL	Phylum	0.0202754	ENST00000252456	mRNA	CNN1
CONTROL	Phylum	0.0202475	ENST00000641374	mRNA	OR9K2
CONTROL	Phylum	0.0201818	ENST00000400895	mRNA	AGTRAP
CONTROL	Phylum	0.0201239	ENST00000414769	lncRNA	AC004383.4
CONTROL	Phylum	-0.0200906	ENST00000340077	mRNA	PARD3
CONTROL	Phylum	0.0200855	ENST00000263897	mRNA	USE1
CONTROL	Phylum	0.0200852	ENST00000620216	mRNA	PSMD8
CONTROL	Phylum	-0.0200779	ENST00000467604	mRNA	B4GALT4
CONTROL	Phylum	0.0200609	ENST00000406895	mRNA	C2orf44
CONTROL	Phylum	0.020048	NR_134586	lncRNA	EXOSC1
CONTROL	Phylum	-0.0200013	ENST00000356221	mRNA	CDC16
CONTROL	Phylum	0.0199808	NM_001353382	mRNA	C16orf90
CONTROL	Phylum	-0.0199665	ENST00000381259	mRNA	CCDC91
CONTROL	Phylum	0.0199589	FTMT26800005164	mRNA	CATG00000032667.1
CONTROL	Phylum	-0.0199535	ENST00000380419	mRNA	TUBAL3
CONTROL	Phylum	-0.0199441	ENST00000615825	mRNA	MME
CONTROL	Phylum	0.019933	ENST00000602361	lncRNA	RMRP
CONTROL	Phylum	0.0199184	ENST00000452088	mRNA	TLE6
CONTROL	Phylum	-0.0198772	ENST00000373563	mRNA	GIGYF2
CONTROL	Phylum	-0.0198646	ENST00000394288	mRNA	LARP1B
CONTROL	Phylum	-0.0198638	ENST00000397902	mRNA	ZNF846
CONTROL	Phylum	-0.0198477	NR_146333	lncRNA	RPL5
CONTROL	Phylum	-0.0197979	ENST00000307017	mRNA	USP38
CONTROL	Phylum	0.0197774	ENST00000373861	mRNA	CLPSL1
CONTROL	Phylum	0.019721	ENST00000417037	mRNA	MYD88
CONTROL	Phylum	0.0196727	ENST00000369001	mRNA	TACC2
CONTROL	Phylum	0.0196642	ENST00000363156	snoRNA	RF00096
CONTROL	Phylum	-0.019642	ENST00000383794	mRNA	CCDC174
CONTROL	Phylum	-0.0196067	ENST00000497727	lncRNA	NAA16
CONTROL	Phylum	0.019589	MI0020346	pre-miRNA	hsa-mir-6069
CONTROL	Phylum	-0.0195503	ENST00000299238	mRNA	HPS6
CONTROL	Phylum	0.0195118	ENCT00000200728	mRNA	CATG00000038258.1
CONTROL	Phylum	0.0195003	ENST00000336592	mRNA	CUL4B
CONTROL	Phylum	0.0194911	ENST00000370507	mRNA	SLCO4A1
CONTROL	Phylum	0.019428	ENST00000450366	mRNA	LANCL1
CONTROL	Phylum	-0.0194192	ENST00000420450	mRNA	ZNF345
CONTROL	Phylum	0.0193834	ENST00000546910	mRNA	CLEC5A
CONTROL	Phylum	0.0193632	NR_027163	lncRNA	LRRC75A-AS1
CONTROL	Phylum	0.0193428	ENST00000312637	mRNA	FAM174A
CONTROL	Phylum	-0.0193379	ENST00000354179	mRNA	NSD1
CONTROL	Phylum	-0.019318	ENST00000447510	mRNA	PROM1
CONTROL	Phylum	-0.0192179	ENST00000395308	mRNA	KTN1
CONTROL	Phylum	0.0191941	ENST00000360564	mRNA	MMP17
CONTROL	Phylum	-0.0191813	ENST00000380476	mRNA	EPHX2
CONTROL	Phylum	-0.0191582	NM_001256009	mRNA	PNPLA8
CONTROL	Phylum	-0.0191313	ENST00000366675	mRNA	TAF5L
CONTROL	Phylum	0.0191251	ENST00000380574	mRNA	SLC22A18
CONTROL	Phylum	0.0190855	ENST00000571024	mRNA	ANAPC11
CONTROL	Phylum	0.01906	ENST00000619858	lncRNA	CISD3
CONTROL	Phylum	0.0190511	ENST00000599218	mRNA	PRICKLE3
CONTROL	Phylum	-0.0190391	ENST00000619757	mRNA	HIC1
CONTROL	Phylum	-0.0189512	NM_032631	mRNA	CTB-50L17.10
CONTROL	Phylum	-0.018936	ENST00000459148	snoRNA	RF01210
CONTROL	Phylum	-0.0189312	ENST00000264382	mRNA	SI
CONTROL	Phylum	-0.0189312	ENST00000413507	mRNA	LACTB
CONTROL	Phylum	0.0189031	ENST00000297954	mRNA	WNK2
CONTROL	Phylum	-0.0188844	ENST00000424044	lncRNA	FLVCR1-AS1
CONTROL	Phylum	0.0188824	ENST00000396802	mRNA	NOP9
CONTROL	Phylum	-0.0188539	ENST00000360001	mRNA	SDF4
CONTROL	Phylum	0.0188514	ENST00000308946	mRNA	MYEOV
CONTROL	Phylum	0.01884	ENST00000357360	mRNA	LAGE3
CONTROL	Phylum	-0.0187949	ENST00000300036	mRNA	MYH11
CONTROL	Phylum	0.0187855	ENST00000437515	lncRNA	RP11-343N15.1
CONTROL	Phylum	0.0187751	ENST00000380524	mRNA	SERPINB6
CONTROL	Phylum	0.0187659	uc003mha.1	mRNA	PDLIM7
CONTROL	Phylum	0.0187093	ENST00000506970	mRNA	HMX1
CONTROL	Phylum	-0.0186962	NM_001323903	mRNA	LEO1
CONTROL	Phylum	-0.0186954	ENST00000358689	mRNA	ENTPD4
CONTROL	Phylum	0.0186723	ENST00000295148	mRNA	C2orf44
CONTROL	Phylum	-0.0186663	ENST00000375712	mRNA	KIF3B
CONTROL	Phylum	-0.0186657	ENST00000424492	mRNA	EIF3J
CONTROL	Phylum	0.0186544	ENST00000328619	mRNA	PCP4
CONTROL	Phylum	-0.0186412	ENST00000511437	mRNA	FAM173B
CONTROL	Phylum	0.0186221	ENST00000373036	mRNA	MTF1
CONTROL	Phylum	0.0186043	ENST00000635932	mRNA	AC025335.1
CONTROL	Phylum	-0.018597	ENST00000624098	mRNA	UTY
CONTROL	Phylum	0.0185746	NM_024054	mRNA	RP11-111K18.1
CONTROL	Phylum	0.0185652	ENST00000613856	mRNA	C14orf156
CONTROL	Phylum	-0.0185516	ENST00000216420	mRNA	CGRRF1
CONTROL	Phylum	0.018524	ENST00000635200	mRNA	RP1-34B20.21
CONTROL	Phylum	0.0185239	ENST00000345436	mRNA	CKLF
CONTROL	Phylum	0.018489	ENST00000372886	mRNA	PKIG
CONTROL	Phylum	-0.0184841	NR_104370	lncRNA	GCOM1
CONTROL	Phylum	-0.0184343	ENST00000459235	snoRNA	RF01210
CONTROL	Phylum	-0.01841	ENST00000313871	mRNA	AKAP17A
CONTROL	Phylum	0.0183734	ENST00000409469	mRNA	CUL1
CONTROL	Phylum	0.0183004	ENST00000469037	mRNA	ZNF33A
CONTROL	Phylum	-0.0182802	ENST00000368232	mRNA	GPATCH4
CONTROL	Phylum	0.0182416	ENST00000334928	mRNA	GGN
CONTROL	Phylum	0.0182376	ENST00000380258	mRNA	PCLAF
CONTROL	Phylum	0.0182162	HBMT00001543395	mRNA	CATG00000112840.1
CONTROL	Phylum	0.0182048	ENST00000252622	mRNA	LSM7
CONTROL	Phylum	0.0181847	ENST00000235090	mRNA	WDR77
CONTROL	Phylum	0.0181346	MI0016428-pri-3	pri-miRNA	pri-3-hsa-mir-3921
CONTROL	Phylum	-0.0181286	ENST00000380266	mRNA	FASTKD5
CONTROL	Phylum	0.0181213	ENST00000222547	mRNA	BET1
CONTROL	Phylum	-0.0181211	ENST00000369022	mRNA	SCML4
CONTROL	Phylum	0.018118	ENST00000227667	mRNA	APOC3
CONTROL	Phylum	0.0181111	ENST00000474024	mRNA	DSTN
CONTROL	Phylum	-0.0181069	ENST00000337393	mRNA	ZNF644
CONTROL	Phylum	-0.0181014	ENST00000384004	snoRNA	RF00340
CONTROL	Phylum	0.0181001	ENST00000443003	mRNA	RPSA
CONTROL	Phylum	0.0180714	ENST00000614407	mRNA	PIK3R6
CONTROL	Phylum	0.018059	NR_125857	lncRNA	RP11-462G2.1
CONTROL	Phylum	0.0180518	MICT00000165330	mRNA	CATG00000039954.1
CONTROL	Phylum	0.0180271	ENST00000414065	lncRNA	AC018685.1
CONTROL	Phylum	0.0180195	ENST00000246100	mRNA	FAM110A
CONTROL	Phylum	0.0180059	uc010kkj.2	mRNA	MPC1
CONTROL	Phylum	0.0179901	ENST00000613264	mRNA	ST3GAL6
CONTROL	Phylum	0.0179584	ENST00000280606	mRNA	PRSS53
CONTROL	Phylum	-0.0179487	ENST00000421998	lncRNA	AC007966.1
CONTROL	Phylum	-0.0178924	ENST00000360534	mRNA	DPP4
CONTROL	Phylum	0.0178733	ENST00000523558	mRNA	STAU2
CONTROL	Phylum	0.0178704	ENST00000612221	mRNA	SBK3
CONTROL	Phylum	0.0178583	MI0006391-pri-3	pri-miRNA	pri-3-hsa-mir-1257
CONTROL	Phylum	0.0178422	ENST00000298705	mRNA	PPP1R36
CONTROL	Phylum	0.0178268	ENST00000384365	snoRNA	SNORD116-8
CONTROL	Phylum	-0.0178082	NR_110731	lncRNA	LINC01232
CONTROL	Phylum	-0.0178058	NR_148352	lncRNA	CEP63
CONTROL	Phylum	0.0177781	ENST00000383846	mRNA	IL5RA
CONTROL	Phylum	0.0177694	ENST00000572851	mRNA	ANAPC11
CONTROL	Phylum	0.0177416	ENST00000536224	mRNA	GCH1
CONTROL	Phylum	0.0176999	ENST00000329421	mRNA	MARCKSL1
CONTROL	Phylum	0.0176995	ENST00000356800	mRNA	SMARCD3
CONTROL	Phylum	0.0176691	ENST00000328848	mRNA	NOP10
CONTROL	Phylum	-0.0176187	NM_001256484	mRNA	EPHX2
CONTROL	Phylum	0.0175916	ENST00000414835	mRNA	HSD17B4
CONTROL	Phylum	0.0175412	ENST00000535309	mRNA	MGST1
CONTROL	Phylum	-0.0175409	ENST00000550107	mRNA	PPP1R12A
CONTROL	Phylum	0.0175192	ENST00000377028	mRNA	DCT
CONTROL	Phylum	0.0175061	ENST00000358739	mRNA	HIST1H2AI
CONTROL	Phylum	-0.0175005	ENST00000376454	mRNA	KIAA1217
CONTROL	Phylum	0.0174593	ENST00000639913	mRNA	KCNMA1
CONTROL	Phylum	-0.0174538	ENST00000267622	mRNA	TRIP11
CONTROL	Phylum	0.0174497	ENCT00000339653	mRNA	CATG00000074839.1
CONTROL	Phylum	-0.0173515	ENST00000501704	mRNA	TSC22D1
CONTROL	Phylum	0.0173396	uc010nzi.2	mRNA	WRAP73
CONTROL	Phylum	-0.0173368	ENST00000334306	mRNA	SOWAHB
CONTROL	Phylum	0.0172621	NR_146202	lncRNA	CAMTA1
CONTROL	Phylum	0.0172339	ENST00000456917	lncRNA	MIR155HG
CONTROL	Phylum	-0.0172303	ENST00000357604	mRNA	UPF2
CONTROL	Phylum	-0.0172036	ENST00000381213	mRNA	MIER3
CONTROL	Phylum	0.0172027	ENST00000442605	lncRNA	AP001625.6
CONTROL	Phylum	0.017185	ENST00000340134	mRNA	IFITM10
CONTROL	Phylum	-0.0171689	ENST00000349213	mRNA	ARID4B
CONTROL	Phylum	0.0171654	ENST00000366856	mRNA	CNIH4
CONTROL	Phylum	0.0171551	ENST00000268171	mRNA	FURIN
CONTROL	Phylum	0.0171434	NM_001352691	mRNA	SLC39A11
CONTROL	Phylum	-0.0171409	ENST00000297265	mRNA	CHMP4C
CONTROL	Phylum	0.0171207	ENST00000381423	mRNA	TGM6
CONTROL	Phylum	0.0170633	ENST00000507782	lncRNA	RP11-647P12.1
CONTROL	Phylum	0.0170492	ENST00000370602	mRNA	GOLGA7B
CONTROL	Phylum	-0.0170325	ENST00000251241	mRNA	DHX40
CONTROL	Phylum	0.0170283	ENST00000483154	lncRNA	KLHL20
CONTROL	Phylum	0.0170059	ENST00000371172	mRNA	OPALIN
CONTROL	Phylum	-0.0170024	uc011dyp.2	mRNA	PHIP
CONTROL	Phylum	-0.0169928	ENST00000357041	mRNA	OSBPL1A
CONTROL	Phylum	-0.0169679	ENST00000389857	mRNA	CCDC88C
CONTROL	Phylum	-0.0169667	ENST00000314191	mRNA	PRKDC
CONTROL	Phylum	0.0169636	ENST00000647248	mRNA	RPL35A
CONTROL	Phylum	0.0169439	ENST00000242257	mRNA	FTSJ2
CONTROL	Phylum	-0.0169323	NR_036436	lncRNA	RSRC2
CONTROL	Phylum	-0.0169112	ENST00000368653	mRNA	MKI67
CONTROL	Phylum	-0.0169063	ENST00000356847	mRNA	GOLGA4
CONTROL	Phylum	0.0168739	ENST00000322354	mRNA	SERTAD3
CONTROL	Phylum	0.0168546	NM_001349772	mRNA	KIAA0226L
CONTROL	Phylum	0.0168233	ENST00000371069	mRNA	DNAJC6
CONTROL	Phylum	0.0167931	ENST00000585934	mRNA	TRAPPC6A
CONTROL	Phylum	-0.0167729	ENST00000320270	mRNA	RRS1
CONTROL	Phylum	-0.0167129	ENST00000601440	mRNA	ZNF626
CONTROL	Phylum	0.0167038	ENST00000520540	mRNA	ZNF419
CONTROL	Phylum	0.0166996	ENST00000588525	mRNA	FUT5
CONTROL	Phylum	-0.0166969	ENST00000485303	mRNA	NECTIN3
CONTROL	Phylum	0.0166192	ENST00000252785	mRNA	SCO2
CONTROL	Phylum	0.0165541	NM_001317232	mRNA	MTCH2
CONTROL	Phylum	0.0165463	NR_110532	lncRNA	AC093415.2
CONTROL	Phylum	0.0165458	NM_001283116	mRNA	TANGO2
CONTROL	Phylum	0.0165385	NM_001320610	mRNA	CHCHD6
CONTROL	Phylum	-0.0165375	ENST00000314045	mRNA	DDX54
CONTROL	Phylum	0.0165353	NM_001320484	mRNA	TRABD
CONTROL	Phylum	-0.0165318	ENST00000339647	mRNA	UBC
CONTROL	Phylum	-0.0164999	ENST00000459441	snoRNA	RF01210
CONTROL	Phylum	-0.0164687	ENST00000261597	mRNA	NDC80
CONTROL	Phylum	0.0164624	ENST00000242465	mRNA	SRGN
CONTROL	Phylum	-0.0163981	ENST00000384176	snoRNA	SNORA24B
CONTROL	Phylum	0.0163933	ENST00000555105	lncRNA	TRIP11
CONTROL	Phylum	-0.0163584	ENST00000611161	mRNA	LENG9
CONTROL	Phylum	0.0163579	ENST00000452018	mRNA	AGTRAP
CONTROL	Phylum	-0.0163577	ENST00000646673	mRNA	SAMHD1
CONTROL	Phylum	0.0163543	ENST00000301286	mRNA	PLIN4
CONTROL	Phylum	-0.0163334	ENST00000502745	mRNA	IQGAP2
CONTROL	Phylum	0.0163013	ENST00000319590	mRNA	KLK12
CONTROL	Phylum	0.0162822	ENST00000358929	mRNA	ELN
CONTROL	Phylum	0.0162739	ENST00000408925	mRNA	C6orf226
CONTROL	Phylum	-0.016205	ENST00000396062	mRNA	FKBP3
CONTROL	Phylum	-0.0162012	ENST00000594172	mRNA	AL591479.1
CONTROL	Phylum	-0.0161987	NR_036505	lncRNA	LOC100128361
CONTROL	Phylum	0.0160947	ENST00000393987	mRNA	DNPH1
CONTROL	Phylum	-0.0160887	ENST00000472832	mRNA	PTEN
CONTROL	Phylum	0.0160833	NR_147844	lncRNA	LOC643327
CONTROL	Phylum	0.0160759	ENST00000301712	mRNA	UNKL
CONTROL	Phylum	0.0160756	ENST00000247655	mRNA	COX7C
CONTROL	Phylum	0.0160653	ENST00000378453	mRNA	HES5
CONTROL	Phylum	-0.0160456	ENST00000392132	mRNA	XRCC5
CONTROL	Phylum	-0.0160364	ENST00000374580	mRNA	BMPR2
CONTROL	Phylum	-0.0160123	ENST00000535391	mRNA	EIF3J
CONTROL	Phylum	0.0159292	ENST00000407184	mRNA	RBAK-RBAKDN
CONTROL	Phylum	-0.0159187	ENST00000374994	mRNA	TGFBR1
CONTROL	Phylum	-0.0158778	ENST00000390667	mRNA	BORA
CONTROL	Phylum	-0.0158716	ENST00000429544	mRNA	MBD4
CONTROL	Phylum	0.0158698	ENST00000299299	mRNA	PCBD1
CONTROL	Phylum	0.0158606	MI0015850-pri-3	pri-miRNA	pri-3-hsa-mir-4317
CONTROL	Phylum	0.0158558	ENST00000292069	mRNA	ZNF667
CONTROL	Phylum	0.0158456	ENST00000293288	mRNA	BAX
CONTROL	Phylum	-0.0158249	ENST00000392872	mRNA	TDG
CONTROL	Phylum	0.0158093	NR_130114	lncRNA	SFT2D1
CONTROL	Phylum	0.0157988	ENST00000361684	mRNA	TMEM184B
CONTROL	Phylum	0.0157652	NR_147983	lncRNA	NDUFAF5
CONTROL	Phylum	0.0157612	ENST00000614731	mRNA	BLOC1S2
CONTROL	Phylum	0.0157412	ENST00000322989	mRNA	RPS15A
CONTROL	Phylum	0.0157343	ENST00000489294	mRNA	UHMK1
CONTROL	Phylum	0.0157275	ENST00000538371	mRNA	PODNL1
CONTROL	Phylum	0.0157165	ENST00000246166	mRNA	FNTB
CONTROL	Phylum	-0.0156278	ENST00000370479	mRNA	FAM135A
CONTROL	Phylum	-0.015613	ENST00000216281	mRNA	HSP90AA1
CONTROL	Phylum	0.0156071	NM_001144004	mRNA	SLITRK2
CONTROL	Phylum	0.0155841	uc003opq.3	mRNA	NFYA
CONTROL	Phylum	-0.0155627	ENST00000380325	mRNA	MRPS26
CONTROL	Phylum	0.0155411	ENST00000417030	mRNA	CKLF
CONTROL	Phylum	0.0155252	ENST00000607124	mRNA	HIST1H2BJ
CONTROL	Phylum	-0.0155187	ENST00000355665	mRNA	YTHDC1
CONTROL	Phylum	0.0155108	ENST00000555055	mRNA	XRCC3
CONTROL	Phylum	0.0154996	ENST00000372628	mRNA	TCEAL3
CONTROL	Phylum	-0.0154993	NR_038170	lncRNA	FUT8
CONTROL	Phylum	0.015486	ENST00000424091	mRNA	MOSPD3
CONTROL	Phylum	-0.0154671	NM_001354478	mRNA	RC3H2
CONTROL	Phylum	0.0154655	NM_000995	mRNA	RPL34
CONTROL	Phylum	-0.0154489	ENST00000347635	mRNA	NUP50
CONTROL	Phylum	-0.0154147	ENST00000321348	mRNA	CYBRD1
CONTROL	Phylum	0.0153915	ENST00000374639	mRNA	C1QC
CONTROL	Phylum	0.0153557	ENST00000553736	mRNA	AJUBA
CONTROL	Phylum	0.0153412	ENST00000262746	mRNA	PRDX1
CONTROL	Phylum	0.015315	ENST00000253031	mRNA	YIPF2
CONTROL	Phylum	0.015315	ENST00000367249	mRNA	CYB5R1
CONTROL	Phylum	-0.0153034	ENST00000459372	snoRNA	RF01210
CONTROL	Phylum	-0.015292	NM_001253771	mRNA	SYNCRIP
CONTROL	Phylum	0.0152859	ENST00000618462	mRNA	PDE4DIP
CONTROL	Phylum	0.0152192	ENST00000505490	mRNA	ALYREF
CONTROL	Phylum	-0.0152077	ENST00000261170	mRNA	GUCY2C
CONTROL	Phylum	-0.0151995	ENST00000300289	mRNA	PDIA3
CONTROL	Phylum	0.0151641	ENST00000450514	lncRNA	HCG25
CONTROL	Phylum	-0.0151511	ENST00000424646	mRNA	NR3C1
CONTROL	Phylum	0.0151022	ENST00000615480	mRNA	B3GALT5
CONTROL	Phylum	-0.0150817	ENST00000536202	mRNA	TAOK1
CONTROL	Phylum	-0.0150786	MI0015834-pri-3	pri-miRNA	pri-3-hsa-mir-4303
CONTROL	Phylum	-0.0150618	ENST00000054650	mRNA	THAP3
CONTROL	Phylum	0.0150565	ENST00000536387	mRNA	OPALIN
CONTROL	Phylum	-0.015051	ENST00000261531	mRNA	SNW1
CONTROL	Phylum	-0.0150001	ENST00000453788	mRNA	HSPA8
CONTROL	Phylum	0.0149992	ENST00000542729	mRNA	HMBS
CONTROL	Phylum	0.0149583	ENST00000458797	snoRNA	SCARNA7
CONTROL	Phylum	0.0149285	ENST00000611540	mRNA	ZNF74
CONTROL	Phylum	-0.014921	NR_146810	lncRNA	SRSF11
CONTROL	Phylum	0.0149183	ENST00000269812	mRNA	PLPP2
CONTROL	Phylum	-0.0148314	ENST00000415680	mRNA	TRIM24
CONTROL	Phylum	0.01481	ENST00000396861	mRNA	GAPDH
CONTROL	Phylum	0.0147901	ENST00000263441	mRNA	DNAJC6
CONTROL	Phylum	0.0147648	ENST00000555578	lncRNA	RP11-477I4.3
CONTROL	Phylum	0.0147155	ENST00000409960	mRNA	SERF2
CONTROL	Phylum	0.0147093	ENST00000541391	lncRNA	RP11-221N13.3
CONTROL	Phylum	-0.0146845	ENST00000326866	mRNA	ZFP42
CONTROL	Phylum	0.0146805	ENST00000333449	mRNA	TMEM179B
CONTROL	Phylum	0.0146786	ENST00000537087	mRNA	C12orf57
CONTROL	Phylum	-0.0146693	ENST00000395835	mRNA	ZNF607
CONTROL	Phylum	-0.0146547	ENST00000274203	mRNA	MYO10
CONTROL	Phylum	-0.0146394	ENST00000524003	lncRNA	GS1-251I9.4
CONTROL	Phylum	-0.0146274	ENST00000418664	mRNA	DSP
CONTROL	Phylum	0.0146033	ENST00000370236	mRNA	MRPL43
CONTROL	Phylum	-0.0145874	ENST00000367928	mRNA	VNN1
CONTROL	Phylum	0.0145838	ENST00000374412	mRNA	MDH1B
CONTROL	Phylum	0.0145781	ENST00000373823	mRNA	GSN
CONTROL	Phylum	0.0145653	ENST00000571800	mRNA	SCIMP
CONTROL	Phylum	0.0145507	ENST00000557126	mRNA	CAMTA1
CONTROL	Phylum	0.014536	MI0016046-pri-3	pri-miRNA	pri-3-hsa-mir-3646
CONTROL	Phylum	0.0145126	ENST00000357984	mRNA	TMUB2
CONTROL	Phylum	0.0145119	ENST00000523515	mRNA	BNIP3L
CONTROL	Phylum	0.0144414	ENST00000325192	mRNA	C14orf28
CONTROL	Phylum	0.0144101	ENST00000546307	mRNA	CYP26B1
CONTROL	Phylum	0.0143781	ENST00000443053	mRNA	CISH
CONTROL	Phylum	0.014327	ENST00000395615	mRNA	B9D1
CONTROL	Phylum	0.0143231	NR_037929	lncRNA	PRELID3B
CONTROL	Phylum	0.0143215	ENST00000374843	mRNA	HLA-DMA
CONTROL	Phylum	0.0143164	ENST00000246957	mRNA	TRAP1
CONTROL	Phylum	0.0142842	ENST00000423191	mRNA	C20orf100
CONTROL	Phylum	-0.0142784	ENST00000318006	mRNA	VPS39
CONTROL	Phylum	-0.0142499	ENST00000261893	mRNA	LACTB
CONTROL	Phylum	-0.0142239	ENST00000365473	snoRNA	RF00410
CONTROL	Phylum	-0.0142195	ENST00000261308	mRNA	PPWD1
CONTROL	Phylum	-0.0142106	ENST00000317459	mRNA	TRPT1
CONTROL	Phylum	0.0141766	ENST00000586440	mRNA	SMIM22
CONTROL	Phylum	0.0141731	ENST00000523030	lncRNA	RP11-6D1.3
CONTROL	Phylum	-0.0141243	ENST00000277082	mRNA	CEP78
CONTROL	Phylum	0.0141217	ENST00000310027	mRNA	C1orf61
CONTROL	Phylum	0.0141078	ENST00000262051	mRNA	SLC11A2
CONTROL	Phylum	0.014091	ENST00000319682	lncRNA	RP5-1027G4.3
CONTROL	Phylum	-0.0140779	ENST00000523125	mRNA	VEGFA
CONTROL	Phylum	-0.0140651	ENST00000647374	mRNA	SLITRK6
CONTROL	Phylum	-0.0140294	ENST00000535338	mRNA	ZNF782
CONTROL	Phylum	-0.013997	ENST00000354599	mRNA	ZNF195
CONTROL	Phylum	-0.0139961	ENST00000345865	mRNA	UPF3B
CONTROL	Phylum	-0.0139901	ENST00000255945	mRNA	GIMAP4
CONTROL	Phylum	0.0139309	ENST00000532287	mRNA	IMMP1L
CONTROL	Phylum	-0.0139041	ENST00000358431	mRNA	KIAA1671
CONTROL	Phylum	-0.0139006	ENST00000235382	mRNA	RGS2
CONTROL	Phylum	-0.0138751	NM_001290049	mRNA	USO1
CONTROL	Phylum	0.013863	ENST00000537194	mRNA	SMAD3
CONTROL	Phylum	-0.0137995	ENST00000374773	mRNA	PARD3
CONTROL	Phylum	-0.013769	ENST00000238497	mRNA	VPS4B
CONTROL	Phylum	-0.0137614	ENST00000334984	mRNA	RREB1
CONTROL	Phylum	-0.0137195	ENST00000299275	mRNA	PLEKHA5
CONTROL	Phylum	0.0137091	ENST00000268231	mRNA	SEPT12
CONTROL	Phylum	-0.013693	ENST00000391993	mRNA	TRAF3IP1
CONTROL	Phylum	0.0136326	NR_147914	lncRNA	SUGP2
CONTROL	Phylum	0.0136281	ENCT00000441226	mRNA	CATG00000104415.1
CONTROL	Phylum	-0.013612	ENST00000426128	mRNA	PNPLA8
CONTROL	Phylum	0.0135912	MI0017445-pri-3	pri-miRNA	pri-3-hsa-mir-4798
CONTROL	Phylum	0.0135895	ENST00000524279	mRNA	FANCD2OS
CONTROL	Phylum	0.0135793	ENST00000532219	mRNA	ANKHD1-EIF4EBP3
CONTROL	Phylum	-0.0135379	ENST00000361924	mRNA	GOLGA4
CONTROL	Phylum	0.0135331	ENST00000602520	lncRNA	SNHG8
CONTROL	Phylum	0.0135327	ENST00000619898	mRNA	SPCS1
CONTROL	Phylum	0.013526	ENST00000370562	mRNA	RPS21
CONTROL	Phylum	-0.0135198	ENST00000591091	lncRNA	AC002398.11
CONTROL	Phylum	0.0135016	ENST00000379305	mRNA	FBXL13
CONTROL	Phylum	0.0134682	HBMT00000395348	mRNA	CATG00000017196.1
CONTROL	Phylum	0.0134621	ENST00000548752	mRNA	CHURC1
CONTROL	Phylum	-0.0134556	NR_135105	lncRNA	DDX55
CONTROL	Phylum	0.013455	ENST00000477853	mRNA	EMC1
CONTROL	Phylum	0.0134349	ENST00000532642	mRNA	ATP6V0B
CONTROL	Phylum	0.013431	ENCT00000073979	mRNA	CATG00000004583.1
CONTROL	Phylum	-0.0133969	ENST00000361952	mRNA	ZNF830
CONTROL	Phylum	0.0133647	ENST00000462083	lncRNA	RP13-452N2.1
CONTROL	Phylum	0.0133369	ENST00000215071	mRNA	PSMD8
CONTROL	Phylum	0.0132991	MICT00000362078	mRNA	CATG00000108976.1
CONTROL	Phylum	0.0132882	ENST00000311330	mRNA	CD248
CONTROL	Phylum	-0.0132734	ENST00000543779	mRNA	DMXL2
CONTROL	Phylum	-0.013255	ENST00000259119	mRNA	SKIL
CONTROL	Phylum	-0.0131877	ENST00000572915	lncRNA	PAFAH1B1
CONTROL	Phylum	0.0131757	ENST00000411630	lncRNA	KIAA0114
CONTROL	Phylum	-0.0131648	ENST00000353319	mRNA	PTPN2
CONTROL	Phylum	-0.0131547	NM_001349994	mRNA	RBFOX2
CONTROL	Phylum	-0.013138	ENST00000328599	mRNA	TRMT12
CONTROL	Phylum	0.0131358	ENST00000520337	mRNA	CTHRC1
CONTROL	Phylum	0.0131235	ENST00000508679	mRNA	CALCOCO2
CONTROL	Phylum	-0.0131192	ENST00000263642	mRNA	IFIH1
CONTROL	Phylum	0.0130953	ENST00000505632	lncRNA	RP11-148B6.2
CONTROL	Phylum	-0.0130776	ENST00000474852	lncRNA	TPR
CONTROL	Phylum	0.013076	ENST00000405348	mRNA	CAV1
CONTROL	Phylum	0.0130709	ENST00000473156	lncRNA	LILRA1
CONTROL	Phylum	0.0130668	ENST00000505680	lncRNA	RP11-729M20.1
CONTROL	Phylum	-0.0130609	ENST00000366560	mRNA	FH
CONTROL	Phylum	0.0130157	ENST00000373162	mRNA	TRAPPC3
CONTROL	Phylum	0.0130063	MI0000810	pre-miRNA	hsa-mir-135b
CONTROL	Phylum	0.013004	ENST00000618164	mRNA	C11orf73
CONTROL	Phylum	-0.01299	ENST00000459278	snoRNA	RF01210
CONTROL	Phylum	-0.0129742	ENST00000234170	mRNA	CEBPZ
CONTROL	Phylum	0.0129737	ENST00000416547	mRNA	SLC38A9
CONTROL	Phylum	0.0129675	ENST00000314523	mRNA	SUMO2
CONTROL	Phylum	0.0129642	ENST00000471283	mRNA	MUC1
CONTROL	Phylum	0.0129402	ENST00000368567	mRNA	RPS27
CONTROL	Phylum	0.0129289	ENCT00000084957	mRNA	CATG00000007582.1
CONTROL	Phylum	0.0128247	ENST00000371626	mRNA	TXNDC12
CONTROL	Phylum	0.0128115	ENST00000539277	mRNA	TMTC1
CONTROL	Phylum	0.0128104	ENST00000336990	mRNA	PRELID3A
CONTROL	Phylum	0.0128021	ENST00000484738	lncRNA	DESI2
CONTROL	Phylum	0.012793	ENST00000259622	mRNA	DMRT2
CONTROL	Phylum	-0.0127815	uc010sdy.1	mRNA	DCP1B
CONTROL	Phylum	0.0127688	ENST00000372013	mRNA	ADIRF
CONTROL	Phylum	0.0127364	ENST00000368552	mRNA	FUOM
CONTROL	Phylum	0.0127282	ENST00000302538	mRNA	ABR
CONTROL	Phylum	0.0127097	ENST00000589955	mRNA	BCL2
CONTROL	Phylum	-0.0126846	ENST00000372874	mRNA	ADA
CONTROL	Phylum	0.0126313	ENST00000376705	mRNA	HS6ST3
CONTROL	Phylum	-0.0126229	ENST00000394422	mRNA	UTP14A
CONTROL	Phylum	0.0126136	MI0039728	pre-miRNA	hsa-mir-12126
CONTROL	Phylum	-0.0126099	ENST00000318528	mRNA	ERICH5
CONTROL	Phylum	0.0126062	NR_034108	lncRNA	RP3-487J7.2
CONTROL	Phylum	-0.0126001	ENST00000254803	mRNA	UTP3
CONTROL	Phylum	0.0125994	ENST00000299179	mRNA	MRPL43
CONTROL	Phylum	-0.0125611	ENST00000381070	mRNA	CWC27
CONTROL	Phylum	0.0125381	uc021wtx.1	mRNA	SGO1
CONTROL	Phylum	0.0125074	ENST00000449569	lncRNA	AC007246.3
CONTROL	Phylum	0.0124919	ENST00000544844	mRNA	TRMT112
CONTROL	Phylum	0.0124795	ENST00000368243	mRNA	C1orf61
CONTROL	Phylum	0.0124689	MI0016894-pri-3	pri-miRNA	pri-3-hsa-mir-4527
CONTROL	Phylum	-0.012466	ENST00000337488	mRNA	FIP1L1
CONTROL	Phylum	0.0124593	ENST00000326677	lncRNA	ZFAS1
CONTROL	Phylum	0.0124506	ENST00000519917	mRNA	FBXL8
CONTROL	Phylum	-0.0124404	ENST00000265343	mRNA	AFF4
CONTROL	Phylum	-0.0124323	ENST00000439232	snoRNA	SNORA71B
CONTROL	Phylum	-0.0124095	ENST00000360666	mRNA	ATG5
CONTROL	Phylum	0.0123906	ENST00000644874	mRNA	COCH
CONTROL	Phylum	0.0123622	uc010fym.3	mRNA	SH3BP4
CONTROL	Phylum	0.0123497	ENST00000348658	mRNA	CLEC1B
CONTROL	Phylum	-0.0123374	ENST00000644773	lncRNA	TUG1
CONTROL	Phylum	-0.0123369	ENST00000324194	mRNA	SLC25A36
CONTROL	Phylum	0.0123212	ENST00000294638	mRNA	LHX8
CONTROL	Phylum	-0.0123067	ENST00000292450	mRNA	ZSCAN21
CONTROL	Phylum	0.0122872	ENST00000461988	mRNA	POR
CONTROL	Phylum	0.0122802	ENST00000376693	mRNA	NUDT8
CONTROL	Phylum	-0.0122676	ENST00000617676	mRNA	ZNF780B
CONTROL	Phylum	0.0122651	ENST00000294613	mRNA	TM2D1
CONTROL	Phylum	-0.0122628	ENST00000380943	mRNA	ERBIN
CONTROL	Phylum	0.0121618	ENST00000598996	lncRNA	FENDRR
CONTROL	Phylum	0.0121582	ENST00000630715	mRNA	MICAL1
CONTROL	Phylum	0.0121503	ENST00000399173	mRNA	FGR
CONTROL	Phylum	0.0121389	ENST00000293195	mRNA	FDXR
CONTROL	Phylum	0.0121354	ENST00000381187	mRNA	CD99
CONTROL	Phylum	0.0121292	ENST00000238688	mRNA	C14orf156
CONTROL	Phylum	0.0121132	NR_147913	lncRNA	SUGP2
CONTROL	Phylum	0.0121012	ENST00000539777	mRNA	GPR161
CONTROL	Phylum	-0.012093	NM_001282915	mRNA	TCAIM
CONTROL	Phylum	0.0120823	ENCT00000210178	mRNA	CATG00000040081.1
CONTROL	Phylum	0.0120613	ENST00000381550	mRNA	GGT6
CONTROL	Phylum	0.0120537	ENST00000415491	mRNA	LGALS12
CONTROL	Phylum	0.0120168	ENST00000258499	mRNA	USP44
CONTROL	Phylum	-0.0120014	ENST00000596886	mRNA	AL646016.1
CONTROL	Phylum	0.0120011	ENST00000217420	mRNA	SLC32A1
CONTROL	Phylum	-0.0119644	ENST00000252457	mRNA	CDC16
CONTROL	Phylum	0.0119625	NM_001281433	mRNA	ZNHIT3
CONTROL	Phylum	0.0119571	HBMT00000345312	mRNA	CATG00000013848.1
CONTROL	Phylum	0.0119458	ENST00000505956	mRNA	EFCAB12
CONTROL	Phylum	0.0119242	ENST00000246112	mRNA	TLE6
CONTROL	Phylum	-0.0119106	ENST00000558816	mRNA	SEMA6D
CONTROL	Phylum	0.0118873	MI0016849-pri-5	pri-miRNA	pri-5-hsa-mir-4488
CONTROL	Phylum	0.0118805	ENST00000492213	mRNA	POLR2F
CONTROL	Phylum	-0.0117463	ENST00000331536	mRNA	CROT
CONTROL	Phylum	-0.0117434	ENST00000258607	mRNA	CKAP2
CONTROL	Phylum	0.0117319	ENST00000431965	mRNA	MRO
CONTROL	Phylum	-0.0117255	ENST00000353341	mRNA	HNRNPD
CONTROL	Phylum	0.0116764	ENST00000443585	mRNA	C12orf75
CONTROL	Phylum	0.0116453	ENST00000255039	mRNA	HAPLN2
CONTROL	Phylum	0.0115823	NM_001287592	mRNA	SLC50A1
CONTROL	Phylum	0.0115795	MI0005755	pre-miRNA	hsa-mir-933
CONTROL	Phylum	0.0115633	NM_001329722	mRNA	TMEM54
CONTROL	Phylum	-0.0115512	ENST00000398263	mRNA	TGOLN2
CONTROL	Phylum	0.0115426	ENST00000429686	mRNA	ARAP1
CONTROL	Phylum	0.0115318	ENST00000344642	mRNA	LDLRAD2
CONTROL	Phylum	-0.0115296	NR_102702	lncRNA	RP11-1A16.1
CONTROL	Phylum	0.0115129	ENST00000351137	mRNA	CKLF
CONTROL	Phylum	0.011491	ENST00000370399	mRNA	TGFBR3
CONTROL	Phylum	0.0114747	ENST00000621082	mRNA	SHISA8
CONTROL	Phylum	0.0114262	ENST00000359511	mRNA	SLC25A44
CONTROL	Phylum	-0.0114103	ENST00000268383	mRNA	CDR2
CONTROL	Phylum	-0.0114067	ENST00000366898	mRNA	PARK2
CONTROL	Phylum	0.0113776	ENST00000410557	snoRNA	SNORA79B
CONTROL	Phylum	0.0113773	ENST00000377733	mRNA	HIST1H2BI
CONTROL	Phylum	-0.0113718	MI0017380-pri-3	pri-miRNA	pri-3-hsa-mir-4742
CONTROL	Phylum	0.0113513	ENST00000626200	lncRNA	SNHG14
CONTROL	Phylum	0.0113393	ENST00000303731	mRNA	TRAPPC1
CONTROL	Phylum	-0.0113248	ENST00000327578	mRNA	PCM1
CONTROL	Phylum	0.0113194	ENST00000441339	mRNA	MYEOV
CONTROL	Phylum	0.0112975	ENST00000420993	mRNA	NCAPH2
CONTROL	Phylum	-0.0112938	NM_001329758	mRNA	FAM136A
CONTROL	Phylum	-0.0112853	ENST00000625323	mRNA	NR3C2
CONTROL	Phylum	-0.0112821	ENST00000586569	mRNA	TNFRSF11A
CONTROL	Phylum	-0.0112805	ENST00000317945	mRNA	CCDC34
CONTROL	Phylum	-0.0112793	ENST00000371380	mRNA	PLCE1
CONTROL	Phylum	-0.0112579	ENST00000533034	mRNA	FOLH1
CONTROL	Phylum	-0.0112449	ENST00000399849	mRNA	HIC1
CONTROL	Phylum	0.0112355	ENST00000572293	mRNA	PELP1
CONTROL	Phylum	0.0112302	ENST00000366597	mRNA	GNG4
CONTROL	Phylum	-0.0112091	ENST00000400301	mRNA	USP48
CONTROL	Phylum	0.0111372	ENST00000540056	mRNA	MGST1
CONTROL	Phylum	0.0111339	ENST00000548925	mRNA	BLOC1S1
CONTROL	Phylum	0.0111226	ENST00000596217	mRNA	NUP62
CONTROL	Phylum	0.0110575	ENST00000381083	mRNA	IGFBP3
CONTROL	Phylum	0.0110414	ENST00000382031	mRNA	MAP1A
CONTROL	Phylum	-0.0110114	ENST00000364773	snoRNA	SNORA14A
CONTROL	Phylum	0.010986	NR_109808	lncRNA	PHPT1
CONTROL	Phylum	0.0109816	ENST00000378644	mRNA	SYCE1L
CONTROL	Phylum	-0.0109719	ENST00000319792	mRNA	NECTIN3
CONTROL	Phylum	0.0109465	MI0025888-pri-3	pri-miRNA	pri-3-hsa-mir-8052
CONTROL	Phylum	-0.0109434	ENST00000432901	mRNA	PET117
CONTROL	Phylum	0.0108774	ENST00000357156	mRNA	DYNLRB1
CONTROL	Phylum	-0.0108681	ENST00000325680	mRNA	YLPM1
CONTROL	Phylum	0.0108635	ENST00000538532	mRNA	RCAN3
CONTROL	Phylum	-0.0108588	ENST00000513848	mRNA	ZCCHC10
CONTROL	Phylum	-0.010844	ENST00000423113	mRNA	ITGB1
CONTROL	Phylum	0.0108314	ENST00000194130	mRNA	SLC13A1
CONTROL	Phylum	-0.0108284	ENST00000264183	mRNA	ARID4B
CONTROL	Phylum	0.010796	ENST00000566304	mRNA	HEXA
CONTROL	Phylum	0.0107954	ENST00000451630	lncRNA	RP11-811P12.2
CONTROL	Phylum	0.0107673	ENST00000360540	mRNA	PCMTD1
CONTROL	Phylum	0.0107625	NM_022773	mRNA	LMF1
CONTROL	Phylum	0.0107581	NM_001304451	mRNA	PGD
CONTROL	Phylum	0.0107307	NR_148226	lncRNA	TPRA1
CONTROL	Phylum	0.0107286	ENST00000558815	mRNA	RPL28
CONTROL	Phylum	0.0107219	ENST00000601655	mRNA	RPS16
CONTROL	Phylum	-0.0106285	ENST00000397560	mRNA	KDM7A
CONTROL	Phylum	-0.0105968	ENST00000562477	mRNA	TMEM249
CONTROL	Phylum	0.0105871	ENST00000335509	mRNA	TPCN1
CONTROL	Phylum	0.0105819	MI0014208	pre-miRNA	hsa-mir-3174
CONTROL	Phylum	-0.0105721	ENST00000240499	mRNA	ZNF141
CONTROL	Phylum	-0.0105522	ENST00000356352	mRNA	UPF2
CONTROL	Phylum	0.0105453	ENST00000344823	mRNA	ZNF174
CONTROL	Phylum	0.010515	ENST00000532097	mRNA	PSMD13
CONTROL	Phylum	0.0104923	ENST00000592558	mRNA	EIF3K
CONTROL	Phylum	-0.0104889	ENST00000542921	mRNA	JMJD1C
CONTROL	Phylum	-0.0104865	ENST00000220597	mRNA	PAG1
CONTROL	Phylum	0.0104777	ENST00000211287	mRNA	MAPK13
CONTROL	Phylum	-0.0104748	ENST00000371121	mRNA	SMARCA1
CONTROL	Phylum	0.0104706	ENST00000354475	mRNA	WDR91
CONTROL	Phylum	-0.0104553	ENST00000616848	mRNA	KIZ
CONTROL	Phylum	-0.0104007	ENST00000371123	mRNA	SMARCA1
CONTROL	Phylum	0.0103973	ENST00000610069	lncRNA	RP11-191L9.6
CONTROL	Phylum	0.0103839	ENST00000327247	mRNA	GBA
CONTROL	Phylum	-0.0103459	ENST00000432825	mRNA	FBXO10
CONTROL	Phylum	0.0103456	ENST00000546010	mRNA	STAT5A
CONTROL	Phylum	0.0102963	ENST00000379666	mRNA	MRPL33
CONTROL	Phylum	0.01021	ENST00000499797	lncRNA	RP11-325N19.3
CONTROL	Phylum	0.0102089	NR_135161	lncRNA	TM2D1
CONTROL	Phylum	0.0102043	MI0014231-pri-5	pri-miRNA	pri-5-hsa-mir-3187
CONTROL	Phylum	0.0101985	ENST00000399262	mRNA	JMJD1C
CONTROL	Phylum	0.0101978	ENST00000265565	mRNA	SCAP
CONTROL	Phylum	0.0101696	ENST00000545739	lncRNA	RP11-955H22.3
CONTROL	Phylum	-0.0101539	ENST00000635914	mRNA	UBE3A
CONTROL	Phylum	0.0101444	ENST00000204005	mRNA	LTBP4
CONTROL	Phylum	0.0101167	ENCT00000216401	mRNA	CATG00000041280.1
CONTROL	Phylum	0.0100932	ENST00000541064	mRNA	NPC2
CONTROL	Phylum	-0.01006	ENST00000517238	snoRNA	RF00561
CONTROL	Phylum	-0.0100397	ENST00000356696	mRNA	FOLH1
CONTROL	Phylum	-0.0100327	ENST00000606149	mRNA	PSMC6
CONTROL	Phylum	0.0100111	ENST00000392003	mRNA	COL6A3
CONTROL	Phylum	0.0100046	ENST00000375026	mRNA	TMEM225
CONTROL	Phylum	-0.00999974	ENST00000276282	mRNA	MFHAS1
CONTROL	Phylum	-0.00999225	ENST00000261658	mRNA	BFAR
CONTROL	Phylum	0.00998088	ENST00000545707	mRNA	LDLR
CONTROL	Phylum	0.00996229	NM_001354537	mRNA	ZNF484
CONTROL	Phylum	0.00992076	ENST00000433727	mRNA	BET1
CONTROL	Phylum	0.00985598	ENST00000452050	lncRNA	AC002454.1
CONTROL	Phylum	-0.00983759	NM_001160308	mRNA	SETDB2
CONTROL	Phylum	0.00982333	ENST00000393038	mRNA	PTRH2
CONTROL	Phylum	0.00980661	ENST00000339051	mRNA	OSTN
CONTROL	Phylum	-0.0097754	NR_103734	lncRNA	AC008268.3
CONTROL	Phylum	-0.0097686	ENST00000439817	mRNA	MGEA5
CONTROL	Phylum	-0.00975207	ENST00000393381	mRNA	C4orf27
CONTROL	Phylum	0.00970878	ENST00000270142	mRNA	SOD1
CONTROL	Phylum	-0.00970292	ENST00000343769	mRNA	ZNF93
CONTROL	Phylum	0.00968374	ENST00000350763	mRNA	TNC
CONTROL	Phylum	0.00967431	ENST00000596950	lncRNA	KLK2
CONTROL	Phylum	0.00966701	NR_047662	lncRNA	LOC729732
CONTROL	Phylum	0.00966442	ENST00000445427	lncRNA	RP11-5N23.2
CONTROL	Phylum	0.0096548	ENST00000269162	mRNA	GNAL
CONTROL	Phylum	0.0096466	NM_001277198	mRNA	CNIH4
CONTROL	Phylum	0.00964174	MI0000487	pre-miRNA	hsa-mir-193a
CONTROL	Phylum	0.00960789	ENST00000409379	mRNA	TONSL
CONTROL	Phylum	0.00959819	ENST00000532396	lncRNA	CCKBR
CONTROL	Phylum	0.00957131	ENST00000565364	lncRNA	GALNS
CONTROL	Phylum	-0.00956328	ENST00000261173	mRNA	ATP2B1
CONTROL	Phylum	-0.00955692	ENST00000249910	mRNA	MBD4
CONTROL	Phylum	-0.00951989	ENST00000282308	mRNA	ZNF256
CONTROL	Phylum	0.00951252	ENST00000401450	mRNA	RASL10A
CONTROL	Phylum	0.00949643	HBMT00001551781	mRNA	CATG00000114340.1
CONTROL	Phylum	-0.00948098	ENST00000420329	mRNA	CRTC3
CONTROL	Phylum	0.00947578	MI0003190	pre-miRNA	hsa-mir-505
CONTROL	Phylum	0.00945889	ENST00000360961	mRNA	MPC1
CONTROL	Phylum	0.00945886	ENST00000548489	mRNA	TGIF1
CONTROL	Phylum	0.00943177	ENST00000254730	mRNA	EEFSEC
CONTROL	Phylum	0.00942705	ENST00000233143	mRNA	TMSB10
CONTROL	Phylum	0.0094223	ENST00000314425	mRNA	ZMYM3
CONTROL	Phylum	0.00941732	NM_206895	mRNA	C2orf82
CONTROL	Phylum	-0.00940757	ENST00000442160	mRNA	ZNF410
CONTROL	Phylum	-0.0093842	ENST00000459370	snoRNA	RF01210
CONTROL	Phylum	0.00937665	ENST00000358927	mRNA	AVPR2
CONTROL	Phylum	0.00936439	ENST00000376836	mRNA	COMMD3
CONTROL	Phylum	0.00929583	ENST00000409302	mRNA	C1D
CONTROL	Phylum	0.00926032	ENST00000354884	mRNA	SLC39A13
CONTROL	Phylum	0.00922117	ENST00000419686	mRNA	PLPP5
CONTROL	Phylum	0.00920368	ENCT00000341809	mRNA	CATG00000074926.1
CONTROL	Phylum	-0.00918163	ENST00000447110	mRNA	PIK3R5
CONTROL	Phylum	0.00917115	ENST00000490107	mRNA	SMYD3
CONTROL	Phylum	0.00916167	ENST00000539778	mRNA	CMIP
CONTROL	Phylum	-0.00914816	ENST00000361428	mRNA	ZNF318
CONTROL	Phylum	-0.00914557	ENST00000540482	mRNA	SLC12A9
CONTROL	Phylum	0.00914368	ENST00000306388	mRNA	TBCA
CONTROL	Phylum	0.00914023	ENST00000278025	mRNA	FUOM
CONTROL	Phylum	0.00913031	ENST00000343546	mRNA	P4HTM
CONTROL	Phylum	0.00911933	ENST00000482160	mRNA	CHRDL1
CONTROL	Phylum	-0.0090902	ENST00000379987	mRNA	NPNT
CONTROL	Phylum	0.00906488	ENST00000440960	mRNA	PRELID3A
CONTROL	Phylum	0.00905812	ENST00000336077	mRNA	KIR2DL1
CONTROL	Phylum	-0.00904651	ENST00000215631	mRNA	GADD45B
CONTROL	Phylum	-0.00901681	ENST00000264162	mRNA	LCT
CONTROL	Phylum	0.00901546	ENST00000370884	mRNA	EXOSC1
CONTROL	Phylum	0.00899545	ENST00000393441	mRNA	BTRC
CONTROL	Phylum	-0.00898344	ENST00000416247	mRNA	SMIM13
CONTROL	Phylum	0.00897982	ENST00000368563	mRNA	TUBGCP2
CONTROL	Phylum	0.00896358	ENST00000412532	mRNA	SLC1A5
CONTROL	Phylum	0.00889694	NM_001350332	mRNA	TOM1L2
CONTROL	Phylum	-0.00886122	ENST00000374270	mRNA	SUSD1
CONTROL	Phylum	0.00885739	ENST00000549987	mRNA	CHURC1-FNTB
CONTROL	Phylum	-0.00885303	ENST00000261847	mRNA	SECISBP2L
CONTROL	Phylum	0.0088325	ENST00000365012	snoRNA	RF00493
CONTROL	Phylum	0.00881412	NR_103852	lncRNA	RP11-432I5.1
CONTROL	Phylum	-0.00880599	ENST00000516652	snoRNA	RF00416
CONTROL	Phylum	0.00878442	ENST00000324698	mRNA	IQUB
CONTROL	Phylum	0.00877143	ENST00000535724	mRNA	AIFM1
CONTROL	Phylum	0.00877137	ENST00000508789	mRNA	CHCHD6
CONTROL	Phylum	0.00872354	ENST00000398530	mRNA	KRTAP5-11
CONTROL	Phylum	0.00870289	ENST00000618723	mRNA	RPL10
CONTROL	Phylum	-0.00870116	ENST00000393043	mRNA	CLTC
CONTROL	Phylum	0.00865925	ENST00000366855	mRNA	RNASET2
CONTROL	Phylum	0.00865464	ENST00000312175	mRNA	BANF1
CONTROL	Phylum	0.00865387	ENST00000484864	mRNA	AQP10
CONTROL	Phylum	0.00862401	NR_144687	lncRNA	ZNF184
CONTROL	Phylum	0.00861648	ENST00000415210	mRNA	DEGS1
CONTROL	Phylum	0.0086004	MI0005767-pri-3	pri-miRNA	pri-3-hsa-mir-942
CONTROL	Phylum	0.00860022	ENST00000440310	mRNA	SYBU
CONTROL	Phylum	0.00859504	ENST00000557111	mRNA	RPS29
CONTROL	Phylum	-0.00858728	ENST00000369550	mRNA	DKC1
CONTROL	Phylum	-0.00855709	ENST00000299413	mRNA	TRIM44
CONTROL	Phylum	0.00855145	ENST00000345496	mRNA	UBE2G2
CONTROL	Phylum	0.00855063	ENST00000394955	mRNA	GPT
CONTROL	Phylum	-0.00855041	ENST00000284320	mRNA	TOMM70
CONTROL	Phylum	-0.00854036	ENST00000437161	mRNA	RP11-398C13.8
CONTROL	Phylum	-0.0085348	ENST00000325805	mRNA	BBX
CONTROL	Phylum	0.00853092	ENST00000229281	mRNA	C12orf57
CONTROL	Phylum	0.00852853	ENST00000296315	mRNA	ARHGEF3
CONTROL	Phylum	0.00851806	ENST00000426923	mRNA	PLAC8
CONTROL	Phylum	0.00851701	ENST00000594439	mRNA	HOMER3
CONTROL	Phylum	-0.0085105	ENST00000341928	mRNA	EPB41L3
CONTROL	Phylum	0.00849777	ENST00000383885	snoRNA	SNORA2A
CONTROL	Phylum	0.00848999	ENST00000288602	mRNA	BRAF
CONTROL	Phylum	0.00847277	ENST00000560346	mRNA	PAK6
CONTROL	Phylum	0.00845853	ENST00000488835	lncRNA	SSPO
CONTROL	Phylum	-0.00845331	ENST00000306858	mRNA	FAM83B
CONTROL	Phylum	0.00843433	ENST00000306796	mRNA	DUS1L
CONTROL	Phylum	0.00842043	NM_001351628	mRNA	TM4SF19-TCTEX1D2
CONTROL	Phylum	0.00840201	ENST00000540437	mRNA	INTS11
CONTROL	Phylum	-0.00839805	ENST00000352301	mRNA	HNRNPD
CONTROL	Phylum	-0.00837258	ENST00000368013	mRNA	ARHGAP30
CONTROL	Phylum	0.00836637	ENST00000300692	mRNA	CD3D
CONTROL	Phylum	-0.0083298	ENST00000597937	mRNA	EPS15L1
CONTROL	Phylum	-0.008318	ENST00000356025	mRNA	SIRPA
CONTROL	Phylum	-0.00830272	ENST00000261024	mRNA	SLC40A1
CONTROL	Phylum	0.00829778	ENST00000301587	mRNA	ATP5H
CONTROL	Phylum	0.00828048	HBMT00000824552	mRNA	CATG00000051543.1
CONTROL	Phylum	0.00823079	ENST00000372202	mRNA	DYDC1
CONTROL	Phylum	-0.00821861	ENST00000265742	mRNA	ANKIB1
CONTROL	Phylum	0.00821401	ENST00000592854	mRNA	C19orf38
CONTROL	Phylum	0.00821175	ENST00000440456	lncRNA	RP3-400N23.6
CONTROL	Phylum	-0.0081822	ENST00000351223	mRNA	NASP
CONTROL	Phylum	-0.0081815	ENST00000344099	mRNA	ZNF14
CONTROL	Phylum	-0.00817135	ENST00000503197	mRNA	MBD4
CONTROL	Phylum	0.00814418	ENST00000592957	mRNA	TXNL4A
CONTROL	Phylum	-0.00812346	ENST00000622102	mRNA	PLEKHA8
CONTROL	Phylum	-0.00810373	ENST00000306151	mRNA	MUC17
CONTROL	Phylum	0.00808461	ENST00000338745	mRNA	SATB1
CONTROL	Phylum	0.00805363	ENST00000384711	snoRNA	SNORD116-6
CONTROL	Phylum	0.00804538	ENST00000396098	mRNA	LPIN1
CONTROL	Phylum	0.00800791	ENST00000337894	mRNA	ADORA1
CONTROL	Phylum	-0.00798949	ENST00000238256	mRNA	FKBP15
CONTROL	Phylum	0.00795841	ENST00000367066	mRNA	TAGAP
CONTROL	Phylum	-0.00792611	NR_148340	lncRNA	CDC27
CONTROL	Phylum	-0.00791892	ENST00000516084	snoRNA	RF00156
CONTROL	Phylum	0.00789076	ENST00000263629	mRNA	MTIF2
CONTROL	Phylum	0.00788852	ENST00000395057	mRNA	TEX264
CONTROL	Phylum	0.00787233	ENST00000424931	lncRNA	RP11-416N4.4
CONTROL	Phylum	-0.0078663	ENST00000443748	mRNA	EXOC6
CONTROL	Phylum	0.00783416	ENST00000600415	lncRNA	AC097468.5
CONTROL	Phylum	0.00783162	ENST00000438907	lncRNA	TBRG1
CONTROL	Phylum	0.00782149	ENST00000358666	mRNA	UBL5
CONTROL	Phylum	0.00780563	uc001bnx.2	mRNA	SYTL1
CONTROL	Phylum	-0.00779468	ENST00000342085	mRNA	PDPK1
CONTROL	Phylum	0.00778817	ENST00000380842	mRNA	POMP
CONTROL	Phylum	0.00775188	ENST00000593901	mRNA	SYT3
CONTROL	Phylum	-0.00774534	ENST00000395734	mRNA	MAP4
CONTROL	Phylum	-0.00773228	ENST00000366955	mRNA	CENPF
CONTROL	Phylum	0.00772164	NR_136250	lncRNA	RP3-495K2.3
CONTROL	Phylum	0.00771188	ENST00000438909	mRNA	G2E3
CONTROL	Phylum	0.00768224	NR_144464	lncRNA	FAXC
CONTROL	Phylum	-0.00767547	ENST00000611620	mRNA	CYP3A7-CYP3A51P
CONTROL	Phylum	0.00766003	ENST00000452085	mRNA	DSE
CONTROL	Phylum	-0.00764429	ENST00000296795	mRNA	TLR3
CONTROL	Phylum	0.0076284	ENST00000541916	mRNA	FNDC3A
CONTROL	Phylum	-0.00762279	ENST00000619360	mRNA	NFKBIE
CONTROL	Phylum	0.00761434	ENST00000582038	lncRNA	AC009948.3
CONTROL	Phylum	0.00761257	ENST00000237172	mRNA	FILIP1
CONTROL	Phylum	-0.00759403	ENST00000284154	mRNA	GRAP
CONTROL	Phylum	-0.00758637	ENST00000261483	mRNA	MAN2A1
CONTROL	Phylum	-0.00757199	ENST00000265175	mRNA	SEC24B
CONTROL	Phylum	0.00756564	ENST00000526432	mRNA	SLC25A45
CONTROL	Phylum	-0.00753999	ENST00000358491	mRNA	ZNF429
CONTROL	Phylum	0.00752592	ENST00000339480	mRNA	GJB4
CONTROL	Phylum	-0.00751336	ENST00000287322	mRNA	BAG4
CONTROL	Phylum	-0.00751069	ENST00000254770	mRNA	LANCL2
CONTROL	Phylum	-0.00749854	ENST00000367288	mRNA	LMOD1
CONTROL	Phylum	0.0074847	ENST00000555460	lncRNA	AE000661.50
CONTROL	Phylum	0.00748288	ENST00000570335	lncRNA	RP11-28G8.1
CONTROL	Phylum	0.00747335	ENST00000443427	mRNA	ESR1
CONTROL	Phylum	0.00746503	ENST00000419617	mRNA	STK3
CONTROL	Phylum	-0.00746198	ENST00000508802	mRNA	TBC1D1
CONTROL	Phylum	-0.00740497	ENST00000367449	mRNA	UCHL5
CONTROL	Phylum	-0.00740291	ENST00000332567	mRNA	ELOA2
CONTROL	Phylum	0.00738988	ENST00000526453	lncRNA	RP11-110I1.12
CONTROL	Phylum	0.00735694	ENST00000436348	mRNA	MRO
CONTROL	Phylum	0.00735532	ENST00000393980	mRNA	FABP6
CONTROL	Phylum	0.00734692	ENST00000270538	mRNA	TIMM44
CONTROL	Phylum	0.00733816	ENST00000428778	mRNA	XXbac-BPG300A18.14
CONTROL	Phylum	-0.00732601	ENST00000512292	mRNA	LARP1B
CONTROL	Phylum	-0.00732119	MICT00000009005	mRNA	CATG00000056151.1
CONTROL	Phylum	-0.0073206	ENST00000413427	mRNA	SKIL
CONTROL	Phylum	0.0073007	ENST00000329563	mRNA	TSPO
CONTROL	Phylum	-0.00729683	ENST00000269468	mRNA	MBD1
CONTROL	Phylum	0.00728709	ENST00000215565	mRNA	NDUFB7
CONTROL	Phylum	-0.0072773	ENST00000380122	mRNA	TXLNG
CONTROL	Phylum	0.0072734	ENST00000006777	mRNA	RHBDD2
CONTROL	Phylum	-0.00719512	ENST00000527547	mRNA	CDC27
CONTROL	Phylum	0.00715764	ENST00000391089	snoRNA	RF00554
CONTROL	Phylum	-0.00714395	ENST00000370994	mRNA	SERBP1
CONTROL	Phylum	-0.00713322	ENST00000361675	mRNA	CALD1
CONTROL	Phylum	0.00713234	ENST00000280187	mRNA	GPM6A
CONTROL	Phylum	-0.00712959	ENST00000241261	mRNA	TNFSF10
CONTROL	Phylum	-0.00711207	NR_147895	lncRNA	GALK2
CONTROL	Phylum	0.00709008	MI0015886	pre-miRNA	hsa-mir-4277
CONTROL	Phylum	0.00708811	ENST00000206380	mRNA	TMEM101
CONTROL	Phylum	0.00707355	ENST00000457274	lncRNA	RP5-1100I6.2
CONTROL	Phylum	-0.00707266	ENST00000467757	mRNA	IKZF3
CONTROL	Phylum	-0.00705607	NM_033490	mRNA	CDK11B
CONTROL	Phylum	0.00704296	ENST00000619549	lncRNA	LINC00310
CONTROL	Phylum	-0.0070333	NM_001353035	mRNA	CDC27
CONTROL	Phylum	0.00702999	ENST00000606613	mRNA	HIST1H2BN
CONTROL	Phylum	-0.00700944	ENST00000361391	mRNA	CTNND1
CONTROL	Phylum	0.00700668	ENST00000472884	mRNA	FAM53A
CONTROL	Phylum	-0.00700465	ENST00000268057	mRNA	BBS4
CONTROL	Phylum	0.00699757	NR_024597	lncRNA	C11orf73
CONTROL	Phylum	0.00698525	ENST00000333884	mRNA	GP6
CONTROL	Phylum	0.00697649	MI0017271-pri-3	pri-miRNA	pri-3-hsa-mir-4644
CONTROL	Phylum	-0.00697524	NR_037924	lncRNA	TVP23C
CONTROL	Phylum	0.00695766	ENST00000504969	lncRNA	RP11-20I20.2
CONTROL	Phylum	0.00695204	NM_001303471	mRNA	TXNL4A
CONTROL	Phylum	-0.00694751	ENST00000322244	mRNA	UBA6
CONTROL	Phylum	-0.00693498	ENST00000300060	mRNA	ANPEP
CONTROL	Phylum	0.00693326	ENST00000419743	mRNA	FBXO15
CONTROL	Phylum	0.00692275	NR_120309	lncRNA	RP4-536B24.4
CONTROL	Phylum	-0.00691746	ENST00000357242	mRNA	TBC1D8B
CONTROL	Phylum	-0.00691355	ENST00000513752	lncRNA	AC108142.1
CONTROL	Phylum	0.00690164	ENST00000378016	mRNA	SSPO
CONTROL	Phylum	0.00689415	ENST00000533046	lncRNA	RP11-646J21.5
CONTROL	Phylum	-0.00684982	ENST00000355372	mRNA	ZCCHC10
CONTROL	Phylum	-0.00684652	uc003vse.3	mRNA	CALD1
CONTROL	Phylum	-0.00683612	ENST00000516991	snoRNA	RF00601
CONTROL	Phylum	0.00682695	ENST00000596283	lncRNA	CTB-175P5.4
CONTROL	Phylum	-0.00679935	ENST00000629559	snoRNA	RF00416
CONTROL	Phylum	0.00679221	ENST00000161006	mRNA	PRSS22
CONTROL	Phylum	-0.00678813	NR_045672	lncRNA	CLIC5
CONTROL	Phylum	-0.00678152	ENCT00000296543	mRNA	CATG00000062558.1
CONTROL	Phylum	0.00675539	ENST00000368326	mRNA	CENPW
CONTROL	Phylum	0.00674992	HBMT00000973041	mRNA	CATG00000060081.1
CONTROL	Phylum	-0.0067351	ENST00000503201	mRNA	NR3C1
CONTROL	Phylum	0.00672546	ENST00000234961	mRNA	OPRD1
CONTROL	Phylum	-0.0067053	ENST00000529873	mRNA	CTNND1
CONTROL	Phylum	-0.00670084	ENST00000595618	mRNA	MYO9B
CONTROL	Phylum	-0.0066907	ENST00000269466	mRNA	ELAC1
CONTROL	Phylum	-0.00668131	ENST00000380345	mRNA	LHFPL2
CONTROL	Phylum	0.00665694	ENST00000454109	mRNA	C2CD4D
CONTROL	Phylum	0.00665073	ENST00000472056	mRNA	COL6A3
CONTROL	Phylum	-0.00665031	ENST00000415690	mRNA	NR3C1
CONTROL	Phylum	-0.00664066	ENST00000343505	mRNA	NHSL1
CONTROL	Phylum	0.0066315	ENST00000263921	mRNA	CHIC2
CONTROL	Phylum	-0.00658631	ENST00000426306	mRNA	ZNF394
CONTROL	Phylum	0.00656334	ENST00000379484	mRNA	MBTPS2
CONTROL	Phylum	0.00655464	ENST00000627653	mRNA	MGST3
CONTROL	Phylum	-0.00655222	ENST00000379499	mRNA	KLHL34
CONTROL	Phylum	0.00655098	ENST00000231721	mRNA	SEMA3G
CONTROL	Phylum	-0.00653642	ENST00000612501	mRNA	PPP1R9B
CONTROL	Phylum	0.00649888	ENST00000267064	mRNA	SMARCC2
CONTROL	Phylum	0.00649842	ENST00000404459	mRNA	LIPN
CONTROL	Phylum	0.00649667	ENST00000602414	lncRNA	SNHG8
CONTROL	Phylum	0.0064579	ENST00000402034	mRNA	SEC14L6
CONTROL	Phylum	0.00645553	ENST00000359303	mRNA	HIST1H3J
CONTROL	Phylum	0.00645537	ENST00000368400	mRNA	DPM3
CONTROL	Phylum	0.00643723	ENST00000289409	mRNA	NRG2
CONTROL	Phylum	-0.00643247	ENST00000329565	mRNA	SNN
CONTROL	Phylum	0.00641976	ENST00000309451	mRNA	MZT2A
CONTROL	Phylum	0.00641693	ENST00000354600	mRNA	TP63
CONTROL	Phylum	-0.00640693	ENST00000266000	mRNA	DAXX
CONTROL	Phylum	0.00639579	ENST00000330942	mRNA	UBE2G2
CONTROL	Phylum	0.00639465	ENST00000598810	mRNA	TEAD2
CONTROL	Phylum	0.00637458	ENST00000486965	lncRNA	KIR2DL4
CONTROL	Phylum	-0.0063683	ENST00000262570	mRNA	CHCHD3
CONTROL	Phylum	0.00635832	ENST00000357003	mRNA	ADPRH
CONTROL	Phylum	0.0063583	ENST00000439876	lncRNA	RP11-4E23.2
CONTROL	Phylum	-0.00635392	NR_146172	lncRNA	ZFYVE16
CONTROL	Phylum	0.00634625	ENST00000379066	mRNA	PRKD3
CONTROL	Phylum	-0.00632848	ENST00000594466	mRNA	ZNF726
CONTROL	Phylum	0.00632496	ENST00000559313	mRNA	C15orf52
CONTROL	Phylum	0.00630875	ENST00000232905	mRNA	EIF1B
CONTROL	Phylum	0.00630231	ENST00000377777	mRNA	HIST1H2BD
CONTROL	Phylum	0.00629205	NR_135274	lncRNA	LOC105370619
CONTROL	Phylum	-0.00627811	ENST00000539851	mRNA	GPR137
CONTROL	Phylum	0.00627663	ENST00000332386	mRNA	FAM129C
CONTROL	Phylum	0.00624943	ENST00000458770	snoRNA	SNORD105B
CONTROL	Phylum	0.00622518	MICT00000051362	mRNA	CATG00000116938.1
CONTROL	Phylum	0.00622112	ENST00000450904	mRNA	MRPL21
CONTROL	Phylum	0.00621782	ENST00000262518	mRNA	SRCAP
CONTROL	Phylum	0.00621481	NM_001353053	mRNA	GSN
CONTROL	Phylum	-0.00620485	ENST00000512348	mRNA	FCHO2
CONTROL	Phylum	0.00619625	ENST00000268459	mRNA	NKD1
CONTROL	Phylum	-0.00616407	ENST00000308683	mRNA	ZNF622
CONTROL	Phylum	0.00612652	ENST00000289316	mRNA	HIST1H2BD
CONTROL	Phylum	-0.00611698	ENST00000331314	mRNA	DDX59
CONTROL	Phylum	-0.00610879	ENST00000356386	mRNA	BTN3A2
CONTROL	Phylum	0.00607556	uc001usg.3	mRNA	SLC46A3
CONTROL	Phylum	-0.0060736	ENST00000405315	mRNA	NUCB1
CONTROL	Phylum	-0.00607038	ENST00000389120	mRNA	RNF20
CONTROL	Phylum	-0.00605387	ENST00000634661	mRNA	SYTL2
CONTROL	Phylum	0.00603353	ENST00000442581	mRNA	HYAL2
CONTROL	Phylum	-0.00603351	ENST00000351986	mRNA	NPM1
CONTROL	Phylum	-0.00601616	ENST00000391279	snoRNA	RF00096
CONTROL	Phylum	-0.0060131	ENST00000378115	mRNA	ARHGEF35
CONTROL	Phylum	-0.00601136	ENST00000531979	mRNA	ZSCAN9
CONTROL	Phylum	0.00599721	ENST00000545336	mRNA	CCDC91
CONTROL	Phylum	0.00594694	ENST00000436263	lncRNA	RP11-358D14.2
CONTROL	Phylum	0.00593948	ENST00000533986	mRNA	C11orf73
CONTROL	Phylum	0.00591748	ENST00000314332	mRNA	HIST1H2BC
CONTROL	Phylum	-0.00585808	ENST00000264904	mRNA	USO1
CONTROL	Phylum	-0.00584613	ENST00000590996	mRNA	NBR1
CONTROL	Phylum	0.00582908	NR_136554	lncRNA	PFKFB3
CONTROL	Phylum	0.00582671	NR_135160	lncRNA	TM2D1
CONTROL	Phylum	0.00582359	ENST00000546504	mRNA	RP11-571M6.15
CONTROL	Phylum	-0.00580749	ENST00000497571	mRNA	KLF6
CONTROL	Phylum	0.00578678	NR_147915	lncRNA	SUGP2
CONTROL	Phylum	-0.00573043	ENST00000248244	mRNA	TICAM1
CONTROL	Phylum	-0.0057275	ENST00000251047	mRNA	LMAN1
CONTROL	Phylum	0.00572733	ENST00000534624	mRNA	HSPA8
CONTROL	Phylum	0.00570696	ENST00000221233	mRNA	EXOSC5
CONTROL	Phylum	-0.00570049	ENST00000350537	mRNA	PARD3
CONTROL	Phylum	-0.00569145	ENST00000367568	mRNA	STX11
CONTROL	Phylum	-0.00568642	ENST00000300651	mRNA	MED1
CONTROL	Phylum	0.0056645	ENST00000308624	mRNA	SNTG2
CONTROL	Phylum	0.00566166	ENST00000615547	mRNA	SELT
CONTROL	Phylum	0.00564747	NM_001197325	mRNA	ARNT
CONTROL	Phylum	-0.00559215	ENST00000277900	mRNA	ADD3
CONTROL	Phylum	0.00559147	ENST00000250498	mRNA	DAD1
CONTROL	Phylum	0.00556026	ENST00000273450	mRNA	ALDH1L1
CONTROL	Phylum	0.005557	ENST00000536005	mRNA	BEAN1
CONTROL	Phylum	-0.0055449	ENST00000545260	mRNA	PARD3
CONTROL	Phylum	0.00553603	ENST00000526033	mRNA	PICALM
CONTROL	Phylum	0.00552086	ENST00000568583	mRNA	TRAPPC2L
CONTROL	Phylum	0.0055196	NR_144390	lncRNA	RHBDD2
CONTROL	Phylum	0.00551743	ENST00000399044	mRNA	CDRT15L2
CONTROL	Phylum	0.00550987	ENST00000525678	lncRNA	KIRREL3-AS3
CONTROL	Phylum	0.00550422	ENST00000371437	mRNA	NDUFA1
CONTROL	Phylum	0.00549848	ENST00000374517	mRNA	TXN
CONTROL	Phylum	0.00548367	ENST00000310999	mRNA	MRPL11
CONTROL	Phylum	0.00548016	NR_135269	lncRNA	LOC105378183
CONTROL	Phylum	0.00546552	NM_001322322	mRNA	RALGPS1
CONTROL	Phylum	-0.00545883	ENST00000340913	mRNA	HNRNPA1
CONTROL	Phylum	0.00544746	ENST00000512805	mRNA	RACK1
CONTROL	Phylum	0.00544683	ENST00000324331	mRNA	FARS2
CONTROL	Phylum	0.00543558	ENST00000346541	mRNA	CBFA2T2
CONTROL	Phylum	0.00543381	ENST00000482011	lncRNA	PLA2G2A
CONTROL	Phylum	-0.00542235	ENST00000397519	mRNA	PSIP1
CONTROL	Phylum	-0.00538707	ENST00000277865	mRNA	GLUD1
CONTROL	Phylum	0.00536083	ENST00000289248	mRNA	RHBDL2
CONTROL	Phylum	0.00535605	ENST00000425146	mRNA	PAK3
CONTROL	Phylum	-0.00534988	ENST00000381218	mRNA	ZBED1
CONTROL	Phylum	0.00533704	ENST00000616640	mRNA	RPP38
CONTROL	Phylum	-0.00533637	ENST00000356082	mRNA	LAMB3
CONTROL	Phylum	0.00531332	ENST00000306465	mRNA	PIGF
CONTROL	Phylum	-0.0053065	ENST00000453372	mRNA	ZNF562
CONTROL	Phylum	0.00530582	ENST00000217073	mRNA	PABPC1L
CONTROL	Phylum	0.00529408	ENST00000366695	mRNA	HIST3H2A
CONTROL	Phylum	0.00528712	ENST00000539941	mRNA	COPS3
CONTROL	Phylum	-0.00526617	ENST00000372064	mRNA	VEGFA
CONTROL	Phylum	0.00521979	ENST00000506797	mRNA	MGST2
CONTROL	Phylum	-0.00521968	ENST00000524238	mRNA	HMBOX1
CONTROL	Phylum	-0.00521326	ENST00000342972	mRNA	MAGEH1
CONTROL	Phylum	0.005201	ENST00000554988	lncRNA	RPPH1
CONTROL	Phylum	-0.00518931	ENST00000278505	mRNA	ENDOD1
CONTROL	Phylum	-0.00518118	ENST00000260952	mRNA	ASNSD1
CONTROL	Phylum	-0.00514561	ENST00000383718	mRNA	SLMAP
CONTROL	Phylum	-0.00514403	ENST00000369875	mRNA	CNNM2
CONTROL	Phylum	-0.00513015	ENST00000400183	mRNA	USP25
CONTROL	Phylum	0.00512764	ENST00000372735	mRNA	BHLHB9
CONTROL	Phylum	0.00512503	ENST00000384274	snoRNA	SNORD116-2
CONTROL	Phylum	0.0051127	ENST00000375340	mRNA	SMC1A
CONTROL	Phylum	-0.00511035	NM_001297569	mRNA	ZNF124
CONTROL	Phylum	0.00509326	ENST00000601649	mRNA	AP2S1
CONTROL	Phylum	0.00509036	ENST00000523277	mRNA	GINS4
CONTROL	Phylum	0.00508434	ENST00000351718	mRNA	NRCAM
CONTROL	Phylum	0.00508416	ENST00000377803	mRNA	HIST1H4C
CONTROL	Phylum	0.00507999	NM_001351702	mRNA	GGT7
CONTROL	Phylum	-0.00507523	NR_148482	lncRNA	UPF3A
CONTROL	Phylum	0.00507292	ENST00000463201	mRNA	PRAP1
CONTROL	Phylum	0.00505688	ENST00000395068	mRNA	GRINA
CONTROL	Phylum	0.00505552	ENST00000264167	mRNA	AGPS
CONTROL	Phylum	0.00505412	ENST00000379241	mRNA	VIT
CONTROL	Phylum	0.00502789	ENST00000325318	mRNA	TCTEX1D2
CONTROL	Phylum	-0.00501604	NR_154586	lncRNA	ZUFSP
CONTROL	Phylum	0.00500784	ENST00000365504	snoRNA	RF00091
CONTROL	Phylum	-0.00498674	ENST00000447399	mRNA	SWAP70
CONTROL	Phylum	0.00498628	ENST00000598040	mRNA	HUG1
CONTROL	Phylum	-0.00496391	NM_001320835	mRNA	DENND4A
CONTROL	Phylum	0.00495299	ENST00000644531	mRNA	RP11-205M20.3
CONTROL	Phylum	-0.00494965	ENST00000453091	mRNA	RIF1
CONTROL	Phylum	0.00494669	ENST00000393330	mRNA	TSPAN8
CONTROL	Phylum	-0.00493905	ENST00000261574	mRNA	IPO5
CONTROL	Phylum	-0.00491834	ENST00000567348	mRNA	ARHGAP11A
CONTROL	Phylum	0.00486731	NR_037636	lncRNA	RP5-864K19.7
CONTROL	Phylum	-0.00485876	ENST00000435364	mRNA	CSRP2BP
CONTROL	Phylum	-0.00482682	ENST00000227758	mRNA	BIRC2
CONTROL	Phylum	0.00482394	ENST00000428101	mRNA	LMO1
CONTROL	Phylum	0.00481863	ENST00000538440	mRNA	BCAR1
CONTROL	Phylum	-0.00480789	ENST00000332707	mRNA	XPOT
CONTROL	Phylum	-0.00479261	ENST00000291598	mRNA	ZNF583
CONTROL	Phylum	-0.0047428	ENST00000295887	mRNA	CDS1
CONTROL	Phylum	0.00472955	ENST00000614490	mRNA	NUTM1
CONTROL	Phylum	-0.00472601	ENST00000508738	mRNA	CAMK2D
CONTROL	Phylum	0.00471368	ENST00000409994	mRNA	FAM221A
CONTROL	Phylum	-0.00469911	ENST00000233242	mRNA	APOB
CONTROL	Phylum	0.00469753	NR_045512	lncRNA	WBSCR22
CONTROL	Phylum	0.00469464	ENST00000304189	mRNA	FAM110A
CONTROL	Phylum	-0.00468886	NM_001317342	mRNA	C6orf120
CONTROL	Phylum	-0.00468598	ENST00000312397	mRNA	SART1
CONTROL	Phylum	0.00467122	NM_001184751	mRNA	ZNF408
CONTROL	Phylum	-0.00466818	ENST00000310682	mRNA	SETD6
CONTROL	Phylum	0.00466109	ENST00000364546	snoRNA	SNORA71B
CONTROL	Phylum	0.00465954	NM_001346187	mRNA	RHBDD2
CONTROL	Phylum	-0.00465398	ENST00000393743	mRNA	DDX60
CONTROL	Phylum	-0.00465321	ENST00000260702	mRNA	LOXL4
CONTROL	Phylum	-0.00465218	ENST00000249269	mRNA	PMPCB
CONTROL	Phylum	0.0046466	ENST00000259392	mRNA	SLC31A2
CONTROL	Phylum	0.00462898	ENST00000432849	mRNA	MRPL52
CONTROL	Phylum	-0.00458752	ENST00000438792	mRNA	KTN1
CONTROL	Phylum	0.00457235	ENST00000368284	mRNA	SEMA4A
CONTROL	Phylum	0.00457017	ENST00000396984	mRNA	HIST1H2BC
CONTROL	Phylum	0.0045691	ENST00000218104	mRNA	ABCD1
CONTROL	Phylum	0.00455579	ENST00000401050	lncRNA	FAM159A
CONTROL	Phylum	0.00455315	ENST00000339877	mRNA	RBPMS
CONTROL	Phylum	0.00453067	ENST00000524858	lncRNA	RP11-430L3.1
CONTROL	Phylum	-0.00451778	ENST00000369681	mRNA	CYB5R4
CONTROL	Phylum	-0.00451196	ENST00000367478	mRNA	TPR
CONTROL	Phylum	0.00449186	MI0000273-pri-3	pri-miRNA	pri-3-hsa-mir-183
CONTROL	Phylum	0.00448442	ENST00000432233	mRNA	LILRA5
CONTROL	Phylum	0.00445492	ENST00000535420	mRNA	ZBTB7B
CONTROL	Phylum	-0.00445442	NM_001288585	mRNA	LACTB
CONTROL	Phylum	0.00444129	ENST00000363321	snoRNA	RF00096
CONTROL	Phylum	-0.00443799	NR_027244	lncRNA	AC112229.7
CONTROL	Phylum	0.00443577	ENST00000542650	mRNA	AAGAB
CONTROL	Phylum	-0.00441457	ENST00000458307	mRNA	AMT
CONTROL	Phylum	-0.00440464	ENST00000622179	mRNA	SIRPA
CONTROL	Phylum	0.00439294	ENST00000452476	mRNA	LYAR
CONTROL	Phylum	0.0043752	ENST00000225538	mRNA	P2RX1
CONTROL	Phylum	0.0043056	ENST00000608442	lncRNA	AFAP1-AS1
CONTROL	Phylum	0.0043054	ENST00000265104	mRNA	DNAH5
CONTROL	Phylum	-0.00421288	ENST00000360162	mRNA	ADD3
CONTROL	Phylum	0.00420332	ENST00000395542	mRNA	COBL
CONTROL	Phylum	0.00417665	ENST00000447204	mRNA	TMEM176B
CONTROL	Phylum	-0.00411789	ENST00000262053	mRNA	ATF1
CONTROL	Phylum	-0.00410816	ENST00000424834	mRNA	SPATA13
CONTROL	Phylum	0.00410113	ENST00000403782	mRNA	D2HGDH
CONTROL	Phylum	0.00409527	ENST00000394147	mRNA	DGKA
CONTROL	Phylum	0.00408153	ENST00000409028	mRNA	RPL31
CONTROL	Phylum	-0.00400916	ENST00000376597	mRNA	CEP78
CONTROL	Phylum	-0.00400371	ENST00000312814	mRNA	TMEM168
CONTROL	Phylum	-0.00399622	ENST00000330927	mRNA	EVI2B
CONTROL	Phylum	-0.00398537	ENST00000265732	mRNA	RBM48
CONTROL	Phylum	-0.00398114	ENST00000580398	mRNA	SUZ12
CONTROL	Phylum	0.00394612	ENST00000328596	mRNA	TNFRSF18
CONTROL	Phylum	-0.00392133	ENST00000228284	mRNA	SART3
CONTROL	Phylum	-0.00392075	ENST00000342213	mRNA	CLEC14A
CONTROL	Phylum	0.00391867	ENST00000417934	mRNA	ZBTB7B
CONTROL	Phylum	0.0039056	ENST00000378785	mRNA	ATAD3C
CONTROL	Phylum	0.00389807	ENST00000507606	mRNA	C7orf73
CONTROL	Phylum	0.00388681	NM_001347465	mRNA	C1QA
CONTROL	Phylum	0.00386229	ENST00000319562	mRNA	FARP1
CONTROL	Phylum	0.00385386	ENST00000434415	mRNA	ZNF783
CONTROL	Phylum	0.00382338	ENST00000379530	mRNA	TMEM14B
CONTROL	Phylum	0.00380666	ENST00000530701	lncRNA	FGFR1
CONTROL	Phylum	0.00380314	ENST00000407404	mRNA	NR1H3
CONTROL	Phylum	-0.00379149	ENST00000262215	mRNA	ARFGEF1
CONTROL	Phylum	0.00378239	ENST00000415585	mRNA	CSTF2
CONTROL	Phylum	0.00378199	NR_048545	lncRNA	MGST1
CONTROL	Phylum	0.00375293	ENST00000259951	mRNA	HLA-F
CONTROL	Phylum	0.00374158	NR_045631	lncRNA	NFU1
CONTROL	Phylum	0.00373555	ENST00000607357	mRNA	MYEOV2
CONTROL	Phylum	0.00369739	ENST00000582348	lncRNA	RP5-1171I10.4
CONTROL	Phylum	-0.00369319	ENST00000505667	mRNA	PALLD
CONTROL	Phylum	-0.0036438	ENST00000538204	mRNA	MBNL3
CONTROL	Phylum	-0.00363334	ENST00000409041	mRNA	CHN2
CONTROL	Phylum	0.00363255	ENST00000539015	mRNA	FHL1
CONTROL	Phylum	0.00362575	MI0022724	pre-miRNA	hsa-mir-6877
CONTROL	Phylum	-0.00362001	ENST00000482504	mRNA	SH3GLB1
CONTROL	Phylum	0.00361975	ENST00000393917	mRNA	TAGLN3
CONTROL	Phylum	0.00360475	NM_001353976	mRNA	STAMBP
CONTROL	Phylum	0.00359749	ENST00000535121	mRNA	GNAL
CONTROL	Phylum	-0.00358108	ENST00000396065	mRNA	GCNT3
CONTROL	Phylum	0.00356581	ENST00000404885	mRNA	DUSP18
CONTROL	Phylum	-0.00356238	ENST00000262753	mRNA	POF1B
CONTROL	Phylum	-0.00355822	ENST00000298552	mRNA	TSC1
CONTROL	Phylum	0.00355674	ENST00000544061	mRNA	SLC25A11
CONTROL	Phylum	0.00355312	ENST00000295549	lncRNA	AC017048.3
CONTROL	Phylum	-0.00354865	ENST00000378943	mRNA	GK
CONTROL	Phylum	0.00354352	ENST00000366728	mRNA	GUK1
CONTROL	Phylum	0.00350216	ENST00000233596	mRNA	REEP6
CONTROL	Phylum	-0.00349615	ENST00000391743	mRNA	LAIR1
CONTROL	Phylum	0.00349444	ENST00000406520	mRNA	COMT
CONTROL	Phylum	-0.00349048	uc001wlf.3	mRNA	DHRS4L2
CONTROL	Phylum	-0.00348187	ENST00000346329	mRNA	CTTN
CONTROL	Phylum	-0.0034796	ENST00000322177	mRNA	RPP25
CONTROL	Phylum	0.00346622	ENST00000417807	mRNA	ATP5SL
CONTROL	Phylum	-0.00346031	ENST00000223642	mRNA	C5
CONTROL	Phylum	-0.00345467	ENST00000472644	mRNA	ALCAM
CONTROL	Phylum	0.0034156	NR_038120	lncRNA	ELMO1
CONTROL	Phylum	-0.00337433	ENST00000259241	mRNA	HS6ST1
CONTROL	Phylum	-0.00337284	ENST00000311620	mRNA	ANKS4B
CONTROL	Phylum	-0.00334526	ENST00000436108	mRNA	CHID1
CONTROL	Phylum	-0.0033355	ENST00000245323	mRNA	EFNB2
CONTROL	Phylum	0.00331466	ENST00000337653	mRNA	CHAT
CONTROL	Phylum	-0.00329472	ENST00000265382	mRNA	PIP5K1B
CONTROL	Phylum	0.00327357	ENST00000431361	lncRNA	RP5-885L7.11
CONTROL	Phylum	0.00325619	ENST00000352151	mRNA	FMNL3
CONTROL	Phylum	-0.00323977	ENST00000394607	mRNA	ELOVL6
CONTROL	Phylum	0.00323716	ENST00000251473	mRNA	PLPPR2
CONTROL	Phylum	-0.00323103	NM_001282858	mRNA	GON4L
CONTROL	Phylum	0.003214	ENST00000518164	lncRNA	RPL30
CONTROL	Phylum	-0.00320263	ENST00000419165	mRNA	TMSB15B
CONTROL	Phylum	0.00320138	ENST00000322347	mRNA	COX5A
CONTROL	Phylum	-0.00316626	NR_146927	lncRNA	ICA1
CONTROL	Phylum	-0.003164	ENST00000264156	mRNA	MCM6
CONTROL	Phylum	-0.00315965	ENST00000368081	mRNA	ATP1A4
CONTROL	Phylum	-0.00315143	ENST00000396969	mRNA	DNAJB1
CONTROL	Phylum	-0.00312983	ENST00000399799	mRNA	ROCK1
CONTROL	Phylum	0.0031233	ENST00000377264	mRNA	ATG2A
CONTROL	Phylum	-0.00310476	ENST00000299767	mRNA	HSP90B1
CONTROL	Phylum	0.00309824	ENST00000389982	mRNA	TMEM95
CONTROL	Phylum	-0.00304763	ENST00000381801	mRNA	MTMR6
CONTROL	Phylum	0.00303913	ENST00000579795	mRNA	FOXN1
CONTROL	Phylum	0.00302489	ENST00000450753	mRNA	TMEM176B
CONTROL	Phylum	0.00302187	ENST00000393989	mRNA	KRT35
CONTROL	Phylum	0.0030048	ENST00000539261	mRNA	MGP
CONTROL	Phylum	-0.00299545	ENST00000543196	mRNA	GALNT6
CONTROL	Phylum	0.00299057	MICT00000198712	mRNA	CATG00000044557.1
CONTROL	Phylum	-0.00296884	ENST00000399932	mRNA	FAM234A
CONTROL	Phylum	0.00296371	NM_001286705	mRNA	UFM1
CONTROL	Phylum	-0.00292921	ENST00000307771	mRNA	ZRSR2
CONTROL	Phylum	0.0029175	NR_126103	lncRNA	PRDX3
CONTROL	Phylum	-0.0029174	NM_001287013	mRNA	GLIPR2
CONTROL	Phylum	-0.00291724	ENST00000409774	mRNA	GPATCH11
CONTROL	Phylum	0.002915	ENST00000615517	mRNA	MUC1
CONTROL	Phylum	0.0029103	ENST00000537142	mRNA	ZBTB17
CONTROL	Phylum	-0.00290807	ENST00000296736	mRNA	TIGD6
CONTROL	Phylum	0.00287304	ENST00000413834	mRNA	ATP5J2-PTCD1
CONTROL	Phylum	0.00287243	ENST00000372372	mRNA	ST3GAL3
CONTROL	Phylum	0.00287198	ENST00000395810	mRNA	RASGEF1A
CONTROL	Phylum	0.00287071	ENST00000595645	mRNA	TMIGD2
CONTROL	Phylum	0.002851	ENST00000492508	mRNA	MRPL20
CONTROL	Phylum	0.002836	ENST00000412690	lncRNA	AC010982.1
CONTROL	Phylum	-0.00282773	NR_135815	lncRNA	CCDC186
CONTROL	Phylum	-0.00282468	ENST00000198767	mRNA	RRN3
CONTROL	Phylum	-0.00281277	NR_120525	lncRNA	RP5-1189D6.2
CONTROL	Phylum	0.00280278	ENST00000372621	mRNA	CTPS1
CONTROL	Phylum	0.00278725	ENST00000367145	mRNA	SLC45A3
CONTROL	Phylum	0.00278051	ENST00000426626	mRNA	CLEC4F
CONTROL	Phylum	0.00276877	MI0003579-pri-5	pri-miRNA	pri-5-hsa-mir-572
CONTROL	Phylum	0.00276625	ENST00000331944	lncRNA	CYTOR
CONTROL	Phylum	0.00275877	ENST00000625938	mRNA	UBE2A
CONTROL	Phylum	-0.00275773	ENST00000342783	mRNA	PROZ
CONTROL	Phylum	-0.0027521	ENST00000424337	mRNA	GTF2IRD1
CONTROL	Phylum	0.00274414	ENST00000390981	snoRNA	SNORD89
CONTROL	Phylum	-0.0027229	NR_146196	lncRNA	GRAMD3
CONTROL	Phylum	0.00271065	NR_135628	lncRNA	CNPPD1
CONTROL	Phylum	-0.00270845	ENST00000296545	mRNA	IL15
CONTROL	Phylum	0.00268933	ENST00000525302	lncRNA	RP11-1L12.3
CONTROL	Phylum	0.00268664	ENST00000606025	mRNA	AC007040.11
CONTROL	Phylum	0.00268356	MI0017283-pri-3	pri-miRNA	pri-3-hsa-mir-4655
CONTROL	Phylum	0.00267749	ENST00000397817	mRNA	MPG
CONTROL	Phylum	0.00267174	ENST00000299088	mRNA	C14orf93
CONTROL	Phylum	-0.00265752	ENST00000358738	mRNA	ZBTB1
CONTROL	Phylum	0.00265024	ENST00000379937	mRNA	BRF1
CONTROL	Phylum	-0.00263483	ENST00000541509	mRNA	PIP5K1B
CONTROL	Phylum	0.00263321	ENST00000413299	mRNA	SBK2
CONTROL	Phylum	-0.00262328	ENST00000545507	mRNA	BSG
CONTROL	Phylum	0.00261887	ENST00000604729	mRNA	ZSWIM8
CONTROL	Phylum	-0.00259331	ENST00000290349	mRNA	CBR1
CONTROL	Phylum	0.00258452	ENST00000504878	mRNA	CCNH
CONTROL	Phylum	0.00258345	ENST00000368508	mRNA	ROS1
CONTROL	Phylum	0.00254503	ENST00000264228	mRNA	SRD5A3
CONTROL	Phylum	-0.00251932	ENST00000369278	mRNA	UFL1
CONTROL	Phylum	-0.0024893	ENST00000371037	mRNA	SGIP1
CONTROL	Phylum	-0.00247689	ENST00000243644	mRNA	ZNF350
CONTROL	Phylum	-0.00247468	ENST00000216181	mRNA	MYH9
CONTROL	Phylum	0.00246887	ENST00000389908	mRNA	KIAA0226L
CONTROL	Phylum	-0.00246495	ENST00000263918	mRNA	STRN
CONTROL	Phylum	-0.00243667	NR_148533	lncRNA	RNASEH1
CONTROL	Phylum	0.00237832	ENST00000415182	lncRNA	AP000476.1
CONTROL	Phylum	0.00237267	NM_001351846	mRNA	TELO2
CONTROL	Phylum	-0.00236191	ENST00000367808	mRNA	BLZF1
CONTROL	Phylum	0.00235971	ENST00000380125	mRNA	ECI2
CONTROL	Phylum	0.00235917	ENST00000573648	mRNA	SLC13A5
CONTROL	Phylum	0.00234092	ENST00000258106	mRNA	EMX1
CONTROL	Phylum	-0.00233784	ENST00000542713	mRNA	FKBP5
CONTROL	Phylum	0.00231446	ENST00000505219	snoRNA	SNORA58
CONTROL	Phylum	0.00229799	ENST00000564609	mRNA	RAB27A
CONTROL	Phylum	-0.00229637	ENST00000330889	mRNA	ADAP2
CONTROL	Phylum	0.0022961	ENST00000431533	mRNA	RPL28
CONTROL	Phylum	0.00228702	ENST00000394152	mRNA	ZSCAN25
CONTROL	Phylum	0.00228309	ENST00000458535	mRNA	CMTM8
CONTROL	Phylum	0.00228236	ENST00000370152	mRNA	MFSD14A
CONTROL	Phylum	0.0022686	ENST00000233025	mRNA	SPCS1
CONTROL	Phylum	-0.00225968	ENST00000393203	mRNA	PTGFRN
CONTROL	Phylum	0.00225134	ENST00000249442	mRNA	MTX2
CONTROL	Phylum	-0.00224727	ENST00000264977	mRNA	PPP2R3A
CONTROL	Phylum	-0.00221741	ENST00000273986	mRNA	CISD2
CONTROL	Phylum	0.00220178	ENST00000372642	mRNA	ENDOG
CONTROL	Phylum	-0.00219726	ENST00000454394	mRNA	WDR20
CONTROL	Phylum	0.00218287	ENST00000301242	mRNA	PPP1R14A
CONTROL	Phylum	-0.00217222	ENST00000370253	mRNA	FNBP1L
CONTROL	Phylum	0.00212763	ENST00000409148	mRNA	LRRTM1
CONTROL	Phylum	0.00206076	ENST00000526774	lncRNA	TTC17
CONTROL	Phylum	0.00203697	ENST00000368003	mRNA	UFC1
CONTROL	Phylum	0.00203558	ENST00000597909	lncRNA	ZNF320
CONTROL	Phylum	0.00202604	ENST00000568454	mRNA	TSC2
CONTROL	Phylum	0.00202244	ENST00000375495	mRNA	ZNF484
CONTROL	Phylum	-0.00201443	ENST00000361432	mRNA	FAM45A
CONTROL	Phylum	-0.0020086	NM_001346281	mRNA	STX18
CONTROL	Phylum	0.00200091	ENST00000431679	mRNA	TMEM225B
CONTROL	Phylum	-0.00199909	ENST00000322535	mRNA	SF3B2
CONTROL	Phylum	-0.00199581	ENST00000642412	mRNA	A4GALT
CONTROL	Phylum	0.00199212	ENST00000280191	mRNA	SPATA4
CONTROL	Phylum	-0.00197991	ENST00000258436	mRNA	MFSD9
CONTROL	Phylum	0.00197723	ENST00000438749	mRNA	NUTM1
CONTROL	Phylum	0.00195467	NM_001353478	mRNA	UCKL1
CONTROL	Phylum	0.00192367	ENST00000419711	mRNA	EIF5A
CONTROL	Phylum	0.00192209	ENST00000542724	mRNA	TMBIM4
CONTROL	Phylum	0.00191609	ENST00000419198	mRNA	EMC9
CONTROL	Phylum	-0.00190527	ENST00000260753	mRNA	KIF20B
CONTROL	Phylum	-0.00190455	ENST00000389032	mRNA	STK38L
CONTROL	Phylum	-0.0018897	ENST00000487087	mRNA	FILIP1L
CONTROL	Phylum	0.00188437	ENST00000416970	lncRNA	SNHG7
CONTROL	Phylum	0.00186971	ENST00000567844	mRNA	RNF166
CONTROL	Phylum	0.00186936	ENST00000366769	mRNA	CDC42BPA
CONTROL	Phylum	-0.00182459	ENST00000539217	mRNA	LZTFL1
CONTROL	Phylum	-0.00181281	ENST00000354744	mRNA	SEMA6D
CONTROL	Phylum	-0.00179221	ENST00000376634	mRNA	VPS13A
CONTROL	Phylum	-0.00174292	ENST00000354670	mRNA	BMF
CONTROL	Phylum	0.0017398	ENST00000055077	mRNA	RFC2
CONTROL	Phylum	0.00173138	ENST00000223114	mRNA	MOGAT3
CONTROL	Phylum	0.00170645	ENST00000362007	mRNA	GLMP
CONTROL	Phylum	-0.00169798	ENST00000398576	mRNA	LCP1
CONTROL	Phylum	-0.00168177	ENST00000263754	mRNA	KAT2B
CONTROL	Phylum	0.00167792	ENST00000586178	mRNA	MBTD1
CONTROL	Phylum	0.00166442	ENST00000552588	mRNA	RPL18
CONTROL	Phylum	0.0016482	NM_001144831	mRNA	PHB2
CONTROL	Phylum	0.0016437	ENST00000344546	mRNA	ATP5H
CONTROL	Phylum	-0.00164096	ENST00000306243	mRNA	CHST14
CONTROL	Phylum	0.00163846	ENST00000570025	lncRNA	RP11-1072A3.2
CONTROL	Phylum	0.00163836	ENST00000350051	mRNA	BIRC5
CONTROL	Phylum	-0.00163732	NM_001350083	mRNA	SAMD9L
CONTROL	Phylum	-0.00162301	ENST00000618250	mRNA	RHNO1
CONTROL	Phylum	-0.00161685	ENST00000456806	mRNA	ZNF727
CONTROL	Phylum	-0.0016011	ENST00000313005	mRNA	BACE1
CONTROL	Phylum	-0.00158674	ENST00000566005	mRNA	NOXO1
CONTROL	Phylum	0.00157249	ENST00000391910	mRNA	STRN4
CONTROL	Phylum	0.00154704	ENST00000464976	lncRNA	RAPGEF4
CONTROL	Phylum	-0.00154267	NM_001302455	mRNA	EDN3
CONTROL	Phylum	0.00151917	ENST00000320985	mRNA	ZEB1
CONTROL	Phylum	-0.00151405	ENST00000411458	mRNA	GPR137
CONTROL	Phylum	0.00149745	ENST00000331789	mRNA	ACTB
CONTROL	Phylum	0.00148774	ENST00000618367	mRNA	C16orf95
CONTROL	Phylum	0.00148044	ENST00000375111	mRNA	PLA2G2A
CONTROL	Phylum	0.00146529	ENST00000620284	mRNA	RDM1
CONTROL	Phylum	0.00146028	ENST00000315608	mRNA	ACRV1
CONTROL	Phylum	-0.00145278	ENST00000302102	mRNA	ATP1A3
CONTROL	Phylum	-0.00144406	ENST00000562760	lncRNA	RP11-22C11.2
CONTROL	Phylum	-0.00142255	ENST00000300557	mRNA	PRR15L
CONTROL	Phylum	0.00140491	ENST00000418931	mRNA	HLA-DPB1
CONTROL	Phylum	0.00140031	ENST00000368024	mRNA	TSTD1
CONTROL	Phylum	-0.001393	MI0003597-pri-3	pri-miRNA	pri-3-hsa-mir-588
CONTROL	Phylum	-0.00139098	ENST00000335508	mRNA	SF3B1
CONTROL	Phylum	0.00135269	ENST00000614778	mRNA	PDCD6
CONTROL	Phylum	0.00134445	ENST00000369825	mRNA	USMG5
CONTROL	Phylum	-0.00131016	ENST00000372146	mRNA	GTF3C4
CONTROL	Phylum	-0.0013092	ENST00000335895	mRNA	BTF3
CONTROL	Phylum	-0.00130669	ENST00000412584	mRNA	CADPS2
CONTROL	Phylum	-0.00129346	ENST00000370331	mRNA	EVI5
CONTROL	Phylum	-0.00128441	ENST00000216038	mRNA	RTCB
CONTROL	Phylum	0.00124899	MI0017365-pri-3	pri-miRNA	pri-3-hsa-mir-4728
CONTROL	Phylum	0.00124214	ENST00000429581	lncRNA	RP11-87N24.2
CONTROL	Phylum	-0.00124057	ENST00000356200	mRNA	CDK11A
CONTROL	Phylum	0.00123963	ENST00000332127	mRNA	ZC3H11A
CONTROL	Phylum	-0.00122546	ENST00000234179	mRNA	PRKD3
CONTROL	Phylum	0.00121657	ENST00000366570	mRNA	ZP4
CONTROL	Phylum	0.0012097	ENST00000371724	mRNA	SLC29A1
CONTROL	Phylum	0.00120747	ENST00000559935	mRNA	DUT
CONTROL	Phylum	-0.00120527	ENST00000360060	mRNA	PLOD2
CONTROL	Phylum	0.00120136	ENST00000310706	mRNA	JUP
CONTROL	Phylum	0.0011962	ENST00000390879	snoRNA	RF00554
CONTROL	Phylum	-0.00117486	ENST00000342584	lncRNA	CTD-2228K2.5
CONTROL	Phylum	0.00116741	ENST00000638088	mRNA	DPY19L1
CONTROL	Phylum	0.00116492	ENST00000397708	mRNA	MCM3AP
CONTROL	Phylum	-0.00114976	NM_001002243	mRNA	AFTPH
CONTROL	Phylum	-0.00114777	ENST00000357409	mRNA	VPS13A
CONTROL	Phylum	-0.00109775	ENST00000302327	mRNA	ING2
CONTROL	Phylum	-0.00109463	ENST00000379516	mRNA	SNX2
CONTROL	Phylum	0.00108748	ENST00000368223	mRNA	NES
CONTROL	Phylum	-0.00107558	ENST00000287701	mRNA	HMBOX1
CONTROL	Phylum	0.00107489	ENST00000280245	mRNA	CCDC83
CONTROL	Phylum	-0.00106837	ENST00000537505	mRNA	RABEP1
CONTROL	Phylum	0.00105869	ENST00000513454	mRNA	GNPDA1
CONTROL	Phylum	0.00105845	ENST00000397353	mRNA	HAGH
CONTROL	Phylum	0.00105285	NM_001291366	mRNA	PERM1
CONTROL	Phylum	0.00105212	NR_148905	lncRNA	NDUFAF6
CONTROL	Phylum	-0.00104759	NM_015841	mRNA	ADAR
CONTROL	Phylum	-0.00103952	ENST00000375547	mRNA	PROZ
CONTROL	Phylum	0.00102636	ENST00000458339	mRNA	ABHD11
CONTROL	Phylum	0.00100173	NM_001288952	mRNA	IFI27
CONTROL	Phylum	0.00100052	ENST00000396858	mRNA	GAPDH
CONTROL	Phylum	0.000990683	ENST00000562248	lncRNA	LINC00304
CONTROL	Phylum	0.000988862	ENST00000505719	mRNA	MRPS18C
CONTROL	Phylum	-0.000977179	ENST00000307179	mRNA	USP8
CONTROL	Phylum	0.000973942	ENST00000546949	lncRNA	CTD-2368P22.1
CONTROL	Phylum	0.000968101	ENST00000503693	lncRNA	MAEA
CONTROL	Phylum	-0.000964185	ENST00000322349	mRNA	EEA1
CONTROL	Phylum	-0.000948822	ENST00000303596	mRNA	THAP11
CONTROL	Phylum	-0.000944631	ENST00000541113	mRNA	ACADM
CONTROL	Phylum	0.000941205	ENST00000621829	mRNA	CLTC
CONTROL	Phylum	-0.000929114	ENST00000635625	mRNA	PTPN11
CONTROL	Phylum	0.000901327	ENST00000617752	mRNA	GCSAML-AS1
CONTROL	Phylum	-0.000897104	ENST00000392749	mRNA	TANK
CONTROL	Phylum	0.000891869	ENST00000374874	mRNA	PLPPR1
CONTROL	Phylum	-0.000878379	ENST00000524452	mRNA	SYTL2
CONTROL	Phylum	-0.000866998	ENST00000371825	mRNA	WDR44
CONTROL	Phylum	-0.000834441	ENST00000394518	mRNA	AKAP13
CONTROL	Phylum	0.000829573	ENST00000473706	mRNA	CENPO
CONTROL	Phylum	-0.000814412	ENST00000399788	mRNA	KDM5A
CONTROL	Phylum	0.000808351	ENST00000422508	mRNA	CD109
CONTROL	Phylum	0.000790352	ENST00000339600	mRNA	NDUFA4
CONTROL	Phylum	-0.000789598	ENST00000553117	mRNA	ALDH7A1
CONTROL	Phylum	0.000787306	ENST00000443807	mRNA	GBP5
CONTROL	Phylum	-0.000783604	ENST00000262995	mRNA	GAB1
CONTROL	Phylum	-0.000776524	ENST00000569715	mRNA	PDXDC1
CONTROL	Phylum	0.000774301	ENST00000219066	mRNA	NTHL1
CONTROL	Phylum	0.000770151	ENST00000374847	mRNA	TMEM246
CONTROL	Phylum	0.000764609	ENST00000446977	mRNA	RP11-136C24.3
CONTROL	Phylum	0.000762518	ENST00000333999	mRNA	ACTL7A
CONTROL	Phylum	0.000762318	ENST00000299572	mRNA	CENPN
CONTROL	Phylum	0.000754766	ENST00000521625	lncRNA	KB-1083B1.1
CONTROL	Phylum	-0.000750892	ENST00000261845	mRNA	MAPK6
CONTROL	Phylum	-0.000737233	ENST00000300107	mRNA	CLPX
CONTROL	Phylum	-0.00072616	ENST00000538932	mRNA	ZNF664
CONTROL	Phylum	0.000714394	NM_001309444	mRNA	SPARC
CONTROL	Phylum	0.000662763	NM_003833	mRNA	MATN4
CONTROL	Phylum	-0.000639744	ENST00000609518	mRNA	ZNF595
CONTROL	Phylum	-0.000625386	ENST00000375855	mRNA	NXNL2
CONTROL	Phylum	-0.000623935	ENST00000397280	mRNA	NOXO1
CONTROL	Phylum	0.000574783	NM_001289930	mRNA	ZNF718
CONTROL	Phylum	0.000547462	ENST00000495707	lncRNA	XRCC2
CONTROL	Phylum	-0.0005472	NR_149052	lncRNA	PSPC1
CONTROL	Phylum	-0.000546083	ENST00000392844	mRNA	ORC3
CONTROL	Phylum	-0.00052254	ENST00000553728	mRNA	MIA2
CONTROL	Phylum	0.000516705	ENST00000493368	lncRNA	GRHPR
CONTROL	Phylum	0.000506266	ENST00000368325	mRNA	CENPW
CONTROL	Phylum	-0.000503885	ENST00000282276	mRNA	MARS2
CONTROL	Phylum	0.000503283	ENST00000344514	mRNA	OR5W2
CONTROL	Phylum	0.000498379	ENST00000433608	mRNA	TTLL6
CONTROL	Phylum	-0.000491983	ENST00000338920	mRNA	PRRC2C
CONTROL	Phylum	0.000484245	ENST00000261811	mRNA	CYSTM1
CONTROL	Phylum	0.00047247	ENST00000381535	mRNA	SYNGR1
CONTROL	Phylum	-0.00046627	ENST00000599994	mRNA	AC187652.1
CONTROL	Phylum	-0.000454979	ENST00000415309	mRNA	CABYR
CONTROL	Phylum	0.00045485	ENST00000486389	mRNA	ALKBH6
CONTROL	Phylum	0.000453457	ENST00000334482	mRNA	PRDX2
CONTROL	Phylum	0.000449559	ENST00000497030	lncRNA	AK4
CONTROL	Phylum	0.000444449	ENST00000432287	mRNA	SDHC
CONTROL	Phylum	-0.000435183	ENST00000313368	mRNA	TAF7
CONTROL	Phylum	0.000421435	ENST00000454893	mRNA	SNRPG
CONTROL	Phylum	0.000414884	ENST00000366618	mRNA	SLC35F3
CONTROL	Phylum	-0.000405449	ENST00000507153	mRNA	GIMD1
CONTROL	Phylum	0.000404688	NM_001346533	mRNA	FAXC
CONTROL	Phylum	-0.000393961	ENST00000397126	mRNA	ZNF208
CONTROL	Phylum	0.000372718	ENST00000612813	mRNA	IFI27
CONTROL	Phylum	-0.000366068	ENST00000328709	mRNA	COA5
CONTROL	Phylum	0.000365129	ENST00000383748	mRNA	KRBOX1
CONTROL	Phylum	-0.000358097	ENST00000276461	mRNA	ERLIN2
CONTROL	Phylum	0.00032857	MI0022582-pri-5	pri-miRNA	pri-5-hsa-mir-6737
CONTROL	Phylum	0.00032482	ENST00000432536	lncRNA	GAS5
CONTROL	Phylum	-0.000322151	ENST00000250457	mRNA	EGLN3
CONTROL	Phylum	-0.000301867	ENST00000361099	mRNA	STAT1
CONTROL	Phylum	0.000253714	ENST00000267838	mRNA	LYSMD2
CONTROL	Phylum	0.000226184	ENST00000392334	mRNA	CSNK1D
CONTROL	Phylum	0.000223152	NM_001353479	mRNA	UCKL1
CONTROL	Phylum	0.00022036	NR_147900	lncRNA	EML2
CONTROL	Phylum	-0.000215639	ENST00000409112	mRNA	SP100
CONTROL	Phylum	0.00019894	ENST00000298832	mRNA	TTLL5
CONTROL	Phylum	0.000178131	ENST00000370764	mRNA	ZNF75D
CONTROL	Phylum	0.000171666	NM_001324320	mRNA	MAST2
CONTROL	Phylum	0.000168182	ENST00000644452	mRNA	GIPC3
CONTROL	Phylum	0.000164722	NR_126105	lncRNA	PRDX3
CONTROL	Phylum	0.00014287	ENST00000493812	lncRNA	RP11-385F5.2
CONTROL	Phylum	0.000142231	MI0019297-pri-3	pri-miRNA	pri-3-hsa-mir-5692a-1
CONTROL	Phylum	0.000141823	ENST00000339471	mRNA	RPS16
CONTROL	Phylum	0.000131921	ENST00000229379	mRNA	COX6A1
CONTROL	Phylum	0.000111567	ENST00000621377	mRNA	SLAMF7
CONTROL	Phylum	0.000105349	ENST00000606915	lncRNA	RP11-244K5.8
CONTROL	Phylum	-0.00010108	ENST00000375708	mRNA	ROR2
CONTROL	Phylum	-8.87459e-05	ENST00000579690	mRNA	YTHDC1
CONTROL	Phylum	8.06903e-05	ENST00000298852	mRNA	PSMC3
CONTROL	Phylum	7.96741e-05	ENST00000433076	mRNA	RPP21
CONTROL	Phylum	7.88899e-05	ENST00000592588	mRNA	RPS15
CONTROL	Phylum	-7.18442e-05	ENST00000498778	lncRNA	MKLN1
CONTROL	Phylum	6.95381e-05	ENST00000403638	mRNA	PASK
CONTROL	Phylum	-6.58032e-05	ENST00000420195	lncRNA	AC087590.3
CONTROL	Phylum	-6.37784e-05	ENST00000616727	mRNA	MUC13
CONTROL	Phylum	5.88612e-05	MI0016756-pri-3	pri-miRNA	pri-3-hsa-mir-378f
CONTROL	Phylum	-4.52477e-05	ENST00000302787	mRNA	LETM1
CONTROL	Phylum	-4.0827e-05	ENST00000309683	mRNA	ZNF680
CONTROL	Class	0.0573016	ENST00000641329	mRNA	OR9K2
CONTROL	Class	0.0558824	ENST00000317965	mRNA	OR2M7
CONTROL	Class	0.050777	ENST00000458274	lncRNA	RP13-507I23.1
CONTROL	Class	0.0502735	ENST00000396418	mRNA	PKIA
CONTROL	Class	-0.0488862	ENST00000396319	mRNA	TAX1BP1
CONTROL	Class	0.0478924	ENST00000611444	mRNA	HIST1H4G
CONTROL	Class	0.0477913	ENST00000456999	lncRNA	AC013402.5
CONTROL	Class	-0.04616	ENST00000367576	mRNA	LTV1
CONTROL	Class	-0.045609	ENST00000269143	mRNA	AFG3L2
CONTROL	Class	0.0454976	ENST00000501122	lncRNA	NEAT1
CONTROL	Class	0.0447861	ENCT00000107971	mRNA	CATG00000013576.1
CONTROL	Class	0.0439123	ENST00000456176	lncRNA	AC067945.4
CONTROL	Class	0.0431599	ENST00000381733	mRNA	ASAH1
CONTROL	Class	0.0423603	ENST00000377364	mRNA	HIST1H4B
CONTROL	Class	0.0423477	ENST00000373253	mRNA	NCDN
CONTROL	Class	-0.0423142	ENST00000296161	mRNA	DTX3L
CONTROL	Class	0.0422923	ENCT00000057224	mRNA	CATG00000000107.1
CONTROL	Class	-0.042244	ENST00000382226	mRNA	LCORL
CONTROL	Class	0.0422184	NR_111973	lncRNA	GS1-124K5.11
CONTROL	Class	-0.0414571	ENST00000436063	mRNA	DNTTIP2
CONTROL	Class	0.0413385	ENST00000623735	lncRNA	C22orf24
CONTROL	Class	0.0413025	ENST00000300079	mRNA	GLYATL1
CONTROL	Class	-0.0412829	ENST00000267812	mRNA	MFAP1
CONTROL	Class	0.0411722	ENST00000613122	mRNA	CTDP1
CONTROL	Class	0.0411379	NM_017948	mRNA	NOL8
CONTROL	Class	0.0403271	ENST00000435992	lncRNA	RP4-718D20.3
CONTROL	Class	0.0397154	ENST00000442258	mRNA	CACNA1G
CONTROL	Class	-0.0394396	ENST00000555761	mRNA	SNW1
CONTROL	Class	0.0391875	ENST00000461884	lncRNA	MGAT4A
CONTROL	Class	0.0386064	NR_027159	lncRNA	LRRC75A-AS1
CONTROL	Class	0.0383678	MI0033419	pre-miRNA	hsa-mir-10395
CONTROL	Class	0.0383305	ENST00000414039	lncRNA	RP11-148B18.4
CONTROL	Class	0.0380391	NM_001038633	mRNA	RSPO1
CONTROL	Class	-0.0379721	ENST00000297857	mRNA	ZHX1
CONTROL	Class	0.0377466	ENST00000356692	mRNA	PPP4R2
CONTROL	Class	0.0377216	ENST00000362500	snoRNA	RF00012
[truncated: 58,640 more rows]

## Sheet: other_metadata
Taxon_for_cca_model	Condition	rho	p_value	z_score	lambda_microbiota	lambda_m6A	n_microbes	n_m6a	redundancy_analysis_variance_explained_by_v1_of_m6a_component_unto_microbiota_component	redundancy_analysis_variance_explained_by_v1_of_microbiota_component_unto_m6a_component
Phylum	CVID_N	-0.78965	0.01375	-1.41827	0.63	0.17	9	2055	0.210058	0.284365
Phylum	CVID_IEL	0.848497	0.01625	1.44618	0.43	0.3	8	6481	0.501935	0.305871
Phylum	CONTROL	0.102542	0.64375	0.252674	0.43	0.17	4	1963	0.160025	0.234812
Class	CVID_N	-0.866053	0.01125	-1.63552	0.63	0.17	13	2056	0.167274	0.29941
Class	CVID_IEL	0.801923	0.02875	1.22911	0.3	0.3	3	6489	0.539338	0.299848
Class	CONTROL	0.205019	0.39	0.123437	0.3	0.3	3	6360	0.19964	0.268999
Order	CVID_N	0.998018	0.005	2.50405	0.17	0.23	3	3744	0.458083	0.347211
Order	CVID_IEL	0.799574	0.04	0.945673	0.3	0.3	6	6502	0.551563	0.286991
Order	CONTROL	-0.386199	0.00625	-0.616886	0.57	0.23	40	3626	0.172451	0.299863
Family	CVID_N	0.813566	0.1425	1.12035	0.17	0.17	4	2052	0.474421	0.285125
Family	CVID_IEL	0.790352	0.05	0.902425	0.3	0.1	13	714	0.517668	0.452549
Family	CONTROL	-0.380129	0.0725	-0.678864	0.3	0.3	15	6397	0.181123	0.286771
Genus	CVID_N	-0.784442	0.0325	-1.58215	0.57	0.17	196	2057	0.418758	0.379484
Genus	CVID_IEL	-0.730817	0.03375	-1.62093	0.57	0.23	233	3741	0.672951	0.311185
Genus	CONTROL	-0.28512	0.285	-0.567197	0.23	0.3	19	6402	0.100627	0.313787
