# Supplementary material for: Altered duodenal N6-methyladenosine levels in common variable immunodeficiency associate with duodenal microbiota
Source: Front Immunol. 2026 Jul 8;17:1875823. doi: 10.3389/fimmu.2026.1875823 (PMC13388135; doi:10.3389/fimmu.2026.1875823)
Supplement: Supplementary file 5 [file Table4.xlsx]

## Sheet: Sheet1
Protein	group1	group2	n1	n2	statistic	df	p	p.adj	p.adj.signif
DIMT1	CVID_N	CVID_IEL	9	6	1.09694	10.9234	0.296	1	ns
DIMT1	CVID_N	CONTROL	9	5	-0.169176	7.00391	0.87	1	ns
DIMT1	CVID_IEL	CONTROL	6	5	-1.00172	7.70677	0.347	1	ns
EIF3A	CVID_N	CVID_IEL	11	7	-1.03772	15.4377	0.315	1	ns
EIF3A	CVID_N	CONTROL	11	8	0.313311	16.3783	0.758	1	ns
EIF3A	CVID_IEL	CONTROL	7	8	1.35244	12.9998	0.199	1	ns
FBL	CVID_N	CVID_IEL	11	7	1.02325	9.85832	0.331	1	ns
FBL	CVID_N	CONTROL	11	7	0.514737	15.7481	0.614	1	ns
FBL	CVID_IEL	CONTROL	7	7	-0.705034	8.80583	0.499	1	ns
METTL14	CVID_N	CVID_IEL	11	7	0.899409	12.3126	0.386	1	ns
METTL14	CVID_N	CONTROL	11	8	0.739232	9.00467	0.479	1	ns
METTL14	CVID_IEL	CONTROL	7	8	0.200894	10.2232	0.845	1	ns
METTL3	CVID_N	CVID_IEL	11	9	1.69108	16.1047	0.11	1	ns
METTL3	CVID_N	CONTROL	11	8	1.70559	12.9501	0.112	1	ns
METTL3	CVID_IEL	CONTROL	9	8	0.166113	14.278	0.87	1	ns
NOP2	CVID_N	CVID_IEL	11	8	0.490699	11.4771	0.633	1	ns
NOP2	CVID_N	CONTROL	11	7	0.470728	10.6944	0.647	1	ns
NOP2	CVID_IEL	CONTROL	8	7	-0.0442188	12.9956	0.965	1	ns
YTHDF2	CVID_N	CVID_IEL	11	9	-1.06272	17.9458	0.302	1	ns
YTHDF2	CVID_N	CONTROL	11	10	0.111837	18.6978	0.912	1	ns
YTHDF2	CVID_IEL	CONTROL	9	10	1.13503	16.9133	0.272	1	ns
YTHDF3	CVID_N	CVID_IEL	11	9	0.594523	17.9003	0.56	1	ns
YTHDF3	CVID_N	CONTROL	11	10	0.23198	18.6142	0.819	1	ns
YTHDF3	CVID_IEL	CONTROL	9	10	-0.311608	16.2597	0.759	1	ns
ZCCHC4	CVID_N	CVID_IEL	11	8	0.161479	15.1154	0.874	1	ns
ZCCHC4	CVID_N	CONTROL	11	9	0.756294	13.5061	0.462	1	ns
ZCCHC4	CVID_IEL	CONTROL	8	9	0.594107	14.1181	0.562	1	ns
