# Supplementary material for: Altered duodenal N6-methyladenosine levels in common variable immunodeficiency associate with duodenal microbiota
Source: Front Immunol. 2026 Jul 8;17:1875823. doi: 10.3389/fimmu.2026.1875823 (PMC13388135; doi:10.3389/fimmu.2026.1875823)
Supplement: Supplementary file 6 [file Table5.xlsx]

## Sheet: Sheet1
GeneSymbol	Contrast	prot_ID	p_prot	padj_prot	m6a_ID	p_m6a	padj_m6A
A1BG	CVID_ALL_CONTROL	P04217	0.0334987	0.394151	ENST00000263100	0.0225181	0.105594
A1BG	CVID_N_CONTROL	P04217	0.207449	0.698199	ENST00000263100	0.0112882	0.0617588
A1BG	CVID_IEL_CONTROL	P04217	0.0129376	0.323519	ENST00000263100	0.121409	0.389806
A1BG	CVID_N_CVID_IEL	P04217	0.165184	0.861867	ENST00000263100	0.206691	0.720256
AAAS	CVID_ALL_CONTROL	Q9NRG9	0.292547	0.749473	ENST00000209873	0.000183407	0.00572964
AAAS	CVID_N_CONTROL	Q9NRG9	0.560993	0.87844	ENST00000209873	6.9889e-05	0.00269215
AAAS	CVID_IEL_CONTROL	Q9NRG9	0.202103	0.734123	ENST00000209873	0.00480418	0.0821989
AAAS	CVID_N_CVID_IEL	Q9NRG9	0.475583	0.91032	ENST00000209873	0.0537706	0.543623
ACAD8	CVID_ALL_CONTROL	Q9UKU7	0.730667	0.950647	ENST00000281182	0.460546	0.645351
ACAD8	CVID_N_CONTROL	Q9UKU7	0.882417	0.966145	ENST00000281182	0.962239	0.978495
ACAD8	CVID_IEL_CONTROL	Q9UKU7	0.644426	0.945341	ENST00000281182	0.18003	0.471584
ACAD8	CVID_N_CVID_IEL	Q9UKU7	0.751399	0.972385	ENST00000281182	0.128697	0.647216
BPI	CVID_ALL_CONTROL	P17213	0.444366	0.829092	ENST00000642449	0.0973385	0.250194
BPI	CVID_N_CONTROL	P17213	0.234686	0.719893	ENST00000642449	0.0504616	0.153438
BPI	CVID_IEL_CONTROL	P17213	0.903418	0.982737	ENST00000642449	0.320357	0.615193
BPI	CVID_N_CVID_IEL	P17213	0.253729	0.871811	ENST00000642449	0.252744	0.75203
BPNT1	CVID_ALL_CONTROL	O95861	0.236252	0.723504	ENST00000544404	0.82183	0.902788
BPNT1	CVID_N_CONTROL	O95861	0.115956	0.593791	ENST00000544404	0.547246	0.69524
BPNT1	CVID_IEL_CONTROL	O95861	0.638516	0.945304	ENST00000544404	0.838875	0.933674
BPNT1	CVID_N_CVID_IEL	O95861	0.22206	0.862967	ENST00000544404	0.377258	0.813526
BPNT1	CVID_ALL_CONTROL	O95861	0.236252	0.723504	NM_001286149	0.586745	0.745633
BPNT1	CVID_N_CONTROL	O95861	0.115956	0.593791	NM_001286149	0.916204	0.95179
BPNT1	CVID_IEL_CONTROL	O95861	0.638516	0.945304	NM_001286149	0.287953	0.586647
BPNT1	CVID_N_CVID_IEL	O95861	0.22206	0.862967	NM_001286149	0.201304	0.716064
BPNT1	CVID_ALL_CONTROL	O95861	0.236252	0.723504	ENST00000322067	0.0275556	0.118363
BPNT1	CVID_N_CONTROL	O95861	0.115956	0.593791	ENST00000322067	0.0224719	0.0931557
BPNT1	CVID_IEL_CONTROL	O95861	0.638516	0.945304	ENST00000322067	0.0927101	0.343906
BPNT1	CVID_N_CVID_IEL	O95861	0.22206	0.862967	ENST00000322067	0.439768	0.84218
BPNT1	CVID_ALL_CONTROL	O95861	0.236252	0.723504	ENST00000414869	0.130092	0.298608
BPNT1	CVID_N_CONTROL	O95861	0.115956	0.593791	ENST00000414869	0.0772277	0.201016
BPNT1	CVID_IEL_CONTROL	O95861	0.638516	0.945304	ENST00000414869	0.35284	0.640976
BPNT1	CVID_N_CVID_IEL	O95861	0.22206	0.862967	ENST00000414869	0.324404	0.793245
BRAT1	CVID_ALL_CONTROL	Q6PJG6	0.611922	0.905532	ENST00000340611	0.116915	0.279653
BRAT1	CVID_N_CONTROL	Q6PJG6	0.624197	0.895986	ENST00000340611	0.262006	0.43466
BRAT1	CVID_IEL_CONTROL	Q6PJG6	0.689297	0.946508	ENST00000340611	0.0922834	0.343423
BRAT1	CVID_N_CVID_IEL	Q6PJG6	0.911439	0.991459	ENST00000340611	0.505562	0.867783
BRAT1	CVID_ALL_CONTROL	Q6PJG6	0.611922	0.905532	NM_001350626	0.562213	0.728385
BRAT1	CVID_N_CONTROL	Q6PJG6	0.624197	0.895986	NM_001350626	0.75112	0.84647
BRAT1	CVID_IEL_CONTROL	Q6PJG6	0.689297	0.946508	NM_001350626	0.474194	0.734415
BRAT1	CVID_N_CVID_IEL	Q6PJG6	0.911439	0.991459	NM_001350626	0.65777	0.919974
BRCC3	CVID_ALL_CONTROL	P46736	0.00476786	0.191983	ENST00000369462	0.363821	0.560746
BRCC3	CVID_N_CONTROL	P46736	0.00467298	0.2813	ENST00000369462	0.795969	0.875672
BRCC3	CVID_IEL_CONTROL	P46736	0.0267091	0.41967	ENST00000369462	0.178392	0.46935
BRCC3	CVID_N_CVID_IEL	P46736	0.348034	0.883061	ENST00000369462	0.225859	0.73431
BRE	CVID_ALL_CONTROL	Q9NXR7	0.840496	0.971005	ENST00000361704	0.762684	0.865238
BRE	CVID_N_CONTROL	Q9NXR7	0.76098	0.941696	ENST00000361704	0.692467	0.805165
BRE	CVID_IEL_CONTROL	Q9NXR7	0.502257	0.901975	ENST00000361704	0.886662	0.955478
BRE	CVID_N_CVID_IEL	Q9NXR7	0.317226	0.875115	ENST00000361704	0.779427	0.950139
BRE	CVID_ALL_CONTROL	Q9NXR7	0.840496	0.971005	ENST00000342045	0.0250467	0.111884
BRE	CVID_N_CONTROL	Q9NXR7	0.76098	0.941696	ENST00000342045	0.0142901	0.0707933
BRE	CVID_IEL_CONTROL	Q9NXR7	0.502257	0.901975	ENST00000342045	0.117529	0.383259
BRE	CVID_N_CVID_IEL	Q9NXR7	0.317226	0.875115	ENST00000342045	0.257504	0.753414
ACAD9	CVID_ALL_CONTROL	Q9H845	0.598635	0.900528	ENST00000308982	0.305928	0.505405
ACAD9	CVID_N_CONTROL	Q9H845	0.830477	0.957179	ENST00000308982	0.248999	0.420267
ACAD9	CVID_IEL_CONTROL	Q9H845	0.473326	0.894199	ENST00000308982	0.50073	0.752057
ACAD9	CVID_N_CVID_IEL	Q9H845	0.609434	0.936477	ENST00000308982	0.584849	0.895842
BRE	CVID_ALL_CONTROL	Q9NXR7	0.840496	0.971005	ENST00000379624	0.144649	0.317952
BRE	CVID_N_CONTROL	Q9NXR7	0.76098	0.941696	ENST00000379624	0.373255	0.546569
BRE	CVID_IEL_CONTROL	Q9NXR7	0.502257	0.901975	ENST00000379624	0.0875913	0.33542
BRE	CVID_N_CVID_IEL	Q9NXR7	0.317226	0.875115	ENST00000379624	0.339794	0.799275
BRE	CVID_ALL_CONTROL	Q9NXR7	0.840496	0.971005	ENST00000379632	0.789201	0.881812
BRE	CVID_N_CONTROL	Q9NXR7	0.76098	0.941696	ENST00000379632	0.883495	0.931124
BRE	CVID_IEL_CONTROL	Q9NXR7	0.502257	0.901975	ENST00000379632	0.741282	0.889368
BRE	CVID_N_CVID_IEL	Q9NXR7	0.317226	0.875115	ENST00000379632	0.839338	0.964524
BRE	CVID_ALL_CONTROL	Q9NXR7	0.840496	0.971005	NM_001329114	0.175033	0.358442
BRE	CVID_N_CONTROL	Q9NXR7	0.76098	0.941696	NM_001329114	0.136116	0.285423
BRE	CVID_IEL_CONTROL	Q9NXR7	0.502257	0.901975	NM_001329114	0.351479	0.639537
BRE	CVID_N_CVID_IEL	Q9NXR7	0.317226	0.875115	NM_001329114	0.514322	0.872172
BRI3BP	CVID_ALL_CONTROL	Q8WY22	0.0407993	0.425746	ENST00000341446	0.415966	0.60776
BRI3BP	CVID_N_CONTROL	Q8WY22	0.115978	0.593791	ENST00000341446	0.230224	0.400189
BRI3BP	CVID_IEL_CONTROL	Q8WY22	0.0387726	0.459556	ENST00000341446	0.810827	0.922131
BRI3BP	CVID_N_CVID_IEL	Q8WY22	0.599445	0.936093	ENST00000341446	0.284702	0.767461
BROX	CVID_ALL_CONTROL	Q5VW32	0.73279	0.950647	ENST00000537020	0.298097	0.497014
BROX	CVID_N_CONTROL	Q5VW32	0.482496	0.839571	ENST00000537020	0.0778219	0.201923
BROX	CVID_IEL_CONTROL	Q5VW32	0.903132	0.982737	ENST00000537020	0.966272	0.98787
BROX	CVID_N_CVID_IEL	Q5VW32	0.386603	0.888544	ENST00000537020	0.0587093	0.558595
BROX	CVID_ALL_CONTROL	Q5VW32	0.73279	0.950647	ENST00000539697	0.448138	0.634539
BROX	CVID_N_CONTROL	Q5VW32	0.482496	0.839571	ENST00000539697	0.752078	0.847288
BROX	CVID_IEL_CONTROL	Q5VW32	0.903132	0.982737	ENST00000539697	0.302035	0.598662
BROX	CVID_N_CVID_IEL	Q5VW32	0.386603	0.888544	ENST00000539697	0.424493	0.837109
BROX	CVID_ALL_CONTROL	Q5VW32	0.73279	0.950647	ENST00000612948	0.0234359	0.107826
BROX	CVID_N_CONTROL	Q5VW32	0.482496	0.839571	ENST00000612948	0.00489564	0.0378286
BROX	CVID_IEL_CONTROL	Q5VW32	0.903132	0.982737	ENST00000612948	0.241036	0.541063
BROX	CVID_N_CVID_IEL	Q5VW32	0.386603	0.888544	ENST00000612948	0.0422611	0.517537
BROX	CVID_ALL_CONTROL	Q5VW32	0.73279	0.950647	ENST00000340934	0.831383	0.908571
BROX	CVID_N_CONTROL	Q5VW32	0.482496	0.839571	ENST00000340934	0.240323	0.411223
BROX	CVID_IEL_CONTROL	Q5VW32	0.903132	0.982737	ENST00000340934	0.417883	0.692556
BROX	CVID_N_CVID_IEL	Q5VW32	0.386603	0.888544	ENST00000340934	0.0362849	0.497058
BSDC1	CVID_ALL_CONTROL	Q9NW68	0.408893	0.808437	ENST00000446293	0.00266341	0.0303779
BSDC1	CVID_N_CONTROL	Q9NW68	0.115075	0.592868	ENST00000446293	0.000970744	0.0145798
BSDC1	CVID_IEL_CONTROL	Q9NW68	0.838709	0.972832	ENST00000446293	0.0358108	0.220918
BSDC1	CVID_N_CVID_IEL	Q9NW68	0.0647535	0.854014	ENST00000446293	0.0868254	0.603951
BSDC1	CVID_ALL_CONTROL	Q9NW68	0.408893	0.808437	ENST00000526031	0.612411	0.762824
BSDC1	CVID_N_CONTROL	Q9NW68	0.115075	0.592868	ENST00000526031	0.481214	0.64252
BSDC1	CVID_IEL_CONTROL	Q9NW68	0.838709	0.972832	ENST00000526031	0.11776	0.383729
BSDC1	CVID_N_CVID_IEL	Q9NW68	0.0647535	0.854014	ENST00000526031	0.0175096	0.422719
ACADM	CVID_ALL_CONTROL	P11310	0.130686	0.60354	ENST00000541113	0.761662	0.864588
ACADM	CVID_N_CONTROL	P11310	0.101176	0.579695	ENST00000541113	0.444962	0.6115
ACADM	CVID_IEL_CONTROL	P11310	0.311797	0.816481	ENST00000541113	0.819074	0.925287
ACADM	CVID_N_CVID_IEL	P11310	0.451495	0.905861	ENST00000541113	0.277821	0.76607
BSDC1	CVID_ALL_CONTROL	Q9NW68	0.408893	0.808437	ENST00000455895	0.0898301	0.238023
BSDC1	CVID_N_CONTROL	Q9NW68	0.115075	0.592868	ENST00000455895	0.032913	0.117657
BSDC1	CVID_IEL_CONTROL	Q9NW68	0.838709	0.972832	ENST00000455895	0.386754	0.667317
BSDC1	CVID_N_CVID_IEL	Q9NW68	0.0647535	0.854014	ENST00000455895	0.134778	0.655063
BSG	CVID_ALL_CONTROL	P35613	0.240016	0.726257	ENST00000545507	0.00397318	0.0382385
BSG	CVID_N_CONTROL	P35613	0.502623	0.849271	ENST00000545507	0.01907	0.0844073
BSG	CVID_IEL_CONTROL	P35613	0.160801	0.693069	ENST00000545507	0.00395117	0.0748143
BSG	CVID_N_CVID_IEL	P35613	0.4491	0.905818	ENST00000545507	0.441774	0.842347
BSG	CVID_ALL_CONTROL	P35613	0.240016	0.726257	NM_001322243	0.00732565	0.0544058
BSG	CVID_N_CONTROL	P35613	0.502623	0.849271	NM_001322243	0.00369789	0.0318681
BSG	CVID_IEL_CONTROL	P35613	0.160801	0.693069	NM_001322243	0.0550956	0.271636
BSG	CVID_N_CVID_IEL	P35613	0.4491	0.905818	NM_001322243	0.178974	0.697847
BSG	CVID_ALL_CONTROL	P35613	0.240016	0.726257	ENST00000353555	0.0786338	0.219423
BSG	CVID_N_CONTROL	P35613	0.502623	0.849271	ENST00000353555	0.0622587	0.175027
BSG	CVID_IEL_CONTROL	P35613	0.160801	0.693069	ENST00000353555	0.198456	0.495268
BSG	CVID_N_CVID_IEL	P35613	0.4491	0.905818	ENST00000353555	0.482188	0.860085
BSG	CVID_ALL_CONTROL	P35613	0.240016	0.726257	ENST00000346916	0.00682175	0.0520066
BSG	CVID_N_CONTROL	P35613	0.502623	0.849271	ENST00000346916	0.0165624	0.0773754
BSG	CVID_IEL_CONTROL	P35613	0.160801	0.693069	ENST00000346916	0.0119014	0.129444
BSG	CVID_N_CVID_IEL	P35613	0.4491	0.905818	ENST00000346916	0.87025	0.971283
BSG	CVID_ALL_CONTROL	P35613	0.240016	0.726257	ENST00000333511	0.0631468	0.192544
BSG	CVID_N_CONTROL	P35613	0.502623	0.849271	ENST00000333511	0.0784991	0.203006
BSG	CVID_IEL_CONTROL	P35613	0.160801	0.693069	ENST00000333511	0.113555	0.376828
BSG	CVID_N_CVID_IEL	P35613	0.4491	0.905818	ENST00000333511	0.825727	0.960664
BSPRY	CVID_ALL_CONTROL	Q5W0U4	0.000494495	0.0675975	ENST00000374183	0.809931	0.895589
BSPRY	CVID_N_CONTROL	Q5W0U4	0.00655855	0.309372	ENST00000374183	0.509731	0.666778
BSPRY	CVID_IEL_CONTROL	Q5W0U4	0.000345687	0.0708832	ENST00000374183	0.281781	0.580859
BSPRY	CVID_N_CVID_IEL	Q5W0U4	0.220253	0.862967	ENST00000374183	0.0642722	0.566027
BSPRY	CVID_ALL_CONTROL	Q5W0U4	0.000494495	0.0675975	NM_001317943	0.710064	0.830671
BSPRY	CVID_N_CONTROL	Q5W0U4	0.00655855	0.309372	NM_001317943	0.320239	0.495063
BSPRY	CVID_IEL_CONTROL	Q5W0U4	0.000345687	0.0708832	NM_001317943	0.731396	0.88462
BSPRY	CVID_N_CVID_IEL	Q5W0U4	0.220253	0.862967	NM_001317943	0.147119	0.665202
BTAF1	CVID_ALL_CONTROL	O14981	0.248497	0.730154	ENST00000265990	0.46325	0.647537
BTAF1	CVID_N_CONTROL	O14981	0.0668221	0.524976	ENST00000265990	0.645998	0.771296
BTAF1	CVID_IEL_CONTROL	O14981	0.915476	0.987991	ENST00000265990	0.396098	0.675405
BTAF1	CVID_N_CVID_IEL	O14981	0.0656257	0.854014	ENST00000265990	0.663281	0.921705
BTD	CVID_ALL_CONTROL	P43251	0.792424	0.964503	ENST00000437172	0.845895	0.91647
BTD	CVID_N_CONTROL	P43251	0.886412	0.966145	ENST00000437172	0.728659	0.830354
BTD	CVID_IEL_CONTROL	P43251	0.747264	0.958051	ENST00000437172	0.490004	0.745083
BTD	CVID_N_CVID_IEL	P43251	0.858019	0.98869	ENST00000437172	0.258298	0.753581
ACADM	CVID_ALL_CONTROL	P11310	0.130686	0.60354	ENST00000420607	0.86095	0.925377
ACADM	CVID_N_CONTROL	P11310	0.101176	0.579695	ENST00000420607	0.897107	0.939732
ACADM	CVID_IEL_CONTROL	P11310	0.311797	0.816481	ENST00000420607	0.659262	0.847859
ACADM	CVID_N_CVID_IEL	P11310	0.451495	0.905861	ENST00000420607	0.530568	0.877417
BTD	CVID_ALL_CONTROL	P43251	0.792424	0.964503	ENST00000417015	0.0115779	0.0717932
BTD	CVID_N_CONTROL	P43251	0.886412	0.966145	ENST00000417015	0.00209559	0.0230271
BTD	CVID_IEL_CONTROL	P43251	0.747264	0.958051	ENST00000417015	0.171218	0.460598
BTD	CVID_N_CVID_IEL	P43251	0.858019	0.98869	ENST00000417015	0.0292642	0.472805
BTD	CVID_ALL_CONTROL	P43251	0.792424	0.964503	ENST00000449107	0.321095	0.520577
BTD	CVID_N_CONTROL	P43251	0.886412	0.966145	ENST00000449107	0.290183	0.465031
BTD	CVID_IEL_CONTROL	P43251	0.747264	0.958051	ENST00000449107	0.475361	0.735039
BTD	CVID_N_CVID_IEL	P43251	0.858019	0.98869	ENST00000449107	0.695052	0.929997
BTD	CVID_ALL_CONTROL	P43251	0.792424	0.964503	ENST00000643237	0.632202	0.778295
BTD	CVID_N_CONTROL	P43251	0.886412	0.966145	ENST00000643237	0.7235	0.826555
BTD	CVID_IEL_CONTROL	P43251	0.747264	0.958051	ENST00000643237	0.617063	0.824684
BTD	CVID_N_CVID_IEL	P43251	0.858019	0.98869	ENST00000643237	0.871282	0.971619
BTF3	CVID_ALL_CONTROL	P20290-2	0.269703	0.735536	ENST00000335895	0.0103643	0.0670214
BTF3	CVID_N_CONTROL	P20290-2	0.30112	0.75992	ENST00000335895	0.0146402	0.0718365
BTF3	CVID_IEL_CONTROL	P20290-2	0.363374	0.847654	ENST00000335895	0.027636	0.194472
BTF3	CVID_N_CVID_IEL	P20290-2	0.86321	0.98869	ENST00000335895	0.742437	0.942267
BTF3	CVID_ALL_CONTROL	P20290-2	0.269703	0.735536	ENST00000380591	0.109311	0.268718
BTF3	CVID_N_CONTROL	P20290-2	0.30112	0.75992	ENST00000380591	0.0718989	0.192058
BTF3	CVID_IEL_CONTROL	P20290-2	0.363374	0.847654	ENST00000380591	0.289738	0.588173
BTF3	CVID_N_CVID_IEL	P20290-2	0.86321	0.98869	ENST00000380591	0.378068	0.814143
BTF3L4	CVID_ALL_CONTROL	Q96K17	0.221284	0.710544	ENST00000313334	0.853414	0.92108
BTF3L4	CVID_N_CONTROL	Q96K17	0.823448	0.957179	ENST00000313334	0.481601	0.642903
BTF3L4	CVID_IEL_CONTROL	Q96K17	0.0577236	0.507058	ENST00000313334	0.704945	0.871108
BTF3L4	CVID_N_CVID_IEL	Q96K17	0.0826781	0.854014	ENST00000313334	0.238594	0.742332
BTF3L4	CVID_ALL_CONTROL	Q96K17	0.221284	0.710544	ENST00000472944	0.872902	0.931589
BTF3L4	CVID_N_CONTROL	Q96K17	0.823448	0.957179	ENST00000472944	0.666246	0.786365
BTF3L4	CVID_IEL_CONTROL	Q96K17	0.0577236	0.507058	ENST00000472944	0.882888	0.953945
BTF3L4	CVID_N_CVID_IEL	Q96K17	0.0826781	0.854014	ENST00000472944	0.524454	0.875398
BTF3L4	CVID_ALL_CONTROL	Q96K17	0.221284	0.710544	ENST00000489308	0.412162	0.604533
BTF3L4	CVID_N_CONTROL	Q96K17	0.823448	0.957179	ENST00000489308	0.301841	0.477057
BTF3L4	CVID_IEL_CONTROL	Q96K17	0.0577236	0.507058	ENST00000489308	0.669594	0.85307
BTF3L4	CVID_N_CVID_IEL	Q96K17	0.0826781	0.854014	ENST00000489308	0.496261	0.864708
BTN3A3	CVID_ALL_CONTROL	O00478	0.609789	0.904428	ENST00000490254	0.000267543	0.00729322
BTN3A3	CVID_N_CONTROL	O00478	0.659709	0.910236	ENST00000490254	0.000392861	0.00834896
BTN3A3	CVID_IEL_CONTROL	O00478	0.647871	0.945341	ENST00000490254	0.00166735	0.048364
BTN3A3	CVID_N_CVID_IEL	O00478	0.999457	0.999954	ENST00000490254	0.492049	0.864399
BTN3A3	CVID_ALL_CONTROL	O00478	0.609789	0.904428	ENST00000361232	0.200444	0.388888
BTN3A3	CVID_N_CONTROL	O00478	0.659709	0.910236	ENST00000361232	0.0767535	0.200098
BTN3A3	CVID_IEL_CONTROL	O00478	0.647871	0.945341	ENST00000361232	0.627726	0.831433
BTN3A3	CVID_N_CVID_IEL	O00478	0.999457	0.999954	ENST00000361232	0.144396	0.662957
ACADM	CVID_ALL_CONTROL	P11310	0.130686	0.60354	ENST00000370834	0.732544	0.846045
ACADM	CVID_N_CONTROL	P11310	0.101176	0.579695	ENST00000370834	0.426307	0.595266
ACADM	CVID_IEL_CONTROL	P11310	0.311797	0.816481	ENST00000370834	0.847404	0.937281
ACADM	CVID_N_CVID_IEL	P11310	0.451495	0.905861	ENST00000370834	0.279629	0.766306
BTN3A3	CVID_ALL_CONTROL	O00478	0.609789	0.904428	ENST00000244519	0.0396359	0.145605
BTN3A3	CVID_N_CONTROL	O00478	0.659709	0.910236	ENST00000244519	0.0731527	0.193998
BTN3A3	CVID_IEL_CONTROL	O00478	0.647871	0.945341	ENST00000244519	0.0553108	0.271812
BTN3A3	CVID_N_CVID_IEL	O00478	0.999457	0.999954	ENST00000244519	0.876555	0.972396
BUB3	CVID_ALL_CONTROL	O43684	0.828009	0.969414	ENST00000368858	0.0336518	0.132323
BUB3	CVID_N_CONTROL	O43684	0.370829	0.788364	ENST00000368858	0.0107839	0.0602233
BUB3	CVID_IEL_CONTROL	O43684	0.584175	0.932309	ENST00000368858	0.224498	0.523946
BUB3	CVID_N_CVID_IEL	O43684	0.140125	0.861867	ENST00000368858	0.0991105	0.613345
BUB3	CVID_ALL_CONTROL	O43684	0.828009	0.969414	ENST00000368865	0.13304	0.302576
BUB3	CVID_N_CONTROL	O43684	0.370829	0.788364	ENST00000368865	0.0641538	0.17818
BUB3	CVID_IEL_CONTROL	O43684	0.584175	0.932309	ENST00000368865	0.415505	0.690997
BUB3	CVID_N_CVID_IEL	O43684	0.140125	0.861867	ENST00000368865	0.226022	0.73431
BUD31	CVID_ALL_CONTROL	P41223	0.932966	0.988871	ENST00000222969	0.535709	0.707635
BUD31	CVID_N_CONTROL	P41223	0.928166	0.977696	ENST00000222969	0.820913	0.891339
BUD31	CVID_IEL_CONTROL	P41223	0.807598	0.972832	ENST00000222969	0.38174	0.663858
BUD31	CVID_N_CVID_IEL	P41223	0.730267	0.963935	ENST00000222969	0.471762	0.85416
BYSL	CVID_ALL_CONTROL	Q13895	0.829079	0.969414	ENST00000230340	0.356414	0.553648
BYSL	CVID_N_CONTROL	Q13895	0.155126	0.651518	ENST00000230340	0.308472	0.483856
BYSL	CVID_IEL_CONTROL	Q13895	0.266405	0.783109	ENST00000230340	0.53072	0.771938
BYSL	CVID_N_CVID_IEL	Q13895	0.0134149	0.737077	ENST00000230340	0.657098	0.919743
BZW1	CVID_ALL_CONTROL	Q7L1Q6	0.359545	0.787243	NM_001321688	0.0221024	0.104413
BZW1	CVID_N_CONTROL	Q7L1Q6	0.265896	0.736411	NM_001321688	0.000820826	0.013338
BZW1	CVID_IEL_CONTROL	Q7L1Q6	0.629652	0.944041	NM_001321688	0.640247	0.837962
BZW1	CVID_N_CVID_IEL	Q7L1Q6	0.482733	0.913871	NM_001321688	0.00105885	0.253474
BZW1	CVID_ALL_CONTROL	Q7L1Q6	0.359545	0.787243	ENST00000452790	0.0314918	0.127475
BZW1	CVID_N_CONTROL	Q7L1Q6	0.265896	0.736411	ENST00000452790	0.00189114	0.0217587
BZW1	CVID_IEL_CONTROL	Q7L1Q6	0.629652	0.944041	ENST00000452790	0.597557	0.812805
BZW1	CVID_N_CVID_IEL	Q7L1Q6	0.482733	0.913871	ENST00000452790	0.00310174	0.298115
BZW1	CVID_ALL_CONTROL	Q7L1Q6	0.359545	0.787243	ENST00000409226	0.589015	0.746914
BZW1	CVID_N_CONTROL	Q7L1Q6	0.265896	0.736411	ENST00000409226	0.185427	0.347683
BZW1	CVID_IEL_CONTROL	Q7L1Q6	0.629652	0.944041	ENST00000409226	0.697387	0.867534
BZW1	CVID_N_CVID_IEL	Q7L1Q6	0.482733	0.913871	ENST00000409226	0.0656912	0.567688
BZW1	CVID_ALL_CONTROL	Q7L1Q6	0.359545	0.787243	ENST00000409600	0.811835	0.896586
BZW1	CVID_N_CONTROL	Q7L1Q6	0.265896	0.736411	ENST00000409600	0.458949	0.62367
BZW1	CVID_IEL_CONTROL	Q7L1Q6	0.629652	0.944041	ENST00000409600	0.747941	0.892569
BZW1	CVID_N_CVID_IEL	Q7L1Q6	0.482733	0.913871	ENST00000409600	0.246986	0.74964
BZW2	CVID_ALL_CONTROL	Q9Y6E2	0.674403	0.932062	ENST00000258761	0.697065	0.822773
BZW2	CVID_N_CONTROL	Q9Y6E2	0.340296	0.773619	ENST00000258761	0.481224	0.64252
BZW2	CVID_IEL_CONTROL	Q9Y6E2	0.803812	0.972832	ENST00000258761	0.988906	0.996402
BZW2	CVID_N_CVID_IEL	Q9Y6E2	0.210969	0.861867	ENST00000258761	0.428624	0.837958
ACADS	CVID_ALL_CONTROL	P16219	0.381422	0.798007	ENST00000242592	0.250785	0.447508
ACADS	CVID_N_CONTROL	P16219	0.1894	0.683742	ENST00000242592	0.190869	0.353829
ACADS	CVID_IEL_CONTROL	P16219	0.851702	0.972832	ENST00000242592	0.4593	0.723937
ACADS	CVID_N_CVID_IEL	P16219	0.226005	0.862984	ENST00000242592	0.514494	0.872172
BZW2	CVID_ALL_CONTROL	Q9Y6E2	0.674403	0.932062	ENST00000630952	0.0914903	0.240748
BZW2	CVID_N_CONTROL	Q9Y6E2	0.340296	0.773619	ENST00000630952	0.119626	0.263567
BZW2	CVID_IEL_CONTROL	Q9Y6E2	0.803812	0.972832	ENST00000630952	0.140228	0.419891
BZW2	CVID_N_CVID_IEL	Q9Y6E2	0.210969	0.861867	ENST00000630952	0.920192	0.983099
BZW2	CVID_ALL_CONTROL	Q9Y6E2	0.674403	0.932062	ENST00000433922	0.0100181	0.0655012
BZW2	CVID_N_CONTROL	Q9Y6E2	0.340296	0.773619	ENST00000433922	0.0126522	0.0661652
BZW2	CVID_IEL_CONTROL	Q9Y6E2	0.803812	0.972832	ENST00000433922	0.0300138	0.203877
BZW2	CVID_N_CVID_IEL	Q9Y6E2	0.210969	0.861867	ENST00000433922	0.656557	0.919604
C11orf54	CVID_ALL_CONTROL	Q9H0W9	0.136483	0.61711	ENST00000528099	0.368271	0.564755
C11orf54	CVID_N_CONTROL	Q9H0W9	0.0811129	0.549828	ENST00000528099	0.252284	0.423956
C11orf54	CVID_IEL_CONTROL	Q9H0W9	0.39532	0.862325	ENST00000528099	0.64919	0.842542
C11orf54	CVID_N_CVID_IEL	Q9H0W9	0.29794	0.871811	ENST00000528099	0.437149	0.841439
C11orf54	CVID_ALL_CONTROL	Q9H0W9	0.136483	0.61711	ENST00000528288	0.990761	0.995509
C11orf54	CVID_N_CONTROL	Q9H0W9	0.0811129	0.549828	ENST00000528288	0.759525	0.851977
C11orf54	CVID_IEL_CONTROL	Q9H0W9	0.39532	0.862325	ENST00000528288	0.775006	0.905286
C11orf54	CVID_N_CVID_IEL	Q9H0W9	0.29794	0.871811	ENST00000528288	0.515464	0.872694
C11orf68	CVID_ALL_CONTROL	Q9H3H3	0.37664	0.795762	ENST00000438576	0.0316709	0.127764
C11orf68	CVID_N_CONTROL	Q9H3H3	0.600094	0.894477	ENST00000438576	0.115348	0.257999
C11orf68	CVID_IEL_CONTROL	Q9H3H3	0.30003	0.808426	ENST00000438576	0.0224256	0.176957
C11orf68	CVID_N_CVID_IEL	Q9H3H3	0.604392	0.936093	ENST00000438576	0.370093	0.809933
C12orf10	CVID_ALL_CONTROL	Q9HB07	0.801807	0.964503	ENST00000267103	0.00260412	0.0300083
C12orf10	CVID_N_CONTROL	Q9HB07	0.999805	0.999805	ENST00000267103	0.00888161	0.053634
C12orf10	CVID_IEL_CONTROL	Q9HB07	0.654222	0.945341	ENST00000267103	0.00413398	0.0762102
C12orf10	CVID_N_CVID_IEL	Q9HB07	0.646213	0.944784	ENST00000267103	0.71213	0.934167
C14orf142	CVID_ALL_CONTROL	Q9BXV9	0.976253	0.995676	ENST00000306954	0.0164387	0.0882682
C14orf142	CVID_N_CONTROL	Q9BXV9	0.532233	0.87018	ENST00000306954	0.0190053	0.0842522
C14orf142	CVID_IEL_CONTROL	Q9BXV9	0.484592	0.897205	ENST00000306954	0.0466907	0.250304
C14orf142	CVID_N_CVID_IEL	Q9BXV9	0.176845	0.861867	ENST00000306954	0.634645	0.913035
C14orf159	CVID_ALL_CONTROL	Q7Z3D6	0.596187	0.900528	ENST00000522322	0.384	0.578695
C14orf159	CVID_N_CONTROL	Q7Z3D6	0.391935	0.806485	ENST00000522322	0.429333	0.597966
C14orf159	CVID_IEL_CONTROL	Q7Z3D6	0.956735	0.9963	ENST00000522322	0.444283	0.713175
C14orf159	CVID_N_CVID_IEL	Q7Z3D6	0.393298	0.889478	ENST00000522322	0.976428	0.995702
C14orf159	CVID_ALL_CONTROL	Q7Z3D6	0.596187	0.900528	ENST00000256324	0.544198	0.71421
C14orf159	CVID_N_CONTROL	Q7Z3D6	0.391935	0.806485	ENST00000256324	0.552988	0.699933
C14orf159	CVID_IEL_CONTROL	Q7Z3D6	0.956735	0.9963	ENST00000256324	0.624882	0.829804
C14orf159	CVID_N_CVID_IEL	Q7Z3D6	0.393298	0.889478	ENST00000256324	0.906777	0.979535
C14orf159	CVID_ALL_CONTROL	Q7Z3D6	0.596187	0.900528	ENST00000523771	0.0956816	0.247683
C14orf159	CVID_N_CONTROL	Q7Z3D6	0.391935	0.806485	ENST00000523771	0.0967145	0.23221
C14orf159	CVID_IEL_CONTROL	Q7Z3D6	0.956735	0.9963	ENST00000523771	0.184166	0.476604
C14orf159	CVID_N_CVID_IEL	Q7Z3D6	0.393298	0.889478	ENST00000523771	0.687196	0.927694
ACADSB	CVID_ALL_CONTROL	P45954	0.623614	0.910497	ENST00000358776	0.0166883	0.0890727
ACADSB	CVID_N_CONTROL	P45954	0.474847	0.83613	ENST00000358776	0.00726582	0.0472392
ACADSB	CVID_IEL_CONTROL	P45954	0.893318	0.982185	ENST00000358776	0.110781	0.372529
ACADSB	CVID_N_CVID_IEL	P45954	0.533178	0.916055	ENST00000358776	0.15746	0.675522
C14orf159	CVID_ALL_CONTROL	Q7Z3D6	0.596187	0.900528	ENST00000518868	0.472819	0.65603
C14orf159	CVID_N_CONTROL	Q7Z3D6	0.391935	0.806485	ENST00000518868	0.414625	0.584407
C14orf159	CVID_IEL_CONTROL	Q7Z3D6	0.956735	0.9963	ENST00000518868	0.642481	0.839279
C14orf159	CVID_N_CVID_IEL	Q7Z3D6	0.393298	0.889478	ENST00000518868	0.693257	0.929732
C14orf159	CVID_ALL_CONTROL	Q7Z3D6	0.596187	0.900528	NM_001358312	0.527505	0.700947
C14orf159	CVID_N_CONTROL	Q7Z3D6	0.391935	0.806485	NM_001358312	0.450665	0.616462
C14orf159	CVID_IEL_CONTROL	Q7Z3D6	0.956735	0.9963	NM_001358312	0.710208	0.874238
C14orf159	CVID_N_CVID_IEL	Q7Z3D6	0.393298	0.889478	NM_001358312	0.668967	0.923583
C14orf159	CVID_ALL_CONTROL	Q7Z3D6	0.596187	0.900528	ENST00000428926	0.94966	0.9735
C14orf159	CVID_N_CONTROL	Q7Z3D6	0.391935	0.806485	ENST00000428926	0.695527	0.80703
C14orf159	CVID_IEL_CONTROL	Q7Z3D6	0.956735	0.9963	ENST00000428926	0.779748	0.907929
C14orf159	CVID_N_CVID_IEL	Q7Z3D6	0.393298	0.889478	ENST00000428926	0.461463	0.850633
C14orf159	CVID_ALL_CONTROL	Q7Z3D6	0.596187	0.900528	ENST00000521077	0.744054	0.853356
C14orf159	CVID_N_CONTROL	Q7Z3D6	0.391935	0.806485	ENST00000521077	0.704796	0.813282
C14orf159	CVID_IEL_CONTROL	Q7Z3D6	0.956735	0.9963	ENST00000521077	0.839009	0.933674
C14orf159	CVID_N_CVID_IEL	Q7Z3D6	0.393298	0.889478	ENST00000521077	0.845549	0.965845
C14orf159	CVID_ALL_CONTROL	Q7Z3D6	0.596187	0.900528	ENST00000520328	0.0669393	0.199306
C14orf159	CVID_N_CONTROL	Q7Z3D6	0.391935	0.806485	ENST00000520328	0.0244214	0.0982389
C14orf159	CVID_IEL_CONTROL	Q7Z3D6	0.956735	0.9963	ENST00000520328	0.320646	0.615443
C14orf159	CVID_N_CVID_IEL	Q7Z3D6	0.393298	0.889478	ENST00000520328	0.132178	0.651198
C14orf166	CVID_ALL_CONTROL	Q9Y224	0.139608	0.624015	ENST00000261700	0.245961	0.442502
C14orf166	CVID_N_CONTROL	Q9Y224	0.242768	0.727284	ENST00000261700	0.594091	0.732195
C14orf166	CVID_IEL_CONTROL	Q9Y224	0.147994	0.678558	ENST00000261700	0.127629	0.400685
C14orf166	CVID_N_CVID_IEL	Q9Y224	0.791968	0.985579	ENST00000261700	0.261034	0.755624
C16orf58	CVID_ALL_CONTROL	Q96GQ5	0.226455	0.715252	ENST00000327237	0.0726886	0.209579
C16orf58	CVID_N_CONTROL	Q96GQ5	0.208209	0.698314	ENST00000327237	0.0351914	0.122781
C16orf58	CVID_IEL_CONTROL	Q96GQ5	0.387255	0.856887	ENST00000327237	0.276823	0.575685
C16orf58	CVID_N_CVID_IEL	Q96GQ5	0.638015	0.943984	ENST00000327237	0.220112	0.729814
C16orf62	CVID_ALL_CONTROL	Q7Z3J2	0.696232	0.940464	ENST00000251143	0.664912	0.801538
C16orf62	CVID_N_CONTROL	Q7Z3J2	0.654796	0.910236	ENST00000251143	0.483309	0.644332
C16orf62	CVID_IEL_CONTROL	Q7Z3J2	0.814591	0.972832	ENST00000251143	0.94557	0.979138
C16orf62	CVID_N_CVID_IEL	Q7Z3J2	0.813979	0.988315	ENST00000251143	0.484422	0.861166
C16orf62	CVID_ALL_CONTROL	Q7Z3J2	0.696232	0.940464	ENST00000542263	0.00860133	0.0599254
C16orf62	CVID_N_CONTROL	Q7Z3J2	0.654796	0.910236	ENST00000542263	0.0109994	0.0608395
C16orf62	CVID_IEL_CONTROL	Q7Z3J2	0.814591	0.972832	ENST00000542263	0.0265391	0.191441
C16orf62	CVID_N_CVID_IEL	Q7Z3J2	0.813979	0.988315	ENST00000542263	0.652654	0.918281
C16orf62	CVID_ALL_CONTROL	Q7Z3J2	0.696232	0.940464	ENST00000438132	0.198048	0.385644
C16orf62	CVID_N_CONTROL	Q7Z3J2	0.654796	0.910236	ENST00000438132	0.170717	0.329821
C16orf62	CVID_IEL_CONTROL	Q7Z3J2	0.814591	0.972832	ENST00000438132	0.352093	0.640207
C16orf62	CVID_N_CVID_IEL	Q7Z3J2	0.813979	0.988315	ENST00000438132	0.609319	0.904436
ACADSB	CVID_ALL_CONTROL	P45954	0.623614	0.910497	NM_001330174	0.585717	0.745085
ACADSB	CVID_N_CONTROL	P45954	0.474847	0.83613	NM_001330174	0.9406	0.966383
ACADSB	CVID_IEL_CONTROL	P45954	0.893318	0.982185	NM_001330174	0.300303	0.597546
ACADSB	CVID_N_CVID_IEL	P45954	0.533178	0.916055	NM_001330174	0.223641	0.733042
C17orf62	CVID_ALL_CONTROL	Q9BQA9	0.080772	0.520827	ENST00000434650	0.00318741	0.0337085
C17orf62	CVID_N_CONTROL	Q9BQA9	0.213285	0.69961	ENST00000434650	0.00138573	0.0180904
C17orf62	CVID_IEL_CONTROL	Q9BQA9	0.064353	0.518491	ENST00000434650	0.0347763	0.21791
C17orf62	CVID_N_CVID_IEL	Q9BQA9	0.522404	0.916055	ENST00000434650	0.12209	0.638968
C17orf62	CVID_ALL_CONTROL	Q9BQA9	0.080772	0.520827	NM_001193657	0.81366	0.897872
C17orf62	CVID_N_CONTROL	Q9BQA9	0.213285	0.69961	NM_001193657	0.763722	0.854659
C17orf62	CVID_IEL_CONTROL	Q9BQA9	0.064353	0.518491	NM_001193657	0.904887	0.962768
C17orf62	CVID_N_CVID_IEL	Q9BQA9	0.522404	0.916055	NM_001193657	0.841188	0.964832
C17orf62	CVID_ALL_CONTROL	Q9BQA9	0.080772	0.520827	ENST00000306645	0.52043	0.694816
C17orf62	CVID_N_CONTROL	Q9BQA9	0.213285	0.69961	ENST00000306645	0.754995	0.84903
C17orf62	CVID_IEL_CONTROL	Q9BQA9	0.064353	0.518491	ENST00000306645	0.405254	0.682524
C17orf62	CVID_N_CVID_IEL	Q9BQA9	0.522404	0.916055	ENST00000306645	0.562623	0.889041
C17orf62	CVID_ALL_CONTROL	Q9BQA9	0.080772	0.520827	ENST00000577732	0.15971	0.338398
C17orf62	CVID_N_CONTROL	Q9BQA9	0.213285	0.69961	ENST00000577732	0.138731	0.288873
C17orf62	CVID_IEL_CONTROL	Q9BQA9	0.064353	0.518491	ENST00000577732	0.300946	0.598094
C17orf62	CVID_N_CVID_IEL	Q9BQA9	0.522404	0.916055	ENST00000577732	0.600085	0.900761
C17orf62	CVID_ALL_CONTROL	Q9BQA9	0.080772	0.520827	ENST00000581196	0.0110281	0.0697402
C17orf62	CVID_N_CONTROL	Q9BQA9	0.213285	0.69961	ENST00000581196	0.036283	0.124984
C17orf62	CVID_IEL_CONTROL	Q9BQA9	0.064353	0.518491	ENST00000581196	0.0122529	0.131424
C17orf62	CVID_N_CVID_IEL	Q9BQA9	0.522404	0.916055	ENST00000581196	0.579136	0.893484
C17orf62	CVID_ALL_CONTROL	Q9BQA9	0.080772	0.520827	ENST00000342572	0.0834211	0.227784
C17orf62	CVID_N_CONTROL	Q9BQA9	0.213285	0.69961	ENST00000342572	0.0692307	0.18722
C17orf62	CVID_IEL_CONTROL	Q9BQA9	0.064353	0.518491	ENST00000342572	0.198757	0.495502
C17orf62	CVID_N_CVID_IEL	Q9BQA9	0.522404	0.916055	ENST00000342572	0.519051	0.87378
C17orf75	CVID_ALL_CONTROL	Q9HAS0	0.989399	0.997625	ENST00000225805	0.635937	0.781383
C17orf75	CVID_N_CONTROL	Q9HAS0	0.777111	0.9438	ENST00000225805	0.444588	0.611255
C17orf75	CVID_IEL_CONTROL	Q9HAS0	0.751326	0.958051	ENST00000225805	0.93963	0.976762
C17orf75	CVID_N_CVID_IEL	Q9HAS0	0.533742	0.916055	ENST00000225805	0.44651	0.84484
C17orf75	CVID_ALL_CONTROL	Q9HAS0	0.989399	0.997625	ENST00000577809	0.0491972	0.165634
C17orf75	CVID_N_CONTROL	Q9HAS0	0.777111	0.9438	ENST00000577809	0.0193801	0.0852246
C17orf75	CVID_IEL_CONTROL	Q9HAS0	0.751326	0.958051	ENST00000577809	0.248137	0.547947
C17orf75	CVID_N_CVID_IEL	Q9HAS0	0.533742	0.916055	ENST00000577809	0.148843	0.66654
C18orf8	CVID_ALL_CONTROL	Q96DM3	0.131715	0.604211	ENST00000615148	0.229791	0.423704
C18orf8	CVID_N_CONTROL	Q96DM3	0.10456	0.579695	ENST00000615148	0.155003	0.310462
C18orf8	CVID_IEL_CONTROL	Q96DM3	0.306916	0.813616	ENST00000615148	0.473759	0.734113
C18orf8	CVID_N_CVID_IEL	Q96DM3	0.46938	0.908124	ENST00000615148	0.417544	0.83418
C18orf8	CVID_ALL_CONTROL	Q96DM3	0.131715	0.604211	ENST00000590868	0.291018	0.489337
C18orf8	CVID_N_CONTROL	Q96DM3	0.10456	0.579695	ENST00000590868	0.0408343	0.134649
C18orf8	CVID_IEL_CONTROL	Q96DM3	0.306916	0.813616	ENST00000590868	0.798964	0.917162
C18orf8	CVID_N_CVID_IEL	Q96DM3	0.46938	0.908124	ENST00000590868	0.0139227	0.400155
ACADVL	CVID_ALL_CONTROL	P49748	0.495201	0.853539	ENST00000356839	0.054551	0.176412
ACADVL	CVID_N_CONTROL	P49748	0.254724	0.734554	ENST00000356839	0.116866	0.259961
ACADVL	CVID_IEL_CONTROL	P49748	0.980595	0.996471	ENST00000356839	0.0588514	0.279192
ACADVL	CVID_N_CVID_IEL	P49748	0.237008	0.868909	ENST00000356839	0.691704	0.929241
C18orf8	CVID_ALL_CONTROL	Q96DM3	0.131715	0.604211	ENST00000269221	0.539666	0.710787
C18orf8	CVID_N_CONTROL	Q96DM3	0.10456	0.579695	ENST00000269221	0.0817974	0.208464
C18orf8	CVID_IEL_CONTROL	Q96DM3	0.306916	0.813616	ENST00000269221	0.477439	0.736273
C18orf8	CVID_N_CVID_IEL	Q96DM3	0.46938	0.908124	ENST00000269221	0.0106962	0.377998
C19orf52	CVID_ALL_CONTROL	Q9BSF4	0.0643043	0.487175	ENST00000270502	0.309484	0.509018
C19orf52	CVID_N_CONTROL	Q9BSF4	0.0932571	0.569966	ENST00000270502	0.515751	0.671363
C19orf52	CVID_IEL_CONTROL	Q9BSF4	0.108696	0.614224	ENST00000270502	0.24496	0.545275
C19orf52	CVID_N_CVID_IEL	Q9BSF4	0.880472	0.990409	ENST00000270502	0.560826	0.888303
C19orf66	CVID_ALL_CONTROL	Q9NUL5	0.0211607	0.33377	ENST00000253110	0.00225423	0.0276192
C19orf66	CVID_N_CONTROL	Q9NUL5	0.410723	0.814634	ENST00000253110	0.00970373	0.0566096
C19orf66	CVID_IEL_CONTROL	Q9NUL5	0.00190783	0.137263	ENST00000253110	0.00292212	0.0638372
C19orf66	CVID_N_CVID_IEL	Q9NUL5	0.0108907	0.733339	ENST00000253110	0.563417	0.889042
C19orf66	CVID_ALL_CONTROL	Q9NUL5	0.0211607	0.33377	ENST00000591813	0.205991	0.395379
C19orf66	CVID_N_CONTROL	Q9NUL5	0.410723	0.814634	ENST00000591813	0.228176	0.398003
C19orf66	CVID_IEL_CONTROL	Q9NUL5	0.00190783	0.137263	ENST00000591813	0.289651	0.588146
C19orf66	CVID_N_CVID_IEL	Q9NUL5	0.0108907	0.733339	ENST00000591813	0.864201	0.969429
C19orf66	CVID_ALL_CONTROL	Q9NUL5	0.0211607	0.33377	ENST00000397881	0.771116	0.870354
C19orf66	CVID_N_CONTROL	Q9NUL5	0.410723	0.814634	ENST00000397881	0.831074	0.89765
C19orf66	CVID_IEL_CONTROL	Q9NUL5	0.00190783	0.137263	ENST00000397881	0.759995	0.89889
C19orf66	CVID_N_CVID_IEL	Q9NUL5	0.0108907	0.733339	ENST00000397881	0.919011	0.982543
C1GALT1	CVID_ALL_CONTROL	Q9NS00	0.734055	0.950647	ENST00000223122	0.522703	0.696844
C1GALT1	CVID_N_CONTROL	Q9NS00	0.538032	0.873503	ENST00000223122	0.415087	0.584693
C1GALT1	CVID_IEL_CONTROL	Q9NS00	0.973368	0.9963	ENST00000223122	0.746752	0.891729
C1GALT1	CVID_N_CVID_IEL	Q9NS00	0.492343	0.914616	ENST00000223122	0.583022	0.895237
C1GALT1	CVID_ALL_CONTROL	Q9NS00	0.734055	0.950647	ENST00000436587	0.8879	0.94043
C1GALT1	CVID_N_CONTROL	Q9NS00	0.538032	0.873503	ENST00000436587	0.600966	0.73755
C1GALT1	CVID_IEL_CONTROL	Q9NS00	0.973368	0.9963	ENST00000436587	0.784344	0.910159
C1GALT1	CVID_N_CVID_IEL	Q9NS00	0.492343	0.914616	ENST00000436587	0.382759	0.816528
C1GALT1	CVID_ALL_CONTROL	Q9NS00	0.734055	0.950647	ENST00000429911	0.00852309	0.0596467
C1GALT1	CVID_N_CONTROL	Q9NS00	0.538032	0.873503	ENST00000429911	0.00119144	0.0165131
C1GALT1	CVID_IEL_CONTROL	Q9NS00	0.973368	0.9963	ENST00000429911	0.17074	0.45997
C1GALT1	CVID_N_CVID_IEL	Q9NS00	0.492343	0.914616	ENST00000429911	0.0165289	0.414748
C1QA	CVID_ALL_CONTROL	P02745	0.955864	0.992881	NM_001347465	0.0119424	0.0731388
C1QA	CVID_N_CONTROL	P02745	0.955553	0.985267	NM_001347465	0.00308082	0.0286613
C1QA	CVID_IEL_CONTROL	P02745	0.875565	0.980348	NM_001347465	0.133765	0.409928
C1QA	CVID_N_CVID_IEL	P02745	0.826283	0.98869	NM_001347465	0.0587275	0.558595
C1QA	CVID_ALL_CONTROL	P02745	0.955864	0.992881	ENST00000374642	0.905127	0.948919
C1QA	CVID_N_CONTROL	P02745	0.955553	0.985267	ENST00000374642	0.436933	0.604829
C1QA	CVID_IEL_CONTROL	P02745	0.875565	0.980348	ENST00000374642	0.56911	0.796586
C1QA	CVID_N_CVID_IEL	P02745	0.826283	0.98869	ENST00000374642	0.145911	0.663919
ACADVL	CVID_ALL_CONTROL	P49748	0.495201	0.853539	ENST00000350303	0.00619784	0.049176
ACADVL	CVID_N_CONTROL	P49748	0.254724	0.734554	ENST00000350303	0.00731738	0.0474216
ACADVL	CVID_IEL_CONTROL	P49748	0.980595	0.996471	ENST00000350303	0.0225265	0.177322
ACADVL	CVID_N_CVID_IEL	P49748	0.237008	0.868909	ENST00000350303	0.571909	0.890884
C1QB	CVID_ALL_CONTROL	P02746	0.992149	0.997625	ENST00000314933	0.0627283	0.19182
C1QB	CVID_N_CONTROL	P02746	0.718596	0.924972	ENST00000314933	0.0391348	0.131234
C1QB	CVID_IEL_CONTROL	P02746	0.722013	0.950869	ENST00000314933	0.206165	0.504458
C1QB	CVID_N_CVID_IEL	P02746	0.457978	0.906151	ENST00000314933	0.32916	0.794665
C1QBP	CVID_ALL_CONTROL	Q07021	0.954285	0.992881	ENST00000225698	0.0569413	0.181145
C1QBP	CVID_N_CONTROL	Q07021	0.902567	0.969702	ENST00000225698	0.0217665	0.0915241
C1QBP	CVID_IEL_CONTROL	Q07021	0.818771	0.972832	ENST00000225698	0.279215	0.578043
C1QBP	CVID_N_CVID_IEL	Q07021	0.715758	0.959832	ENST00000225698	0.142557	0.661537
C1QC	CVID_ALL_CONTROL	P02747	0.810764	0.966272	ENST00000374640	0.721444	0.838557
C1QC	CVID_N_CONTROL	P02747	0.642751	0.90675	ENST00000374640	0.65308	0.776556
C1QC	CVID_IEL_CONTROL	P02747	0.368424	0.852193	ENST00000374640	0.283881	0.582852
C1QC	CVID_N_CVID_IEL	P02747	0.165768	0.861867	ENST00000374640	0.101478	0.614308
C1QC	CVID_ALL_CONTROL	P02747	0.810764	0.966272	ENST00000374639	0.0459078	0.158822
C1QC	CVID_N_CONTROL	P02747	0.642751	0.90675	ENST00000374639	0.0545909	0.161208
C1QC	CVID_IEL_CONTROL	P02747	0.368424	0.852193	ENST00000374639	0.0945871	0.346263
C1QC	CVID_N_CVID_IEL	P02747	0.165768	0.861867	ENST00000374639	0.751997	0.944543
C1R	CVID_ALL_CONTROL	P00736	0.0833337	0.526582	ENST00000542285	0.083919	0.228584
C1R	CVID_N_CONTROL	P00736	0.0952293	0.573091	ENST00000542285	0.0184394	0.0827178
C1R	CVID_IEL_CONTROL	P00736	0.163318	0.693069	ENST00000542285	0.508361	0.757041
C1R	CVID_N_CVID_IEL	P00736	0.707352	0.957376	ENST00000542285	0.0491527	0.534184
C1R	CVID_ALL_CONTROL	P00736	0.0833337	0.526582	NM_001354346	0.470196	0.653538
C1R	CVID_N_CONTROL	P00736	0.0952293	0.573091	NM_001354346	0.675155	0.79239
C1R	CVID_IEL_CONTROL	P00736	0.163318	0.693069	NM_001354346	0.385416	0.666574
C1R	CVID_N_CVID_IEL	P00736	0.707352	0.957376	NM_001354346	0.615973	0.907475
C1S	CVID_ALL_CONTROL	P09871	0.229966	0.716092	ENST00000406697	0.675022	0.808329
C1S	CVID_N_CONTROL	P09871	0.122007	0.604789	ENST00000406697	0.773142	0.860764
C1S	CVID_IEL_CONTROL	P09871	0.596702	0.933911	ENST00000406697	0.645881	0.840502
C1S	CVID_N_CVID_IEL	P09871	0.256448	0.871811	ENST00000406697	0.849682	0.966541
C1S	CVID_ALL_CONTROL	P09871	0.229966	0.716092	ENST00000402681	0.865122	0.927646
C1S	CVID_N_CONTROL	P09871	0.122007	0.604789	ENST00000402681	0.73723	0.836763
C1S	CVID_IEL_CONTROL	P09871	0.596702	0.933911	ENST00000402681	0.524744	0.76793
C1S	CVID_N_CVID_IEL	P09871	0.256448	0.871811	ENST00000402681	0.288996	0.76909
C1S	CVID_ALL_CONTROL	P09871	0.229966	0.716092	ENST00000328916	0.159893	0.33858
C1S	CVID_N_CONTROL	P09871	0.122007	0.604789	ENST00000328916	0.0715707	0.191427
C1S	CVID_IEL_CONTROL	P09871	0.596702	0.933911	ENST00000328916	0.492929	0.746861
C1S	CVID_N_CVID_IEL	P09871	0.256448	0.871811	ENST00000328916	0.197533	0.712865
C1orf123	CVID_ALL_CONTROL	Q9NWV4	0.00199651	0.131833	NM_001304760	0.849025	0.918246
C1orf123	CVID_N_CONTROL	Q9NWV4	0.00868013	0.313291	NM_001304760	0.46846	0.632742
C1orf123	CVID_IEL_CONTROL	Q9NWV4	0.00310881	0.163768	NM_001304760	0.696314	0.867202
C1orf123	CVID_N_CVID_IEL	Q9NWV4	0.71031	0.959163	NM_001304760	0.225	0.733608
AACS	CVID_ALL_CONTROL	Q86V21	0.0545483	0.463152	ENST00000316519	0.00199765	0.0256606
AACS	CVID_N_CONTROL	Q86V21	0.0964154	0.574106	ENST00000316519	0.00332858	0.0300433
AACS	CVID_IEL_CONTROL	Q86V21	0.0793885	0.558443	ENST00000316519	0.00694166	0.0991186
AACS	CVID_N_CVID_IEL	Q86V21	0.96562	0.998489	ENST00000316519	0.719383	0.936224
ACAP1	CVID_ALL_CONTROL	Q15027	0.92823	0.988745	ENST00000158762	0.860811	0.925291
ACAP1	CVID_N_CONTROL	Q15027	0.943569	0.983311	ENST00000158762	0.548816	0.69647
ACAP1	CVID_IEL_CONTROL	Q15027	0.930164	0.990478	ENST00000158762	0.771973	0.903745
ACAP1	CVID_N_CVID_IEL	Q15027	0.988303	0.999584	ENST00000158762	0.330662	0.795042
C1orf123	CVID_ALL_CONTROL	Q9NWV4	0.00199651	0.131833	ENST00000294360	0.135459	0.305916
C1orf123	CVID_N_CONTROL	Q9NWV4	0.00868013	0.313291	ENST00000294360	0.314156	0.489073
C1orf123	CVID_IEL_CONTROL	Q9NWV4	0.00310881	0.163768	ENST00000294360	0.096903	0.350499
C1orf123	CVID_N_CVID_IEL	Q9NWV4	0.71031	0.959163	ENST00000294360	0.442623	0.843041
C1orf174	CVID_ALL_CONTROL	Q8IYL3	0.459322	0.834472	ENST00000361605	0.664389	0.80112
C1orf174	CVID_N_CONTROL	Q8IYL3	0.907705	0.970918	ENST00000361605	0.781609	0.866328
C1orf174	CVID_IEL_CONTROL	Q8IYL3	0.158366	0.689376	ENST00000361605	0.619563	0.82626
C1orf174	CVID_N_CVID_IEL	Q8IYL3	0.120094	0.861867	ENST00000361605	0.808145	0.957876
C1orf198	CVID_ALL_CONTROL	Q9H425	0.213066	0.705942	ENST00000366663	0.441961	0.629481
C1orf198	CVID_N_CONTROL	Q9H425	0.214036	0.69961	ENST00000366663	0.580194	0.721719
C1orf198	CVID_IEL_CONTROL	Q9H425	0.34346	0.834584	ENST00000366663	0.0642135	0.29014
C1orf198	CVID_N_CVID_IEL	Q9H425	0.714946	0.959832	ENST00000366663	0.0116715	0.382165
C2	CVID_ALL_CONTROL	P06681	0.722388	0.95061	ENST00000469372	0.027376	0.117819
C2	CVID_N_CONTROL	P06681	0.974741	0.989631	ENST00000469372	0.0966887	0.23219
C2	CVID_IEL_CONTROL	P06681	0.506369	0.904072	ENST00000469372	0.021129	0.171625
C2	CVID_N_CVID_IEL	P06681	0.475604	0.91032	ENST00000469372	0.410414	0.830636
C2	CVID_ALL_CONTROL	P06681	0.722388	0.95061	ENST00000442278	0.383642	0.578456
C2	CVID_N_CONTROL	P06681	0.974741	0.989631	ENST00000442278	0.644016	0.770032
C2	CVID_IEL_CONTROL	P06681	0.506369	0.904072	ENST00000442278	0.0531766	0.267466
C2	CVID_N_CVID_IEL	P06681	0.475604	0.91032	ENST00000442278	0.0115752	0.382165
C2	CVID_ALL_CONTROL	P06681	0.722388	0.95061	ENST00000299367	0.870298	0.93043
C2	CVID_N_CONTROL	P06681	0.974741	0.989631	ENST00000299367	0.110811	0.252093
C2	CVID_IEL_CONTROL	P06681	0.506369	0.904072	ENST00000299367	0.183991	0.476343
C2	CVID_N_CVID_IEL	P06681	0.475604	0.91032	ENST00000299367	0.00321103	0.298115
C2	CVID_ALL_CONTROL	P06681	0.722388	0.95061	ENST00000418949	0.00471048	0.0419964
C2	CVID_N_CONTROL	P06681	0.974741	0.989631	ENST00000418949	0.00706311	0.0464564
C2	CVID_IEL_CONTROL	P06681	0.506369	0.904072	ENST00000418949	0.0146206	0.143586
C2	CVID_N_CVID_IEL	P06681	0.475604	0.91032	ENST00000418949	0.715958	0.934772
C21orf33	CVID_ALL_CONTROL	A0A096LPI6	0.415092	0.811402	ENST00000646873	0.767332	0.868185
C21orf33	CVID_N_CONTROL	A0A096LPI6	0.315465	0.765063	ENST00000646873	0.645761	0.771211
C21orf33	CVID_IEL_CONTROL	A0A096LPI6	0.678781	0.945341	ENST00000646873	0.328437	0.621867
C21orf33	CVID_N_CVID_IEL	A0A096LPI6	0.51439	0.914616	ENST00000646873	0.121177	0.637554
C21orf59	CVID_ALL_CONTROL	A0A669KAW9	0.000460916	0.0675975	ENST00000290155	0.530142	0.702777
C21orf59	CVID_N_CONTROL	A0A669KAW9	0.000992657	0.187322	ENST00000290155	0.302487	0.477813
C21orf59	CVID_IEL_CONTROL	A0A669KAW9	0.00215586	0.144358	ENST00000290155	0.937167	0.975736
C21orf59	CVID_N_CVID_IEL	A0A669KAW9	0.616787	0.938708	ENST00000290155	0.292727	0.772497
C2CD5	CVID_ALL_CONTROL	Q86YS7	0.158213	0.644831	ENST00000536386	0.263278	0.46073
C2CD5	CVID_N_CONTROL	Q86YS7	0.0506559	0.495446	ENST00000536386	0.0804866	0.206386
C2CD5	CVID_IEL_CONTROL	Q86YS7	0.651519	0.945341	ENST00000536386	0.836893	0.932883
C2CD5	CVID_N_CVID_IEL	Q86YS7	0.0963549	0.861867	ENST00000536386	0.0864208	0.603847
ACAP2	CVID_ALL_CONTROL	Q15057	0.864732	0.976344	ENST00000326793	0.324881	0.524131
ACAP2	CVID_N_CONTROL	Q15057	0.809473	0.952827	ENST00000326793	0.140027	0.290699
ACAP2	CVID_IEL_CONTROL	Q15057	0.580912	0.931712	ENST00000326793	0.796586	0.915953
ACAP2	CVID_N_CVID_IEL	Q15057	0.414465	0.897345	ENST00000326793	0.174115	0.692423
C2CD5	CVID_ALL_CONTROL	Q86YS7	0.158213	0.644831	ENST00000333957	0.739342	0.850232
C2CD5	CVID_N_CONTROL	Q86YS7	0.0506559	0.495446	ENST00000333957	0.231016	0.400994
C2CD5	CVID_IEL_CONTROL	Q86YS7	0.651519	0.945341	ENST00000333957	0.0812229	0.323243
C2CD5	CVID_N_CVID_IEL	Q86YS7	0.0963549	0.861867	ENST00000333957	0.00300087	0.298115
C2CD5	CVID_ALL_CONTROL	Q86YS7	0.158213	0.644831	ENST00000446597	0.847019	0.917028
C2CD5	CVID_N_CONTROL	Q86YS7	0.0506559	0.495446	ENST00000446597	0.80575	0.88207
C2CD5	CVID_IEL_CONTROL	Q86YS7	0.651519	0.945341	ENST00000446597	0.921976	0.969772
C2CD5	CVID_N_CVID_IEL	Q86YS7	0.0963549	0.861867	ENST00000446597	0.870018	0.971211
C2CD5	CVID_ALL_CONTROL	Q86YS7	0.158213	0.644831	ENST00000396028	0.0704854	0.205829
C2CD5	CVID_N_CONTROL	Q86YS7	0.0506559	0.495446	ENST00000396028	0.165605	0.323626
C2CD5	CVID_IEL_CONTROL	Q86YS7	0.651519	0.945341	ENST00000396028	0.0629874	0.287788
C2CD5	CVID_N_CVID_IEL	Q86YS7	0.0963549	0.861867	ENST00000396028	0.564956	0.889302
C2orf47	CVID_ALL_CONTROL	Q8WWC4	0.71865	0.948562	ENST00000392290	0.755438	0.861058
C2orf47	CVID_N_CONTROL	Q8WWC4	0.925489	0.977196	ENST00000392290	0.376501	0.549673
C2orf47	CVID_IEL_CONTROL	Q8WWC4	0.585247	0.932309	ENST00000392290	0.735588	0.886633
C2orf47	CVID_N_CVID_IEL	Q8WWC4	0.644928	0.943984	ENST00000392290	0.184183	0.702263
C3	CVID_ALL_CONTROL	P01024	0.243367	0.729035	ENST00000245907	0.254014	0.45126
C3	CVID_N_CONTROL	P01024	0.620224	0.895984	ENST00000245907	0.880271	0.929199
C3	CVID_IEL_CONTROL	P01024	0.119971	0.64068	ENST00000245907	0.0665977	0.294983
C3	CVID_N_CVID_IEL	P01024	0.269719	0.871811	ENST00000245907	0.0626302	0.563211
C4B	CVID_ALL_CONTROL	P0C0L5	0.121082	0.58764	ENST00000435363	0.828823	0.907137
C4B	CVID_N_CONTROL	P0C0L5	0.254584	0.734554	ENST00000435363	0.608576	0.743786
C4B	CVID_IEL_CONTROL	P0C0L5	0.108399	0.614224	ENST00000435363	0.373004	0.65745
C4B	CVID_N_CVID_IEL	P0C0L5	0.634606	0.943984	ENST00000435363	0.130226	0.650088
C4orf27	CVID_ALL_CONTROL	Q9NWY4	0.188071	0.676284	ENST00000393381	0.425435	0.615526
C4orf27	CVID_N_CONTROL	Q9NWY4	0.244689	0.729266	ENST00000393381	0.577755	0.719745
C4orf27	CVID_IEL_CONTROL	Q9NWY4	0.245754	0.769699	ENST00000393381	0.386682	0.667317
C4orf27	CVID_N_CVID_IEL	Q9NWY4	0.962824	0.997517	ENST00000393381	0.72882	0.938562
C5	CVID_ALL_CONTROL	P01031	0.0742715	0.509115	ENST00000223642	0.491332	0.671296
C5	CVID_N_CONTROL	P01031	0.214311	0.69961	ENST00000223642	0.53336	0.684772
C5	CVID_IEL_CONTROL	P01031	0.0548284	0.505005	ENST00000223642	0.544716	0.781194
C5	CVID_N_CVID_IEL	P01031	0.468117	0.908124	ENST00000223642	0.984079	0.997609
C5	CVID_ALL_CONTROL	P01031	0.0742715	0.509115	NM_001317163	0.00427834	0.0398258
C5	CVID_N_CONTROL	P01031	0.214311	0.69961	NM_001317163	0.00525239	0.0394245
C5	CVID_IEL_CONTROL	P01031	0.0548284	0.505005	NM_001317163	0.0165123	0.151877
C5	CVID_N_CVID_IEL	P01031	0.468117	0.908124	NM_001317163	0.569938	0.89049
C6orf132	CVID_ALL_CONTROL	Q5T0Z8	0.543212	0.881384	ENST00000341865	0.522604	0.696805
C6orf132	CVID_N_CONTROL	Q5T0Z8	0.978362	0.990682	ENST00000341865	0.394439	0.565434
C6orf132	CVID_IEL_CONTROL	Q5T0Z8	0.295063	0.805763	ENST00000341865	0.775146	0.905345
C6orf132	CVID_N_CVID_IEL	Q5T0Z8	0.296295	0.871811	ENST00000341865	0.528256	0.876566
ACAT1	CVID_ALL_CONTROL	P24752	0.183877	0.672569	ENST00000265838	0.646586	0.788729
ACAT1	CVID_N_CONTROL	P24752	0.10323	0.579695	ENST00000265838	0.956768	0.974867
ACAT1	CVID_IEL_CONTROL	P24752	0.498357	0.900536	ENST00000265838	0.386618	0.667309
ACAT1	CVID_N_CVID_IEL	P24752	0.27914	0.871811	ENST00000265838	0.312239	0.78461
C6orf203	CVID_ALL_CONTROL	Q9P0P8	0.06559	0.487175	ENST00000311381	0.0226929	0.106111
C6orf203	CVID_N_CONTROL	Q9P0P8	0.170862	0.667101	ENST00000311381	0.0138295	0.0694922
C6orf203	CVID_IEL_CONTROL	Q9P0P8	0.0577163	0.507058	ENST00000311381	0.10385	0.361439
C6orf203	CVID_N_CVID_IEL	Q9P0P8	0.578473	0.930993	ENST00000311381	0.281557	0.767159
C6orf203	CVID_ALL_CONTROL	Q9P0P8	0.06559	0.487175	ENST00000625458	0.0653168	0.196526
C6orf203	CVID_N_CONTROL	Q9P0P8	0.170862	0.667101	ENST00000625458	0.0332957	0.118536
C6orf203	CVID_IEL_CONTROL	Q9P0P8	0.0577163	0.507058	ENST00000625458	0.247873	0.547947
C6orf203	CVID_N_CVID_IEL	Q9P0P8	0.578473	0.930993	ENST00000625458	0.238174	0.742185
C6orf203	CVID_ALL_CONTROL	Q9P0P8	0.06559	0.487175	ENST00000405204	0.611887	0.762357
C6orf203	CVID_N_CONTROL	Q9P0P8	0.170862	0.667101	ENST00000405204	0.306272	0.481672
C6orf203	CVID_IEL_CONTROL	Q9P0P8	0.0577163	0.507058	ENST00000405204	0.896311	0.959237
C6orf203	CVID_N_CVID_IEL	Q9P0P8	0.578473	0.930993	ENST00000405204	0.206914	0.720325
C7	CVID_ALL_CONTROL	P10643	0.464929	0.836994	ENST00000313164	0.615058	0.764966
C7	CVID_N_CONTROL	P10643	0.587593	0.890456	ENST00000313164	0.435101	0.603108
C7	CVID_IEL_CONTROL	P10643	0.455772	0.883289	ENST00000313164	0.910518	0.964604
C7	CVID_N_CVID_IEL	P10643	0.84758	0.98869	ENST00000313164	0.45965	0.850045
C8B	CVID_ALL_CONTROL	P07358	0.843468	0.971726	ENST00000371237	0.0657462	0.197167
C8B	CVID_N_CONTROL	P07358	0.860148	0.963361	ENST00000371237	0.616229	0.749299
C8B	CVID_IEL_CONTROL	P07358	0.59374	0.932933	ENST00000371237	0.00778699	0.10497
C8B	CVID_N_CVID_IEL	P07358	0.465381	0.908124	ENST00000371237	0.0136624	0.399265
C8B	CVID_ALL_CONTROL	P07358	0.843468	0.971726	ENST00000543257	0.177654	0.361747
C8B	CVID_N_CONTROL	P07358	0.860148	0.963361	ENST00000543257	0.637082	0.764827
C8B	CVID_IEL_CONTROL	P07358	0.59374	0.932933	ENST00000543257	0.0579707	0.277501
C8B	CVID_N_CVID_IEL	P07358	0.465381	0.908124	ENST00000543257	0.106266	0.619949
C8B	CVID_ALL_CONTROL	P07358	0.843468	0.971726	ENST00000535057	0.0830435	0.227186
C8B	CVID_N_CONTROL	P07358	0.860148	0.963361	ENST00000535057	0.135203	0.284215
C8B	CVID_IEL_CONTROL	P07358	0.59374	0.932933	ENST00000535057	0.105117	0.363422
C8B	CVID_N_CVID_IEL	P07358	0.465381	0.908124	ENST00000535057	0.879137	0.972888
C8G	CVID_ALL_CONTROL	P07360	0.270651	0.735536	ENST00000224181	0.72391	0.84033
C8G	CVID_N_CONTROL	P07360	0.763726	0.942415	ENST00000224181	0.54195	0.691295
C8G	CVID_IEL_CONTROL	P07360	0.103802	0.600439	ENST00000224181	0.985919	0.995436
C8G	CVID_N_CVID_IEL	P07360	0.169096	0.861867	ENST00000224181	0.513411	0.871865
C8orf82	CVID_ALL_CONTROL	Q6P1X6	0.122832	0.592603	ENST00000524821	0.115807	0.27814
C8orf82	CVID_N_CONTROL	Q6P1X6	0.273378	0.741075	ENST00000524821	0.174881	0.334985
C8orf82	CVID_IEL_CONTROL	Q6P1X6	0.101954	0.595987	ENST00000524821	0.142826	0.42341
C8orf82	CVID_N_CVID_IEL	Q6P1X6	0.576745	0.930461	ENST00000524821	0.898029	0.977506
C9	CVID_ALL_CONTROL	P02748	0.0767198	0.515317	ENST00000263408	0.0158312	0.0861464
C9	CVID_N_CONTROL	P02748	0.28729	0.751563	ENST00000263408	0.0181608	0.0820296
C9	CVID_IEL_CONTROL	P02748	0.0395437	0.461649	ENST00000263408	0.0457751	0.24831
C9	CVID_N_CVID_IEL	P02748	0.279665	0.871811	ENST00000263408	0.625894	0.910757
ACAT2	CVID_ALL_CONTROL	Q9BWD1	0.0781337	0.515984	ENST00000367048	0.275665	0.47333
ACAT2	CVID_N_CONTROL	Q9BWD1	0.0536465	0.499183	ENST00000367048	0.235768	0.405919
ACAT2	CVID_IEL_CONTROL	Q9BWD1	0.245876	0.769699	ENST00000367048	0.446964	0.715253
ACAT2	CVID_N_CVID_IEL	Q9BWD1	0.346645	0.883061	ENST00000367048	0.626164	0.910848
C9orf114	CVID_ALL_CONTROL	Q5T280	0.528375	0.874088	ENST00000361256	0.002067	0.0260795
C9orf114	CVID_N_CONTROL	Q5T280	0.333089	0.770596	ENST00000361256	0.000967576	0.014553
C9orf114	CVID_IEL_CONTROL	Q5T280	0.907229	0.985314	ENST00000361256	0.0238094	0.182082
C9orf114	CVID_N_CVID_IEL	Q5T280	0.362331	0.883591	ENST00000361256	0.128407	0.646543
C9orf142	CVID_ALL_CONTROL	Q9BUH6	0.320177	0.762478	ENST00000371620	0.000130435	0.00459629
C9orf142	CVID_N_CONTROL	Q9BUH6	0.85752	0.963361	ENST00000371620	0.000227672	0.00579664
C9orf142	CVID_IEL_CONTROL	Q9BUH6	0.119034	0.640252	ENST00000371620	0.00079247	0.0312869
C9orf142	CVID_N_CVID_IEL	Q9BUH6	0.155057	0.861867	ENST00000371620	0.551564	0.88472
C9orf40	CVID_ALL_CONTROL	Q8IXQ3	0.549245	0.883662	ENST00000376854	0.143743	0.317017
C9orf40	CVID_N_CONTROL	Q8IXQ3	0.659362	0.910236	ENST00000376854	0.0442352	0.141329
C9orf40	CVID_IEL_CONTROL	Q8IXQ3	0.538853	0.919635	ENST00000376854	0.579398	0.802928
C9orf40	CVID_N_CVID_IEL	Q8IXQ3	0.869827	0.98869	ENST00000376854	0.0951304	0.611267
C9orf64	CVID_ALL_CONTROL	Q5T6V5	0.0729183	0.507277	ENST00000376344	0.769011	0.869177
C9orf64	CVID_N_CONTROL	Q5T6V5	0.22167	0.710233	ENST00000376344	0.500522	0.659112
C9orf64	CVID_IEL_CONTROL	Q5T6V5	0.050774	0.489639	ENST00000376344	0.877658	0.951321
C9orf64	CVID_N_CVID_IEL	Q5T6V5	0.431612	0.903999	ENST00000376344	0.363804	0.807738
CA1	CVID_ALL_CONTROL	P00915	0.772619	0.959949	ENST00000542576	0.634763	0.78034
CA1	CVID_N_CONTROL	P00915	0.854706	0.962894	ENST00000542576	0.484966	0.645768
CA1	CVID_IEL_CONTROL	P00915	0.482895	0.896087	ENST00000542576	0.883691	0.954275
CA1	CVID_N_CVID_IEL	P00915	0.364249	0.883591	ENST00000542576	0.540777	0.881518
CA1	CVID_ALL_CONTROL	P00915	0.772619	0.959949	NM_001128829	0.113831	0.275116
CA1	CVID_N_CONTROL	P00915	0.854706	0.962894	NM_001128829	0.130045	0.277557
CA1	CVID_IEL_CONTROL	P00915	0.482895	0.896087	NM_001128829	0.185881	0.478842
CA1	CVID_N_CVID_IEL	P00915	0.364249	0.883591	NM_001128829	0.818123	0.959589
CA1	CVID_ALL_CONTROL	P00915	0.772619	0.959949	NM_001128830	0.991791	0.99594
CA1	CVID_N_CONTROL	P00915	0.854706	0.962894	NM_001128830	0.800643	0.87856
CA1	CVID_IEL_CONTROL	P00915	0.482895	0.896087	NM_001128830	0.814626	0.9234
CA1	CVID_N_CVID_IEL	P00915	0.364249	0.883591	NM_001128830	0.592094	0.898129
CA13	CVID_ALL_CONTROL	Q8N1Q1	0.558026	0.888117	ENST00000321764	0.10558	0.263085
CA13	CVID_N_CONTROL	Q8N1Q1	0.614327	0.895398	ENST00000321764	0.117165	0.260256
CA13	CVID_IEL_CONTROL	Q8N1Q1	0.598889	0.93528	ENST00000321764	0.181191	0.472646
CA13	CVID_N_CVID_IEL	Q8N1Q1	0.996604	0.999954	ENST00000321764	0.781674	0.950818
CA2	CVID_ALL_CONTROL	P00918	0.948419	0.991948	ENST00000285379	0.0483629	0.163849
CA2	CVID_N_CONTROL	P00918	0.827385	0.957179	ENST00000285379	0.0316817	0.114923
CA2	CVID_IEL_CONTROL	P00918	0.912072	0.987175	ENST00000285379	0.165596	0.453411
CA2	CVID_N_CVID_IEL	P00918	0.730757	0.963935	ENST00000285379	0.344657	0.801331
CAAP1	CVID_ALL_CONTROL	Q9H8G2	0.770513	0.959949	ENST00000625311	0.00400784	0.0383946
CAAP1	CVID_N_CONTROL	Q9H8G2	0.734413	0.929263	ENST00000625311	0.00234203	0.0244536
CAAP1	CVID_IEL_CONTROL	Q9H8G2	0.865159	0.976608	ENST00000625311	0.0314271	0.208694
CAAP1	CVID_N_CVID_IEL	Q9H8G2	0.852022	0.98869	ENST00000625311	0.205836	0.719437
ACAT2	CVID_ALL_CONTROL	Q9BWD1	0.0781337	0.515984	NM_001303253	0.041317	0.149593
ACAT2	CVID_N_CONTROL	Q9BWD1	0.0536465	0.499183	NM_001303253	0.113917	0.256082
ACAT2	CVID_IEL_CONTROL	Q9BWD1	0.245876	0.769699	NM_001303253	0.0368596	0.223471
ACAT2	CVID_N_CVID_IEL	Q9BWD1	0.346645	0.883061	NM_001303253	0.52609	0.875587
CAAP1	CVID_ALL_CONTROL	Q9H8G2	0.770513	0.959949	ENST00000333916	0.88039	0.935648
CAAP1	CVID_N_CONTROL	Q9H8G2	0.734413	0.929263	ENST00000333916	0.768371	0.857611
CAAP1	CVID_IEL_CONTROL	Q9H8G2	0.865159	0.976608	ENST00000333916	0.978746	0.992734
CAAP1	CVID_N_CVID_IEL	Q9H8G2	0.852022	0.98869	ENST00000333916	0.723077	0.937111
CAB39	CVID_ALL_CONTROL	Q9Y376	0.961787	0.993903	ENST00000258418	0.561594	0.728028
CAB39	CVID_N_CONTROL	Q9Y376	0.568793	0.882231	ENST00000258418	0.0442638	0.141372
CAB39	CVID_IEL_CONTROL	Q9Y376	0.613107	0.937712	ENST00000258418	0.284411	0.58312
CAB39	CVID_N_CVID_IEL	Q9Y376	0.268222	0.871811	ENST00000258418	0.00192114	0.289625
CAB39	CVID_ALL_CONTROL	Q9Y376	0.961787	0.993903	ENST00000410084	0.583049	0.743356
CAB39	CVID_N_CONTROL	Q9Y376	0.568793	0.882231	ENST00000410084	0.871635	0.923987
CAB39	CVID_IEL_CONTROL	Q9Y376	0.613107	0.937712	ENST00000410084	0.260289	0.560229
CAB39	CVID_N_CVID_IEL	Q9Y376	0.268222	0.871811	ENST00000410084	0.160391	0.677781
CAD	CVID_ALL_CONTROL	P27708	0.91989	0.987604	ENST00000403525	0.0299928	0.123982
CAD	CVID_N_CONTROL	P27708	0.571723	0.882231	ENST00000403525	0.0210631	0.0897331
CAD	CVID_IEL_CONTROL	P27708	0.683352	0.946311	ENST00000403525	0.11198	0.374364
CAD	CVID_N_CVID_IEL	P27708	0.314139	0.875115	ENST00000403525	0.360374	0.807254
CAD	CVID_ALL_CONTROL	P27708	0.91989	0.987604	ENST00000264705	0.48335	0.665105
CAD	CVID_N_CONTROL	P27708	0.571723	0.882231	ENST00000264705	0.161736	0.319119
CAD	CVID_IEL_CONTROL	P27708	0.683352	0.946311	ENST00000264705	0.857657	0.941831
CAD	CVID_N_CVID_IEL	P27708	0.314139	0.875115	ENST00000264705	0.0863975	0.603847
CADPS2	CVID_ALL_CONTROL	Q86UW7	0.205818	0.701638	ENST00000412584	0.74768	0.856059
CADPS2	CVID_N_CONTROL	Q86UW7	0.307313	0.761375	ENST00000412584	0.286199	0.460965
CADPS2	CVID_IEL_CONTROL	Q86UW7	0.224576	0.753055	ENST00000412584	0.109098	0.369418
CADPS2	CVID_N_CVID_IEL	Q86UW7	0.863938	0.98869	ENST00000412584	0.00632568	0.333245
CADPS2	CVID_ALL_CONTROL	Q86UW7	0.205818	0.701638	NM_001167940	0.230523	0.424445
CADPS2	CVID_N_CONTROL	Q86UW7	0.307313	0.761375	NM_001167940	0.0532094	0.158537
CADPS2	CVID_IEL_CONTROL	Q86UW7	0.224576	0.753055	NM_001167940	0.884841	0.954789
CADPS2	CVID_N_CVID_IEL	Q86UW7	0.863938	0.98869	NM_001167940	0.047941	0.530517
CADPS2	CVID_ALL_CONTROL	Q86UW7	0.205818	0.701638	ENST00000449022	0.0233309	0.107533
CADPS2	CVID_N_CONTROL	Q86UW7	0.307313	0.761375	ENST00000449022	0.0402003	0.133321
CADPS2	CVID_IEL_CONTROL	Q86UW7	0.224576	0.753055	ENST00000449022	0.0408124	0.234371
CADPS2	CVID_N_CVID_IEL	Q86UW7	0.863938	0.98869	ENST00000449022	0.991541	0.9986
CADPS2	CVID_ALL_CONTROL	Q86UW7	0.205818	0.701638	NM_017954	0.605971	0.758404
CADPS2	CVID_N_CONTROL	Q86UW7	0.307313	0.761375	NM_017954	0.823034	0.892422
CADPS2	CVID_IEL_CONTROL	Q86UW7	0.224576	0.753055	NM_017954	0.259285	0.55939
CADPS2	CVID_N_CVID_IEL	Q86UW7	0.863938	0.98869	NM_017954	0.141695	0.660531
CADPS2	CVID_ALL_CONTROL	Q86UW7	0.205818	0.701638	ENST00000313070	0.579671	0.741071
CADPS2	CVID_N_CONTROL	Q86UW7	0.307313	0.761375	ENST00000313070	0.733193	0.83406
CADPS2	CVID_IEL_CONTROL	Q86UW7	0.224576	0.753055	ENST00000313070	0.51783	0.763516
CADPS2	CVID_N_CVID_IEL	Q86UW7	0.863938	0.98869	ENST00000313070	0.733992	0.939843
ACBD3	CVID_ALL_CONTROL	Q9H3P7	0.768646	0.959949	ENST00000366812	0.797578	0.887113
ACBD3	CVID_N_CONTROL	Q9H3P7	0.738604	0.930712	ENST00000366812	0.866076	0.920387
ACBD3	CVID_IEL_CONTROL	Q9H3P7	0.857179	0.974115	ENST00000366812	0.772788	0.904259
ACBD3	CVID_N_CVID_IEL	Q9H3P7	0.864841	0.98869	ENST00000366812	0.894574	0.976736
CALB2	CVID_ALL_CONTROL	P22676	0.615246	0.907365	ENST00000349553	0.00240294	0.0285537
CALB2	CVID_N_CONTROL	P22676	0.536491	0.873006	ENST00000349553	0.00286139	0.0274454
CALB2	CVID_IEL_CONTROL	P22676	0.796957	0.970372	ENST00000349553	0.011064	0.12442
CALB2	CVID_N_CVID_IEL	P22676	0.692842	0.954876	ENST00000349553	0.510062	0.870859
CALB2	CVID_ALL_CONTROL	P22676	0.615246	0.907365	ENST00000302628	0.0190034	0.0958139
CALB2	CVID_N_CONTROL	P22676	0.536491	0.873006	ENST00000302628	0.00628048	0.043446
CALB2	CVID_IEL_CONTROL	P22676	0.796957	0.970372	ENST00000302628	0.150428	0.433272
CALB2	CVID_N_CVID_IEL	P22676	0.692842	0.954876	ENST00000302628	0.0987222	0.613345
CALCOCO2	CVID_ALL_CONTROL	Q13137	0.30997	0.75937	ENST00000416445	0.274566	0.472118
CALCOCO2	CVID_N_CONTROL	Q13137	0.394142	0.807953	ENST00000416445	0.138683	0.288811
CALCOCO2	CVID_IEL_CONTROL	Q13137	0.348377	0.838185	ENST00000416445	0.650799	0.843468
CALCOCO2	CVID_N_CVID_IEL	Q13137	0.952848	0.996178	ENST00000416445	0.24524	0.748319
CALCOCO2	CVID_ALL_CONTROL	Q13137	0.30997	0.75937	ENST00000448105	0.319296	0.518845
CALCOCO2	CVID_N_CONTROL	Q13137	0.394142	0.807953	ENST00000448105	0.146124	0.299143
CALCOCO2	CVID_IEL_CONTROL	Q13137	0.348377	0.838185	ENST00000448105	0.761755	0.899692
CALCOCO2	CVID_N_CVID_IEL	Q13137	0.952848	0.996178	ENST00000448105	0.198027	0.713371
CALCOCO2	CVID_ALL_CONTROL	Q13137	0.30997	0.75937	ENST00000258947	0.548931	0.718056
CALCOCO2	CVID_N_CONTROL	Q13137	0.394142	0.807953	ENST00000258947	0.955486	0.974165
CALCOCO2	CVID_IEL_CONTROL	Q13137	0.348377	0.838185	ENST00000258947	0.266289	0.56558
CALCOCO2	CVID_N_CVID_IEL	Q13137	0.952848	0.996178	ENST00000258947	0.200602	0.715224
CALCOCO2	CVID_ALL_CONTROL	Q13137	0.30997	0.75937	ENST00000508679	0.00362098	0.0362446
CALCOCO2	CVID_N_CONTROL	Q13137	0.394142	0.807953	ENST00000508679	0.00402452	0.0336166
CALCOCO2	CVID_IEL_CONTROL	Q13137	0.348377	0.838185	ENST00000508679	0.0160464	0.149549
CALCOCO2	CVID_N_CVID_IEL	Q13137	0.952848	0.996178	ENST00000508679	0.495974	0.864708
CALCOCO2	CVID_ALL_CONTROL	Q13137	0.30997	0.75937	ENST00000509507	0.887613	0.940222
CALCOCO2	CVID_N_CONTROL	Q13137	0.394142	0.807953	ENST00000509507	0.697363	0.808282
CALCOCO2	CVID_IEL_CONTROL	Q13137	0.348377	0.838185	ENST00000509507	0.890353	0.956757
CALCOCO2	CVID_N_CVID_IEL	Q13137	0.952848	0.996178	ENST00000509507	0.562085	0.88875
CALD1	CVID_ALL_CONTROL	Q05682	0.219113	0.708104	ENST00000361901	0.3594	0.556651
CALD1	CVID_N_CONTROL	Q05682	0.866496	0.963361	ENST00000361901	0.266112	0.439
CALD1	CVID_IEL_CONTROL	Q05682	0.0505161	0.489639	ENST00000361901	0.603252	0.815864
CALD1	CVID_N_CVID_IEL	Q05682	0.0648068	0.854014	ENST00000361901	0.503471	0.866793
CALD1	CVID_ALL_CONTROL	Q05682	0.219113	0.708104	uc003vse.3	0.0355806	0.137092
CALD1	CVID_N_CONTROL	Q05682	0.866496	0.963361	uc003vse.3	0.036342	0.125063
CALD1	CVID_IEL_CONTROL	Q05682	0.0505161	0.489639	uc003vse.3	0.0908804	0.341243
CALD1	CVID_N_CVID_IEL	Q05682	0.0648068	0.854014	uc003vse.3	0.608219	0.904077
CALD1	CVID_ALL_CONTROL	Q05682	0.219113	0.708104	ENST00000424922	0.804561	0.892116
CALD1	CVID_N_CONTROL	Q05682	0.866496	0.963361	ENST00000424922	0.969924	0.983205
CALD1	CVID_IEL_CONTROL	Q05682	0.0505161	0.489639	ENST00000424922	0.686832	0.861985
CALD1	CVID_N_CVID_IEL	Q05682	0.0648068	0.854014	ENST00000424922	0.686836	0.927694
ACBD5	CVID_ALL_CONTROL	Q5T8D3-3	0.813812	0.966931	NM_001352577	0.0164721	0.0883863
ACBD5	CVID_N_CONTROL	Q5T8D3-3	0.889855	0.967213	NM_001352577	0.0411398	0.135285
ACBD5	CVID_IEL_CONTROL	Q5T8D3-3	0.574058	0.930286	NM_001352577	0.0217879	0.174617
ACBD5	CVID_N_CVID_IEL	Q5T8D3-3	0.471552	0.909612	NM_001352577	0.739901	0.941311
CALD1	CVID_ALL_CONTROL	Q05682	0.219113	0.708104	ENST00000361675	0.0615338	0.189573
CALD1	CVID_N_CONTROL	Q05682	0.866496	0.963361	ENST00000361675	0.0652995	0.180338
CALD1	CVID_IEL_CONTROL	Q05682	0.0505161	0.489639	ENST00000361675	0.129238	0.403364
CALD1	CVID_N_CVID_IEL	Q05682	0.0648068	0.854014	ENST00000361675	0.686291	0.927694
CALD1	CVID_ALL_CONTROL	Q05682	0.219113	0.708104	ENST00000422748	0.865719	0.92798
CALD1	CVID_N_CONTROL	Q05682	0.866496	0.963361	ENST00000422748	0.371597	0.544753
CALD1	CVID_IEL_CONTROL	Q05682	0.0505161	0.489639	ENST00000422748	0.236672	0.536354
CALD1	CVID_N_CVID_IEL	Q05682	0.0648068	0.854014	ENST00000422748	0.0291579	0.472805
CALM2	CVID_ALL_CONTROL	P0DP25	0.73313	0.950647	ENST00000272298	0.0225444	0.105622
CALM2	CVID_N_CONTROL	P0DP25	0.856171	0.963361	ENST00000272298	0.00473902	0.0370581
CALM2	CVID_IEL_CONTROL	P0DP25	0.429037	0.879741	ENST00000272298	0.234218	0.53372
CALM2	CVID_N_CVID_IEL	P0DP25	0.319564	0.875777	ENST00000272298	0.0426283	0.518982
CALM2	CVID_ALL_CONTROL	P0DP25	0.73313	0.950647	ENST00000409563	0.469264	0.652816
CALM2	CVID_N_CONTROL	P0DP25	0.856171	0.963361	ENST00000409563	0.179391	0.340542
CALM2	CVID_IEL_CONTROL	P0DP25	0.429037	0.879741	ENST00000409563	0.938688	0.976348
CALM2	CVID_N_CVID_IEL	P0DP25	0.319564	0.875777	ENST00000409563	0.120554	0.637352
CALM2	CVID_ALL_CONTROL	P0DP25	0.73313	0.950647	ENST00000456319	0.00182844	0.024334
CALM2	CVID_N_CONTROL	P0DP25	0.856171	0.963361	ENST00000456319	0.000945419	0.014384
CALM2	CVID_IEL_CONTROL	P0DP25	0.429037	0.879741	ENST00000456319	0.0198667	0.166613
CALM2	CVID_N_CVID_IEL	P0DP25	0.319564	0.875777	ENST00000456319	0.148454	0.66654
CALR	CVID_ALL_CONTROL	P27797	0.997448	0.999154	ENST00000316448	0.348689	0.547224
CALR	CVID_N_CONTROL	P27797	0.844608	0.960952	ENST00000316448	0.254612	0.426537
CALR	CVID_IEL_CONTROL	P27797	0.84356	0.972832	ENST00000316448	0.596731	0.812198
CALR	CVID_N_CVID_IEL	P27797	0.682255	0.954876	ENST00000316448	0.49036	0.86386
CALU	CVID_ALL_CONTROL	O43852	0.174299	0.660818	ENST00000542996	0.0722845	0.208983
CALU	CVID_N_CONTROL	O43852	0.380756	0.795861	ENST00000542996	0.00975223	0.0568289
CALU	CVID_IEL_CONTROL	O43852	0.127678	0.651412	ENST00000542996	0.608511	0.819217
CALU	CVID_N_CVID_IEL	O43852	0.502576	0.914616	ENST00000542996	0.0177289	0.422942
CALU	CVID_ALL_CONTROL	O43852-4	0.0988973	0.556348	ENST00000542996	0.0722845	0.208983
CALU	CVID_N_CONTROL	O43852-4	0.037381	0.466357	ENST00000542996	0.00975223	0.0568289
CALU	CVID_IEL_CONTROL	O43852-4	0.445555	0.880837	ENST00000542996	0.608511	0.819217
CALU	CVID_N_CVID_IEL	O43852-4	0.129138	0.861867	ENST00000542996	0.0177289	0.422942
CALU	CVID_ALL_CONTROL	O43852	0.174299	0.660818	uc022alg.1	0.517237	0.691923
CALU	CVID_N_CONTROL	O43852	0.380756	0.795861	uc022alg.1	0.45007	0.615865
CALU	CVID_IEL_CONTROL	O43852	0.127678	0.651412	uc022alg.1	0.689869	0.863734
CALU	CVID_N_CVID_IEL	O43852	0.502576	0.914616	uc022alg.1	0.690321	0.928694
CALU	CVID_ALL_CONTROL	O43852-4	0.0988973	0.556348	uc022alg.1	0.517237	0.691923
CALU	CVID_N_CONTROL	O43852-4	0.037381	0.466357	uc022alg.1	0.45007	0.615865
CALU	CVID_IEL_CONTROL	O43852-4	0.445555	0.880837	uc022alg.1	0.689869	0.863734
CALU	CVID_N_CVID_IEL	O43852-4	0.129138	0.861867	uc022alg.1	0.690321	0.928694
ACBD5	CVID_ALL_CONTROL	Q5T8D3-3	0.813812	0.966931	NM_001352583	0.618031	0.76711
ACBD5	CVID_N_CONTROL	Q5T8D3-3	0.889855	0.967213	NM_001352583	0.488006	0.64835
ACBD5	CVID_IEL_CONTROL	Q5T8D3-3	0.574058	0.930286	NM_001352583	0.846408	0.936864
ACBD5	CVID_N_CVID_IEL	Q5T8D3-3	0.471552	0.909612	NM_001352583	0.579169	0.893484
CALU	CVID_ALL_CONTROL	O43852	0.174299	0.660818	ENST00000249364	0.240131	0.436126
CALU	CVID_N_CONTROL	O43852	0.380756	0.795861	ENST00000249364	0.0781976	0.202573
CALU	CVID_IEL_CONTROL	O43852	0.127678	0.651412	ENST00000249364	0.767416	0.901485
CALU	CVID_N_CVID_IEL	O43852	0.502576	0.914616	ENST00000249364	0.100873	0.614308
CALU	CVID_ALL_CONTROL	O43852-4	0.0988973	0.556348	ENST00000249364	0.240131	0.436126
CALU	CVID_N_CONTROL	O43852-4	0.037381	0.466357	ENST00000249364	0.0781976	0.202573
CALU	CVID_IEL_CONTROL	O43852-4	0.445555	0.880837	ENST00000249364	0.767416	0.901485
CALU	CVID_N_CVID_IEL	O43852-4	0.129138	0.861867	ENST00000249364	0.100873	0.614308
CALU	CVID_ALL_CONTROL	O43852	0.174299	0.660818	ENST00000535011	0.0544322	0.176195
CALU	CVID_N_CONTROL	O43852	0.380756	0.795861	ENST00000535011	0.0195508	0.0856741
CALU	CVID_IEL_CONTROL	O43852	0.127678	0.651412	ENST00000535011	0.283297	0.582257
CALU	CVID_N_CVID_IEL	O43852	0.502576	0.914616	ENST00000535011	0.126885	0.644806
CALU	CVID_ALL_CONTROL	O43852-4	0.0988973	0.556348	ENST00000535011	0.0544322	0.176195
CALU	CVID_N_CONTROL	O43852-4	0.037381	0.466357	ENST00000535011	0.0195508	0.0856741
CALU	CVID_IEL_CONTROL	O43852-4	0.445555	0.880837	ENST00000535011	0.283297	0.582257
CALU	CVID_N_CVID_IEL	O43852-4	0.129138	0.861867	ENST00000535011	0.126885	0.644806
CALU	CVID_ALL_CONTROL	O43852	0.174299	0.660818	ENST00000479257	0.93967	0.967695
CALU	CVID_N_CONTROL	O43852	0.380756	0.795861	ENST00000479257	0.418416	0.587872
CALU	CVID_IEL_CONTROL	O43852	0.127678	0.651412	ENST00000479257	0.49782	0.750104
CALU	CVID_N_CVID_IEL	O43852	0.502576	0.914616	ENST00000479257	0.110092	0.622606
CALU	CVID_ALL_CONTROL	O43852-4	0.0988973	0.556348	ENST00000479257	0.93967	0.967695
CALU	CVID_N_CONTROL	O43852-4	0.037381	0.466357	ENST00000479257	0.418416	0.587872
CALU	CVID_IEL_CONTROL	O43852-4	0.445555	0.880837	ENST00000479257	0.49782	0.750104
CALU	CVID_N_CVID_IEL	O43852-4	0.129138	0.861867	ENST00000479257	0.110092	0.622606
CALU	CVID_ALL_CONTROL	O43852	0.174299	0.660818	ENST00000449187	0.0241412	0.10957
CALU	CVID_N_CONTROL	O43852	0.380756	0.795861	ENST00000449187	0.0053421	0.039666
CALU	CVID_IEL_CONTROL	O43852	0.127678	0.651412	ENST00000449187	0.235922	0.535508
CALU	CVID_N_CVID_IEL	O43852	0.502576	0.914616	ENST00000449187	0.0474728	0.529129
CALU	CVID_ALL_CONTROL	O43852-4	0.0988973	0.556348	ENST00000449187	0.0241412	0.10957
CALU	CVID_N_CONTROL	O43852-4	0.037381	0.466357	ENST00000449187	0.0053421	0.039666
CALU	CVID_IEL_CONTROL	O43852-4	0.445555	0.880837	ENST00000449187	0.235922	0.535508
CALU	CVID_N_CVID_IEL	O43852-4	0.129138	0.861867	ENST00000449187	0.0474728	0.529129
CAMK1	CVID_ALL_CONTROL	Q14012	0.703446	0.941637	ENST00000256460	0.471984	0.655122
CAMK1	CVID_N_CONTROL	Q14012	0.409472	0.814634	ENST00000256460	0.561178	0.706305
CAMK1	CVID_IEL_CONTROL	Q14012	0.856081	0.973596	ENST00000256460	0.482069	0.739604
CAMK1	CVID_N_CVID_IEL	Q14012	0.292522	0.871811	ENST00000256460	0.89183	0.976103
CAMK2D	CVID_ALL_CONTROL	Q13557-12	0.526155	0.872882	ENST00000509594	0.228625	0.422493
CAMK2D	CVID_N_CONTROL	Q13557-12	0.130849	0.621451	ENST00000509594	0.140052	0.290732
CAMK2D	CVID_IEL_CONTROL	Q13557-12	0.632302	0.945304	ENST00000509594	0.506167	0.755448
CAMK2D	CVID_N_CVID_IEL	Q13557-12	0.0431862	0.835408	ENST00000509594	0.352758	0.805423
ACBD5	CVID_ALL_CONTROL	Q5T8D3-3	0.813812	0.966931	NM_001352572	0.106842	0.265004
ACBD5	CVID_N_CONTROL	Q5T8D3-3	0.889855	0.967213	NM_001352572	0.153205	0.308169
ACBD5	CVID_IEL_CONTROL	Q5T8D3-3	0.574058	0.930286	NM_001352572	0.142488	0.423008
ACBD5	CVID_N_CVID_IEL	Q5T8D3-3	0.471552	0.909612	NM_001352572	0.964706	0.992956
CAMK2D	CVID_ALL_CONTROL	Q13557-12	0.526155	0.872882	NM_001321577	0.0384952	0.143336
CAMK2D	CVID_N_CONTROL	Q13557-12	0.130849	0.621451	NM_001321577	0.0315435	0.11457
CAMK2D	CVID_IEL_CONTROL	Q13557-12	0.632302	0.945304	NM_001321577	0.116877	0.38207
CAMK2D	CVID_N_CVID_IEL	Q13557-12	0.0431862	0.835408	NM_001321577	0.462387	0.851226
CAMK2D	CVID_ALL_CONTROL	Q13557-12	0.526155	0.872882	ENST00000511664	0.787088	0.880553
CAMK2D	CVID_N_CONTROL	Q13557-12	0.130849	0.621451	ENST00000511664	0.446903	0.613223
CAMK2D	CVID_IEL_CONTROL	Q13557-12	0.632302	0.945304	ENST00000511664	0.775887	0.905722
CAMK2D	CVID_N_CVID_IEL	Q13557-12	0.0431862	0.835408	ENST00000511664	0.254028	0.75203
CAMK2D	CVID_ALL_CONTROL	Q13557-12	0.526155	0.872882	NM_001321566	0.827645	0.90642
CAMK2D	CVID_N_CONTROL	Q13557-12	0.130849	0.621451	NM_001321566	0.917016	0.952231
CAMK2D	CVID_IEL_CONTROL	Q13557-12	0.632302	0.945304	NM_001321566	0.623169	0.82887
CAMK2D	CVID_N_CVID_IEL	Q13557-12	0.0431862	0.835408	NM_001321566	0.512445	0.871606
CAMK2D	CVID_ALL_CONTROL	Q13557-12	0.526155	0.872882	ENST00000394524	0.199618	0.38772
CAMK2D	CVID_N_CONTROL	Q13557-12	0.130849	0.621451	ENST00000394524	0.117405	0.260633
CAMK2D	CVID_IEL_CONTROL	Q13557-12	0.632302	0.945304	ENST00000394524	0.475053	0.734832
CAMK2D	CVID_N_CVID_IEL	Q13557-12	0.0431862	0.835408	ENST00000394524	0.326648	0.793752
CAMK2D	CVID_ALL_CONTROL	Q13557-12	0.526155	0.872882	ENST00000296402	0.0360409	0.137865
CAMK2D	CVID_N_CONTROL	Q13557-12	0.130849	0.621451	ENST00000296402	0.0529818	0.15807
CAMK2D	CVID_IEL_CONTROL	Q13557-12	0.632302	0.945304	ENST00000296402	0.065027	0.291447
CAMK2D	CVID_N_CVID_IEL	Q13557-12	0.0431862	0.835408	ENST00000296402	0.907108	0.979535
CAMK2D	CVID_ALL_CONTROL	Q13557-12	0.526155	0.872882	ENST00000515496	0.113672	0.274937
CAMK2D	CVID_N_CONTROL	Q13557-12	0.130849	0.621451	ENST00000515496	0.320197	0.495051
CAMK2D	CVID_IEL_CONTROL	Q13557-12	0.632302	0.945304	ENST00000515496	0.0678317	0.296949
CAMK2D	CVID_N_CVID_IEL	Q13557-12	0.0431862	0.835408	ENST00000515496	0.326024	0.793365
CAMK2D	CVID_ALL_CONTROL	Q13557-12	0.526155	0.872882	ENST00000505990	0.416276	0.60797
CAMK2D	CVID_N_CONTROL	Q13557-12	0.130849	0.621451	ENST00000505990	0.309502	0.484775
CAMK2D	CVID_IEL_CONTROL	Q13557-12	0.632302	0.945304	ENST00000505990	0.666883	0.851734
CAMK2D	CVID_N_CVID_IEL	Q13557-12	0.0431862	0.835408	ENST00000505990	0.510558	0.870867
CAMK2D	CVID_ALL_CONTROL	Q13557-12	0.526155	0.872882	ENST00000508738	0.623263	0.771393
CAMK2D	CVID_N_CONTROL	Q13557-12	0.130849	0.621451	ENST00000508738	0.226038	0.395619
CAMK2D	CVID_IEL_CONTROL	Q13557-12	0.632302	0.945304	ENST00000508738	0.721697	0.879353
CAMK2D	CVID_N_CVID_IEL	Q13557-12	0.0431862	0.835408	ENST00000508738	0.0909536	0.609087
CAMK2D	CVID_ALL_CONTROL	Q13557-12	0.526155	0.872882	ENST00000379773	0.114263	0.275747
CAMK2D	CVID_N_CONTROL	Q13557-12	0.130849	0.621451	ENST00000379773	0.160956	0.318266
CAMK2D	CVID_IEL_CONTROL	Q13557-12	0.632302	0.945304	ENST00000379773	0.151968	0.435116
CAMK2D	CVID_N_CVID_IEL	Q13557-12	0.0431862	0.835408	ENST00000379773	0.971984	0.994723
CAMK2D	CVID_ALL_CONTROL	Q13557-12	0.526155	0.872882	ENST00000394522	0.132328	0.301681
CAMK2D	CVID_N_CONTROL	Q13557-12	0.130849	0.621451	ENST00000394522	0.10185	0.23962
CAMK2D	CVID_IEL_CONTROL	Q13557-12	0.632302	0.945304	ENST00000394522	0.2918	0.590175
CAMK2D	CVID_N_CVID_IEL	Q13557-12	0.0431862	0.835408	ENST00000394522	0.491392	0.864165
ACBD5	CVID_ALL_CONTROL	Q5T8D3-3	0.813812	0.966931	ENST00000375897	0.124467	0.29061
ACBD5	CVID_N_CONTROL	Q5T8D3-3	0.889855	0.967213	ENST00000375897	0.0531274	0.158368
ACBD5	CVID_IEL_CONTROL	Q5T8D3-3	0.574058	0.930286	ENST00000375897	0.431827	0.703472
ACBD5	CVID_N_CVID_IEL	Q5T8D3-3	0.471552	0.909612	ENST00000375897	0.18047	0.699925
CAMK2D	CVID_ALL_CONTROL	Q13557-12	0.526155	0.872882	ENST00000514328	0.0446344	0.156215
CAMK2D	CVID_N_CONTROL	Q13557-12	0.130849	0.621451	ENST00000514328	0.0331457	0.118259
CAMK2D	CVID_IEL_CONTROL	Q13557-12	0.632302	0.945304	ENST00000514328	0.141076	0.421026
CAMK2D	CVID_N_CVID_IEL	Q13557-12	0.0431862	0.835408	ENST00000514328	0.410586	0.830742
CAMK2G	CVID_ALL_CONTROL	Q13555	0.805715	0.964503	NM_172170	0.01131	0.0708349
CAMK2G	CVID_N_CONTROL	Q13555	0.911659	0.971667	NM_172170	0.00375377	0.0321722
CAMK2G	CVID_IEL_CONTROL	Q13555	0.580686	0.931712	NM_172170	0.105765	0.364644
CAMK2G	CVID_N_CVID_IEL	Q13555	0.495567	0.914616	NM_172170	0.0929445	0.610621
CAMK2G	CVID_ALL_CONTROL	Q13555	0.805715	0.964503	ENST00000351293	0.0206092	0.100509
CAMK2G	CVID_N_CONTROL	Q13555	0.911659	0.971667	ENST00000351293	0.00917483	0.0547615
CAMK2G	CVID_IEL_CONTROL	Q13555	0.580686	0.931712	ENST00000351293	0.125745	0.397511
CAMK2G	CVID_N_CVID_IEL	Q13555	0.495567	0.914616	ENST00000351293	0.167935	0.684403
CAMK2G	CVID_ALL_CONTROL	Q13555	0.805715	0.964503	NM_172173	0.0480646	0.163199
CAMK2G	CVID_N_CONTROL	Q13555	0.911659	0.971667	NM_172173	0.0589867	0.168997
CAMK2G	CVID_IEL_CONTROL	Q13555	0.580686	0.931712	NM_172173	0.0948443	0.34664
CAMK2G	CVID_N_CVID_IEL	Q13555	0.495567	0.914616	NM_172173	0.783612	0.951435
CAMK2G	CVID_ALL_CONTROL	Q13555	0.805715	0.964503	ENST00000423381	0.0137409	0.0791508
CAMK2G	CVID_N_CONTROL	Q13555	0.911659	0.971667	ENST00000423381	0.00579074	0.0414534
CAMK2G	CVID_IEL_CONTROL	Q13555	0.580686	0.931712	ENST00000423381	0.0995391	0.354738
CAMK2G	CVID_N_CVID_IEL	Q13555	0.495567	0.914616	ENST00000423381	0.145184	0.663555
CAMK2G	CVID_ALL_CONTROL	Q13555	0.805715	0.964503	ENST00000322680	0.153878	0.330687
CAMK2G	CVID_N_CONTROL	Q13555	0.911659	0.971667	ENST00000322680	0.062469	0.175355
CAMK2G	CVID_IEL_CONTROL	Q13555	0.580686	0.931712	ENST00000322680	0.511848	0.759626
CAMK2G	CVID_N_CVID_IEL	Q13555	0.495567	0.914616	ENST00000322680	0.164092	0.681409
CAMK2G	CVID_ALL_CONTROL	Q13555	0.805715	0.964503	ENST00000322635	0.96152	0.979933
CAMK2G	CVID_N_CONTROL	Q13555	0.911659	0.971667	ENST00000322635	0.661066	0.783241
CAMK2G	CVID_IEL_CONTROL	Q13555	0.580686	0.931712	ENST00000322635	0.723819	0.880705
CAMK2G	CVID_N_CVID_IEL	Q13555	0.495567	0.914616	ENST00000322635	0.385936	0.817581
CAMSAP3	CVID_ALL_CONTROL	Q9P1Y5	0.891352	0.979497	ENST00000446248	0.352929	0.550724
CAMSAP3	CVID_N_CONTROL	Q9P1Y5	0.740383	0.931098	ENST00000446248	0.223119	0.392049
CAMSAP3	CVID_IEL_CONTROL	Q9P1Y5	0.55854	0.926595	ENST00000446248	0.666322	0.851446
CAMSAP3	CVID_N_CVID_IEL	Q9P1Y5	0.346182	0.883061	ENST00000446248	0.375593	0.81184
CAMSAP3	CVID_ALL_CONTROL	Q9P1Y5	0.891352	0.979497	ENST00000160298	0.000684714	0.0132495
CAMSAP3	CVID_N_CONTROL	Q9P1Y5	0.740383	0.931098	ENST00000160298	0.000321527	0.0072419
CAMSAP3	CVID_IEL_CONTROL	Q9P1Y5	0.55854	0.926595	ENST00000160298	0.0105391	0.122076
CAMSAP3	CVID_N_CVID_IEL	Q9P1Y5	0.346182	0.883061	ENST00000160298	0.105029	0.618846
CAND1	CVID_ALL_CONTROL	Q86VP6	0.184501	0.672569	ENST00000545606	0.656047	0.795408
CAND1	CVID_N_CONTROL	Q86VP6	0.399881	0.812592	ENST00000545606	0.346658	0.520604
CAND1	CVID_IEL_CONTROL	Q86VP6	0.133159	0.660153	ENST00000545606	0.875538	0.950346
CAND1	CVID_N_CVID_IEL	Q86VP6	0.494135	0.914616	ENST00000545606	0.2298	0.737742
AADAC	CVID_ALL_CONTROL	P22760	0.6	0.900994	ENST00000232892	0.443795	0.630762
AADAC	CVID_N_CONTROL	P22760	0.509835	0.85385	ENST00000232892	0.369591	0.542935
AADAC	CVID_IEL_CONTROL	P22760	0.799883	0.971084	ENST00000232892	0.640081	0.837885
AADAC	CVID_N_CVID_IEL	P22760	0.657916	0.948371	ENST00000232892	0.629349	0.911792
ACBD5	CVID_ALL_CONTROL	Q5T8D3-3	0.813812	0.966931	ENST00000396271	0.919062	0.956603
ACBD5	CVID_N_CONTROL	Q5T8D3-3	0.889855	0.967213	ENST00000396271	0.949574	0.97118
ACBD5	CVID_IEL_CONTROL	Q5T8D3-3	0.574058	0.930286	ENST00000396271	0.806914	0.920571
ACBD5	CVID_N_CVID_IEL	Q5T8D3-3	0.471552	0.909612	ENST00000396271	0.734522	0.940046
CANT1	CVID_ALL_CONTROL	Q8WVQ1	0.675107	0.932062	ENST00000392446	0.474308	0.657207
CANT1	CVID_N_CONTROL	Q8WVQ1	0.692251	0.918567	ENST00000392446	0.513099	0.669306
CANT1	CVID_IEL_CONTROL	Q8WVQ1	0.734289	0.953854	ENST00000392446	0.533017	0.77357
CANT1	CVID_N_CVID_IEL	Q8WVQ1	0.942029	0.995563	ENST00000392446	0.972029	0.994723
CANT1	CVID_ALL_CONTROL	Q8WVQ1	0.675107	0.932062	ENST00000302345	0.611508	0.762084
CANT1	CVID_N_CONTROL	Q8WVQ1	0.692251	0.918567	ENST00000302345	0.76495	0.855438
CANT1	CVID_IEL_CONTROL	Q8WVQ1	0.734289	0.953854	ENST00000302345	0.544148	0.780711
CANT1	CVID_N_CVID_IEL	Q8WVQ1	0.942029	0.995563	ENST00000302345	0.732891	0.9395
CANX	CVID_ALL_CONTROL	P27824	0.869012	0.976344	ENST00000504734	0.727716	0.843087
CANX	CVID_N_CONTROL	P27824	0.975096	0.989631	ENST00000504734	0.974996	0.986299
CANX	CVID_IEL_CONTROL	P27824	0.79315	0.968995	ENST00000504734	0.515829	0.761734
CANX	CVID_N_CVID_IEL	P27824	0.813763	0.988315	ENST00000504734	0.45341	0.84783
CANX	CVID_ALL_CONTROL	P27824	0.869012	0.976344	ENST00000247461	0.668609	0.80392
CANX	CVID_N_CONTROL	P27824	0.975096	0.989631	ENST00000247461	0.674645	0.79206
CANX	CVID_IEL_CONTROL	P27824	0.79315	0.968995	ENST00000247461	0.731053	0.884409
CANX	CVID_N_CVID_IEL	P27824	0.813763	0.988315	ENST00000247461	0.93238	0.985667
CANX	CVID_ALL_CONTROL	P27824	0.869012	0.976344	ENST00000452673	0.13165	0.300792
CANX	CVID_N_CONTROL	P27824	0.975096	0.989631	ENST00000452673	0.0588505	0.168777
CANX	CVID_IEL_CONTROL	P27824	0.79315	0.968995	ENST00000452673	0.43439	0.705567
CANX	CVID_N_CVID_IEL	P27824	0.813763	0.988315	ENST00000452673	0.196774	0.712225
CAP1	CVID_ALL_CONTROL	Q01518	0.84366	0.971726	ENST00000372797	0.0279207	0.119159
CAP1	CVID_N_CONTROL	Q01518	0.637083	0.903696	ENST00000372797	0.0271735	0.104971
CAP1	CVID_IEL_CONTROL	Q01518	0.890477	0.982185	ENST00000372797	0.079939	0.320948
CAP1	CVID_N_CVID_IEL	Q01518	0.522468	0.916055	ENST00000372797	0.554737	0.886217
CAP1	CVID_ALL_CONTROL	Q01518-2	0.728893	0.950647	ENST00000372797	0.0279207	0.119159
CAP1	CVID_N_CONTROL	Q01518-2	0.343477	0.775859	ENST00000372797	0.0271735	0.104971
CAP1	CVID_IEL_CONTROL	Q01518-2	0.708882	0.948071	ENST00000372797	0.079939	0.320948
CAP1	CVID_N_CVID_IEL	Q01518-2	0.172681	0.861867	ENST00000372797	0.554737	0.886217
CAP1	CVID_ALL_CONTROL	Q01518	0.84366	0.971726	ENST00000372802	0.330584	0.529741
CAP1	CVID_N_CONTROL	Q01518	0.637083	0.903696	ENST00000372802	0.112241	0.253977
CAP1	CVID_IEL_CONTROL	Q01518	0.890477	0.982185	ENST00000372802	0.910086	0.96458
CAP1	CVID_N_CVID_IEL	Q01518	0.522468	0.916055	ENST00000372802	0.103061	0.616262
CAP1	CVID_ALL_CONTROL	Q01518-2	0.728893	0.950647	ENST00000372802	0.330584	0.529741
CAP1	CVID_N_CONTROL	Q01518-2	0.343477	0.775859	ENST00000372802	0.112241	0.253977
CAP1	CVID_IEL_CONTROL	Q01518-2	0.708882	0.948071	ENST00000372802	0.910086	0.96458
CAP1	CVID_N_CVID_IEL	Q01518-2	0.172681	0.861867	ENST00000372802	0.103061	0.616262
CAP2	CVID_ALL_CONTROL	P40123	0.0316708	0.393787	ENST00000229922	0.633936	0.779691
CAP2	CVID_N_CONTROL	P40123	0.019851	0.397114	ENST00000229922	0.456396	0.621418
CAP2	CVID_IEL_CONTROL	P40123	0.146817	0.678446	ENST00000229922	0.919608	0.968672
CAP2	CVID_N_CVID_IEL	P40123	0.258772	0.871811	ENST00000229922	0.476279	0.857056
ACBD5	CVID_ALL_CONTROL	Q5T8D3-3	0.813812	0.966931	NM_001352579	0.229697	0.423698
ACBD5	CVID_N_CONTROL	Q5T8D3-3	0.889855	0.967213	NM_001352579	0.217902	0.386118
ACBD5	CVID_IEL_CONTROL	Q5T8D3-3	0.574058	0.930286	NM_001352579	0.359959	0.646754
ACBD5	CVID_N_CVID_IEL	Q5T8D3-3	0.471552	0.909612	NM_001352579	0.713887	0.934186
CAPG	CVID_ALL_CONTROL	P40121	0.934675	0.988989	ENST00000409921	0.000649029	0.0128571
CAPG	CVID_N_CONTROL	P40121	0.847245	0.960952	ENST00000409921	0.00362631	0.0314421
CAPG	CVID_IEL_CONTROL	P40121	0.729678	0.953709	ENST00000409921	0.000872618	0.033257
CAPG	CVID_N_CVID_IEL	P40121	0.577802	0.930993	ENST00000409921	0.501819	0.866553
CAPG	CVID_ALL_CONTROL	P40121	0.934675	0.988989	NM_001320733	0.211605	0.402458
CAPG	CVID_N_CONTROL	P40121	0.847245	0.960952	NM_001320733	0.0941942	0.22812
CAPG	CVID_IEL_CONTROL	P40121	0.729678	0.953709	NM_001320733	0.593644	0.810187
CAPG	CVID_N_CVID_IEL	P40121	0.577802	0.930993	NM_001320733	0.194071	0.710868
CAPG	CVID_ALL_CONTROL	P40121	0.934675	0.988989	NM_001320734	0.00985209	0.064946
CAPG	CVID_N_CONTROL	P40121	0.847245	0.960952	NM_001320734	0.00404009	0.0336926
CAPG	CVID_IEL_CONTROL	P40121	0.729678	0.953709	NM_001320734	0.0809223	0.322904
CAPG	CVID_N_CVID_IEL	P40121	0.577802	0.930993	NM_001320734	0.132227	0.651234
CAPG	CVID_ALL_CONTROL	P40121	0.934675	0.988989	ENST00000263867	8.80454e-05	0.00351735
CAPG	CVID_N_CONTROL	P40121	0.847245	0.960952	ENST00000263867	0.00011604	0.00366911
CAPG	CVID_IEL_CONTROL	P40121	0.729678	0.953709	ENST00000263867	0.000768418	0.0308552
CAPG	CVID_N_CVID_IEL	P40121	0.577802	0.930993	ENST00000263867	0.369457	0.809579
CAPG	CVID_ALL_CONTROL	P40121	0.934675	0.988989	ENST00000409724	0.0632373	0.192679
CAPG	CVID_N_CONTROL	P40121	0.847245	0.960952	ENST00000409724	0.01713	0.0788933
CAPG	CVID_IEL_CONTROL	P40121	0.729678	0.953709	ENST00000409724	0.37685	0.660428
CAPG	CVID_N_CVID_IEL	P40121	0.577802	0.930993	ENST00000409724	0.0748316	0.584631
CAPN1	CVID_ALL_CONTROL	P07384	0.378354	0.795762	ENST00000279247	0.947217	0.971919
CAPN1	CVID_N_CONTROL	P07384	0.917703	0.973299	ENST00000279247	0.666074	0.786236
CAPN1	CVID_IEL_CONTROL	P07384	0.149858	0.678614	ENST00000279247	0.753111	0.895044
CAPN1	CVID_N_CVID_IEL	P07384	0.169814	0.861867	ENST00000279247	0.413505	0.831995
CAPN1	CVID_ALL_CONTROL	P07384	0.378354	0.795762	ENST00000533820	0.288557	0.486508
CAPN1	CVID_N_CONTROL	P07384	0.917703	0.973299	ENST00000533820	0.227114	0.396637
CAPN1	CVID_IEL_CONTROL	P07384	0.149858	0.678614	ENST00000533820	0.493516	0.747367
CAPN1	CVID_N_CVID_IEL	P07384	0.169814	0.861867	ENST00000533820	0.550439	0.884199
CAPN1	CVID_ALL_CONTROL	P07384	0.378354	0.795762	ENST00000527323	0.893842	0.943204
CAPN1	CVID_N_CONTROL	P07384	0.917703	0.973299	ENST00000527323	0.586331	0.726461
CAPN1	CVID_IEL_CONTROL	P07384	0.149858	0.678614	ENST00000527323	0.436188	0.707137
CAPN1	CVID_N_CVID_IEL	P07384	0.169814	0.861867	ENST00000527323	0.152922	0.67057
CAPN2	CVID_ALL_CONTROL	P17655	0.41545	0.811402	ENST00000295006	0.00239593	0.028503
CAPN2	CVID_N_CONTROL	P17655	0.711674	0.923485	ENST00000295006	0.00333637	0.0300803
CAPN2	CVID_IEL_CONTROL	P17655	0.0770494	0.557104	ENST00000295006	0.00948778	0.11514
CAPN2	CVID_N_CVID_IEL	P17655	0.0325137	0.808288	ENST00000295006	0.60954	0.904436
CAPN5	CVID_ALL_CONTROL	O15484	0.15945	0.644831	ENST00000278559	0.284579	0.482092
CAPN5	CVID_N_CONTROL	O15484	0.847306	0.960952	ENST00000278559	0.344494	0.518763
CAPN5	CVID_IEL_CONTROL	O15484	0.0265495	0.41967	ENST00000278559	0.3328	0.625245
CAPN5	CVID_N_CVID_IEL	O15484	0.0358017	0.827781	ENST00000278559	0.979717	0.996625
ACE	CVID_ALL_CONTROL	P12821	0.498357	0.853689	ENST00000428043	0.00402928	0.0384703
ACE	CVID_N_CONTROL	P12821	0.779257	0.9438	ENST00000428043	0.00442053	0.0355371
ACE	CVID_IEL_CONTROL	P12821	0.359656	0.847576	ENST00000428043	0.0175841	0.156509
ACE	CVID_N_CVID_IEL	P12821	0.516775	0.914644	ENST00000428043	0.495287	0.864708
CAPN5	CVID_ALL_CONTROL	O15484	0.15945	0.644831	uc001oxy.3	0.000990426	0.0166349
CAPN5	CVID_N_CONTROL	O15484	0.847306	0.960952	uc001oxy.3	0.000612408	0.011123
CAPN5	CVID_IEL_CONTROL	O15484	0.0265495	0.41967	uc001oxy.3	0.0106662	0.122614
CAPN5	CVID_N_CVID_IEL	O15484	0.0358017	0.827781	uc001oxy.3	0.178419	0.696997
CAPN7	CVID_ALL_CONTROL	Q9Y6W3	0.149372	0.638021	ENST00000253693	0.910183	0.951833
CAPN7	CVID_N_CONTROL	Q9Y6W3	0.115667	0.593791	ENST00000253693	0.88829	0.934012
CAPN7	CVID_IEL_CONTROL	Q9Y6W3	0.340338	0.832771	ENST00000253693	0.732813	0.885201
CAPN7	CVID_N_CVID_IEL	Q9Y6W3	0.46123	0.906151	ENST00000253693	0.595911	0.899466
CAPNS1	CVID_ALL_CONTROL	P04632	0.188129	0.676284	ENST00000628306	0.0140374	0.0800309
CAPNS1	CVID_N_CONTROL	P04632	0.770887	0.943141	ENST00000628306	0.0306531	0.112726
CAPNS1	CVID_IEL_CONTROL	P04632	0.0467012	0.472893	ENST00000628306	0.0223436	0.176676
CAPNS1	CVID_N_CVID_IEL	P04632	0.0769808	0.854014	ENST00000628306	0.871079	0.971563
CAPNS1	CVID_ALL_CONTROL	P04632	0.188129	0.676284	ENST00000246533	6.20049e-06	0.000684464
CAPNS1	CVID_N_CONTROL	P04632	0.770887	0.943141	ENST00000246533	2.98231e-06	0.000380275
CAPNS1	CVID_IEL_CONTROL	P04632	0.0467012	0.472893	ENST00000246533	0.000257733	0.0178527
CAPNS1	CVID_N_CVID_IEL	P04632	0.0769808	0.854014	ENST00000246533	0.0361249	0.496718
CAPNS1	CVID_ALL_CONTROL	P04632	0.188129	0.676284	ENST00000588815	7.69526e-05	0.00324074
CAPNS1	CVID_N_CONTROL	P04632	0.770887	0.943141	ENST00000588815	6.40506e-05	0.00254547
CAPNS1	CVID_IEL_CONTROL	P04632	0.0467012	0.472893	ENST00000588815	0.00110309	0.038807
CAPNS1	CVID_N_CVID_IEL	P04632	0.0769808	0.854014	ENST00000588815	0.182032	0.701796
CAPRIN1	CVID_ALL_CONTROL	Q14444	0.35332	0.785194	ENST00000341394	0.591957	0.748435
CAPRIN1	CVID_N_CONTROL	Q14444	0.169128	0.666276	ENST00000341394	0.94632	0.969566
CAPRIN1	CVID_IEL_CONTROL	Q14444	0.830106	0.972832	ENST00000341394	0.377144	0.66061
CAPRIN1	CVID_N_CVID_IEL	Q14444	0.210725	0.861867	ENST00000341394	0.368004	0.808849
CAPRIN1	CVID_ALL_CONTROL	Q14444	0.35332	0.785194	ENST00000389645	0.392656	0.586892
CAPRIN1	CVID_N_CONTROL	Q14444	0.169128	0.666276	ENST00000389645	0.651728	0.775665
CAPRIN1	CVID_IEL_CONTROL	Q14444	0.830106	0.972832	ENST00000389645	0.284512	0.583197
CAPRIN1	CVID_N_CVID_IEL	Q14444	0.210725	0.861867	ENST00000389645	0.487354	0.862399
CAPZA1	CVID_ALL_CONTROL	P52907	0.770269	0.959949	ENST00000263168	0.279077	0.476934
CAPZA1	CVID_N_CONTROL	P52907	0.36453	0.784572	ENST00000263168	0.275863	0.450353
CAPZA1	CVID_IEL_CONTROL	P52907	0.669163	0.945341	ENST00000263168	0.398102	0.677122
CAPZA1	CVID_N_CVID_IEL	P52907	0.169534	0.861867	ENST00000263168	0.778613	0.950079
CAPZA2	CVID_ALL_CONTROL	P47755	0.508407	0.859083	ENST00000361183	0.0834948	0.227905
CAPZA2	CVID_N_CONTROL	P47755	0.696579	0.919727	ENST00000361183	0.0723017	0.192574
CAPZA2	CVID_IEL_CONTROL	P47755	0.436793	0.880837	ENST00000361183	0.191782	0.486608
CAPZA2	CVID_N_CVID_IEL	P47755	0.697888	0.954876	ENST00000361183	0.550547	0.884272
CAPZB	CVID_ALL_CONTROL	P47756-2	0.706288	0.943789	ENST00000375142	0.112065	0.272754
CAPZB	CVID_N_CONTROL	P47756-2	0.767842	0.942415	ENST00000375142	0.162393	0.319932
CAPZB	CVID_IEL_CONTROL	P47756-2	0.333305	0.829419	ENST00000375142	0.145694	0.427514
CAPZB	CVID_N_CVID_IEL	P47756-2	0.198286	0.861867	ENST00000375142	0.946136	0.988431
ACE	CVID_ALL_CONTROL	P12821	0.498357	0.853689	ENST00000290866	0.00541972	0.0456751
ACE	CVID_N_CONTROL	P12821	0.779257	0.9438	ENST00000290866	0.0116662	0.0631577
ACE	CVID_IEL_CONTROL	P12821	0.359656	0.847576	ENST00000290866	0.0113517	0.126292
ACE	CVID_N_CVID_IEL	P12821	0.516775	0.914644	ENST00000290866	0.991606	0.9986
CAPZB	CVID_ALL_CONTROL	P47756-2	0.706288	0.943789	ENST00000264202	0.00190911	0.0248779
CAPZB	CVID_N_CONTROL	P47756-2	0.767842	0.942415	ENST00000264202	0.00235971	0.0245507
CAPZB	CVID_IEL_CONTROL	P47756-2	0.333305	0.829419	ENST00000264202	0.00897825	0.112058
CAPZB	CVID_N_CVID_IEL	P47756-2	0.198286	0.861867	ENST00000264202	0.51716	0.873262
CAPZB	CVID_ALL_CONTROL	P47756-2	0.706288	0.943789	ENST00000264203	0.0774876	0.217568
CAPZB	CVID_N_CONTROL	P47756-2	0.767842	0.942415	ENST00000264203	0.0799965	0.205514
CAPZB	CVID_IEL_CONTROL	P47756-2	0.333305	0.829419	ENST00000264203	0.155833	0.440964
CAPZB	CVID_N_CVID_IEL	P47756-2	0.198286	0.861867	ENST00000264203	0.685169	0.927169
CAPZB	CVID_ALL_CONTROL	P47756-2	0.706288	0.943789	ENST00000433834	0.358039	0.55533
CAPZB	CVID_N_CONTROL	P47756-2	0.767842	0.942415	ENST00000433834	0.372822	0.546241
CAPZB	CVID_IEL_CONTROL	P47756-2	0.333305	0.829419	ENST00000433834	0.452726	0.719367
CAPZB	CVID_N_CVID_IEL	P47756-2	0.198286	0.861867	ENST00000433834	0.872902	0.971756
CARHSP1	CVID_ALL_CONTROL	Q9Y2V2	0.0784069	0.515984	ENST00000618335	0.988988	0.994559
CARHSP1	CVID_N_CONTROL	Q9Y2V2	0.0798901	0.546098	ENST00000618335	0.730655	0.832081
CARHSP1	CVID_IEL_CONTROL	Q9Y2V2	0.174646	0.700263	ENST00000618335	0.748898	0.893097
CARHSP1	CVID_N_CVID_IEL	Q9Y2V2	0.606509	0.936093	ENST00000618335	0.465957	0.851914
CARHSP1	CVID_ALL_CONTROL	Q9Y2V2	0.0784069	0.515984	ENST00000610831	7.45538e-06	0.000742608
CARHSP1	CVID_N_CONTROL	Q9Y2V2	0.0798901	0.546098	ENST00000610831	5.38936e-06	0.000534814
CARHSP1	CVID_IEL_CONTROL	Q9Y2V2	0.174646	0.700263	ENST00000610831	0.000192296	0.0158087
CARHSP1	CVID_N_CVID_IEL	Q9Y2V2	0.606509	0.936093	ENST00000610831	0.0877914	0.604763
CARHSP1	CVID_ALL_CONTROL	Q9Y2V2	0.0784069	0.515984	ENST00000614449	6.42675e-05	0.00291819
CARHSP1	CVID_N_CONTROL	Q9Y2V2	0.0798901	0.546098	ENST00000614449	2.87742e-05	0.00148946
CARHSP1	CVID_IEL_CONTROL	Q9Y2V2	0.174646	0.700263	ENST00000614449	0.00181483	0.0506208
CARHSP1	CVID_N_CVID_IEL	Q9Y2V2	0.606509	0.936093	ENST00000614449	0.0572761	0.553771
CARHSP1	CVID_ALL_CONTROL	Q9Y2V2	0.0784069	0.515984	ENST00000611932	0.0420752	0.151136
CARHSP1	CVID_N_CONTROL	Q9Y2V2	0.0798901	0.546098	ENST00000611932	0.00713335	0.0467854
CARHSP1	CVID_IEL_CONTROL	Q9Y2V2	0.174646	0.700263	ENST00000611932	0.394254	0.673616
CARHSP1	CVID_N_CVID_IEL	Q9Y2V2	0.606509	0.936093	ENST00000611932	0.0288256	0.472218
CARHSP1	CVID_ALL_CONTROL	Q9Y2V2	0.0784069	0.515984	ENST00000561530	0.0106408	0.0680955
CARHSP1	CVID_N_CONTROL	Q9Y2V2	0.0798901	0.546098	ENST00000561530	0.00682346	0.0456116
CARHSP1	CVID_IEL_CONTROL	Q9Y2V2	0.174646	0.700263	ENST00000561530	0.0582729	0.278124
CARHSP1	CVID_N_CVID_IEL	Q9Y2V2	0.606509	0.936093	ENST00000561530	0.274385	0.764583
CARHSP1	CVID_ALL_CONTROL	Q9Y2V2	0.0784069	0.515984	ENST00000396593	0.000869665	0.0153841
CARHSP1	CVID_N_CONTROL	Q9Y2V2	0.0798901	0.546098	ENST00000396593	0.000397969	0.00841372
CARHSP1	CVID_IEL_CONTROL	Q9Y2V2	0.174646	0.700263	ENST00000396593	0.0128989	0.134996
CARHSP1	CVID_N_CVID_IEL	Q9Y2V2	0.606509	0.936093	ENST00000396593	0.105179	0.619304
CARHSP1	CVID_ALL_CONTROL	Q9Y2V2	0.0784069	0.515984	ENST00000619881	2.79914e-06	0.000426562
CARHSP1	CVID_N_CONTROL	Q9Y2V2	0.0798901	0.546098	ENST00000619881	2.38675e-06	0.000324183
CARHSP1	CVID_IEL_CONTROL	Q9Y2V2	0.174646	0.700263	ENST00000619881	7.0893e-05	0.00950513
CARHSP1	CVID_N_CVID_IEL	Q9Y2V2	0.606509	0.936093	ENST00000619881	0.0972343	0.613345
ACE	CVID_ALL_CONTROL	P12821	0.498357	0.853689	ENST00000413513	0.659004	0.797277
ACE	CVID_N_CONTROL	P12821	0.779257	0.9438	ENST00000413513	0.517201	0.672383
ACE	CVID_IEL_CONTROL	P12821	0.359656	0.847576	ENST00000413513	0.890839	0.956942
ACE	CVID_N_CVID_IEL	P12821	0.516775	0.914644	ENST00000413513	0.571869	0.890884
CARM1	CVID_ALL_CONTROL	Q86X55	0.632941	0.917226	ENST00000327064	0.158759	0.33707
CARM1	CVID_N_CONTROL	Q86X55	0.406203	0.813398	ENST00000327064	0.218576	0.38694
CARM1	CVID_IEL_CONTROL	Q86X55	0.989639	0.998374	ENST00000327064	0.195124	0.49127
CARM1	CVID_N_CVID_IEL	Q86X55	0.371744	0.883781	ENST00000327064	0.940001	0.98708
CARS	CVID_ALL_CONTROL	P49589	0.0328832	0.394151	ENST00000380525	0.225385	0.418759
CARS	CVID_N_CONTROL	P49589	0.0382812	0.466357	ENST00000380525	0.202384	0.36765
CARS	CVID_IEL_CONTROL	P49589	0.0860084	0.57167	ENST00000380525	0.372435	0.657022
CARS	CVID_N_CVID_IEL	P49589	0.612774	0.938019	ENST00000380525	0.657699	0.919964
CARS	CVID_ALL_CONTROL	P49589	0.0328832	0.394151	NM_001194997	0.0750357	0.213254
CARS	CVID_N_CONTROL	P49589	0.0382812	0.466357	NM_001194997	0.354247	0.527789
CARS	CVID_IEL_CONTROL	P49589	0.0860084	0.57167	NM_001194997	0.0262746	0.190401
CARS	CVID_N_CVID_IEL	P49589	0.612774	0.938019	NM_001194997	0.124278	0.641618
CARS	CVID_ALL_CONTROL	P49589	0.0328832	0.394151	ENST00000397111	0.536262	0.708065
CARS	CVID_N_CONTROL	P49589	0.0382812	0.466357	ENST00000397111	0.302059	0.47733
CARS	CVID_IEL_CONTROL	P49589	0.0860084	0.57167	ENST00000397111	0.951354	0.981543
CARS	CVID_N_CVID_IEL	P49589	0.612774	0.938019	ENST00000397111	0.283737	0.767461
CARS	CVID_ALL_CONTROL	P49589	0.0328832	0.394151	ENST00000278224	0.78067	0.876596
CARS	CVID_N_CONTROL	P49589	0.0382812	0.466357	ENST00000278224	0.36258	0.53619
CARS	CVID_IEL_CONTROL	P49589	0.0860084	0.57167	ENST00000278224	0.672068	0.854311
CARS	CVID_N_CVID_IEL	P49589	0.612774	0.938019	ENST00000278224	0.148871	0.66654
CARS2	CVID_ALL_CONTROL	Q9HA77	0.821921	0.967399	ENST00000257347	0.0218451	0.103723
CARS2	CVID_N_CONTROL	Q9HA77	0.301972	0.76068	ENST00000257347	0.0148511	0.0725257
CARS2	CVID_IEL_CONTROL	Q9HA77	0.49695	0.900536	ENST00000257347	0.0921461	0.343259
CARS2	CVID_N_CVID_IEL	Q9HA77	0.0830247	0.854014	ENST00000257347	0.329911	0.79474
CARS2	CVID_ALL_CONTROL	Q9HA77	0.821921	0.967399	NM_001352252	0.217972	0.409961
CARS2	CVID_N_CONTROL	Q9HA77	0.301972	0.76068	NM_001352252	0.0961393	0.23147
CARS2	CVID_IEL_CONTROL	Q9HA77	0.49695	0.900536	NM_001352252	0.608585	0.819217
CARS2	CVID_N_CVID_IEL	Q9HA77	0.0830247	0.854014	NM_001352252	0.1903	0.707472
CASP1	CVID_ALL_CONTROL	P29466	0.16844	0.655065	ENST00000534497	0.473223	0.656373
CASP1	CVID_N_CONTROL	P29466	0.403345	0.812834	ENST00000534497	0.421832	0.591049
CASP1	CVID_IEL_CONTROL	P29466	0.110671	0.621906	ENST00000534497	0.634203	0.834651
CASP1	CVID_N_CVID_IEL	P29466	0.42706	0.90277	ENST00000534497	0.713249	0.934167
CASP1	CVID_ALL_CONTROL	P29466	0.16844	0.655065	ENST00000526568	0.00244921	0.0289375
CASP1	CVID_N_CONTROL	P29466	0.403345	0.812834	ENST00000526568	0.00113785	0.0160698
CASP1	CVID_IEL_CONTROL	P29466	0.110671	0.621906	ENST00000526568	0.0271074	0.192722
CASP1	CVID_N_CVID_IEL	P29466	0.42706	0.90277	ENST00000526568	0.130603	0.650629
CASP1	CVID_ALL_CONTROL	P29466	0.16844	0.655065	ENST00000353247	0.0470382	0.161127
CASP1	CVID_N_CONTROL	P29466	0.403345	0.812834	ENST00000353247	0.0133921	0.0683062
CASP1	CVID_IEL_CONTROL	P29466	0.110671	0.621906	ENST00000353247	0.302678	0.599219
CASP1	CVID_N_CVID_IEL	P29466	0.42706	0.90277	ENST00000353247	0.0813571	0.594318
ACE	CVID_ALL_CONTROL	P12821	0.498357	0.853689	ENST00000290863	0.145124	0.318536
ACE	CVID_N_CONTROL	P12821	0.779257	0.9438	ENST00000290863	0.087498	0.217613
ACE	CVID_IEL_CONTROL	P12821	0.359656	0.847576	ENST00000290863	0.375762	0.659812
ACE	CVID_N_CVID_IEL	P12821	0.516775	0.914644	ENST00000290863	0.335447	0.796183
CASP1	CVID_ALL_CONTROL	P29466	0.16844	0.655065	NM_001223	0.360652	0.557755
CASP1	CVID_N_CONTROL	P29466	0.403345	0.812834	NM_001223	0.217531	0.38568
CASP1	CVID_IEL_CONTROL	P29466	0.110671	0.621906	NM_001223	0.697717	0.867875
CASP1	CVID_N_CVID_IEL	P29466	0.42706	0.90277	NM_001223	0.342709	0.800794
CASP1	CVID_ALL_CONTROL	P29466	0.16844	0.655065	ENST00000525825	0.200935	0.389404
CASP1	CVID_N_CONTROL	P29466	0.403345	0.812834	ENST00000525825	0.118189	0.261637
CASP1	CVID_IEL_CONTROL	P29466	0.110671	0.621906	ENST00000525825	0.477146	0.736138
CASP1	CVID_N_CVID_IEL	P29466	0.42706	0.90277	ENST00000525825	0.326769	0.793813
CASP1	CVID_ALL_CONTROL	P29466	0.16844	0.655065	ENST00000531166	0.00283191	0.0315173
CASP1	CVID_N_CONTROL	P29466	0.403345	0.812834	ENST00000531166	0.00107309	0.0155273
CASP1	CVID_IEL_CONTROL	P29466	0.110671	0.621906	ENST00000531166	0.0361327	0.221535
CASP1	CVID_N_CVID_IEL	P29466	0.42706	0.90277	ENST00000531166	0.0941023	0.610832
CASP1	CVID_ALL_CONTROL	P29466	0.16844	0.655065	ENST00000446369	0.109546	0.268954
CASP1	CVID_N_CONTROL	P29466	0.403345	0.812834	ENST00000446369	0.1152	0.257835
CASP1	CVID_IEL_CONTROL	P29466	0.110671	0.621906	ENST00000446369	0.195358	0.491661
CASP1	CVID_N_CVID_IEL	P29466	0.42706	0.90277	ENST00000446369	0.736044	0.940443
CASP1	CVID_ALL_CONTROL	P29466	0.16844	0.655065	ENST00000533400	0.29272	0.491032
CASP1	CVID_N_CONTROL	P29466	0.403345	0.812834	ENST00000533400	0.168004	0.326496
CASP1	CVID_IEL_CONTROL	P29466	0.110671	0.621906	ENST00000533400	0.625786	0.830341
CASP1	CVID_N_CVID_IEL	P29466	0.42706	0.90277	ENST00000533400	0.313371	0.785656
CASP10	CVID_ALL_CONTROL	Q92851-4	0.790089	0.964503	ENST00000313728	0.0994621	0.253628
CASP10	CVID_N_CONTROL	Q92851-4	0.671007	0.912263	ENST00000313728	0.439034	0.606475
CASP10	CVID_IEL_CONTROL	Q92851-4	0.972098	0.9963	ENST00000313728	0.033025	0.213674
CASP10	CVID_N_CVID_IEL	Q92851-4	0.678062	0.954876	ENST00000313728	0.112903	0.626595
CASP10	CVID_ALL_CONTROL	Q92851-4	0.790089	0.964503	ENST00000272879	0.00601577	0.0484299
CASP10	CVID_N_CONTROL	Q92851-4	0.671007	0.912263	ENST00000272879	0.00461686	0.0365076
CASP10	CVID_IEL_CONTROL	Q92851-4	0.972098	0.9963	ENST00000272879	0.0329243	0.213305
CASP10	CVID_N_CVID_IEL	Q92851-4	0.678062	0.954876	ENST00000272879	0.328042	0.794175
CASP10	CVID_ALL_CONTROL	Q92851-4	0.790089	0.964503	ENST00000346817	0.0212971	0.1022
CASP10	CVID_N_CONTROL	Q92851-4	0.671007	0.912263	ENST00000346817	0.025235	0.100196
CASP10	CVID_IEL_CONTROL	Q92851-4	0.972098	0.9963	ENST00000346817	0.0549502	0.271406
CASP10	CVID_N_CVID_IEL	Q92851-4	0.678062	0.954876	ENST00000346817	0.675263	0.924474
CASP10	CVID_ALL_CONTROL	Q92851-4	0.790089	0.964503	ENST00000360132	0.864273	0.927131
CASP10	CVID_N_CONTROL	Q92851-4	0.671007	0.912263	ENST00000360132	0.950338	0.971525
CASP10	CVID_IEL_CONTROL	Q92851-4	0.972098	0.9963	ENST00000360132	0.713814	0.875939
CASP10	CVID_N_CVID_IEL	Q92851-4	0.678062	0.954876	ENST00000360132	0.63649	0.913952
CASP10	CVID_ALL_CONTROL	Q92851-4	0.790089	0.964503	ENST00000374650	0.407515	0.600225
CASP10	CVID_N_CONTROL	Q92851-4	0.671007	0.912263	ENST00000374650	0.470768	0.634405
CASP10	CVID_IEL_CONTROL	Q92851-4	0.972098	0.9963	ENST00000374650	0.448278	0.715887
CASP10	CVID_N_CVID_IEL	Q92851-4	0.678062	0.954876	ENST00000374650	0.967329	0.993535
ACE2	CVID_ALL_CONTROL	Q9BYF1	0.462222	0.836232	ENST00000427411	0.469828	0.65326
ACE2	CVID_N_CONTROL	Q9BYF1	0.31799	0.766936	ENST00000427411	0.950353	0.971525
ACE2	CVID_IEL_CONTROL	Q9BYF1	0.783998	0.967061	ENST00000427411	0.183916	0.47627
ACE2	CVID_N_CVID_IEL	Q9BYF1	0.431132	0.903999	ENST00000427411	0.128143	0.646092
CASP3	CVID_ALL_CONTROL	P42574	0.863388	0.976344	ENST00000308394	0.186156	0.371811
CASP3	CVID_N_CONTROL	P42574	0.351435	0.781305	ENST00000308394	0.131556	0.279635
CASP3	CVID_IEL_CONTROL	P42574	0.505482	0.904072	ENST00000308394	0.395521	0.674893
CASP3	CVID_N_CVID_IEL	P42574	0.104619	0.861867	ENST00000308394	0.444556	0.843699
CASP3	CVID_ALL_CONTROL	P42574	0.863388	0.976344	NM_001354783	0.278362	0.476133
CASP3	CVID_N_CONTROL	P42574	0.351435	0.781305	NM_001354783	0.877073	0.927485
CASP3	CVID_IEL_CONTROL	P42574	0.505482	0.904072	NM_001354783	0.0447801	0.245294
CASP3	CVID_N_CVID_IEL	P42574	0.104619	0.861867	NM_001354783	0.0198291	0.434101
CASP3	CVID_ALL_CONTROL	P42574	0.863388	0.976344	ENST00000393585	0.689278	0.81754
CASP3	CVID_N_CONTROL	P42574	0.351435	0.781305	ENST00000393585	0.340644	0.514921
CASP3	CVID_IEL_CONTROL	P42574	0.505482	0.904072	ENST00000393585	0.802172	0.91877
CASP3	CVID_N_CVID_IEL	P42574	0.104619	0.861867	ENST00000393585	0.189861	0.707472
CASP4	CVID_ALL_CONTROL	P49662	0.688388	0.937165	ENST00000444739	0.0237173	0.108447
CASP4	CVID_N_CONTROL	P49662	0.423827	0.819827	ENST00000444739	0.0246542	0.098815
CASP4	CVID_IEL_CONTROL	P49662	0.132826	0.660153	ENST00000444739	0.067019	0.295792
CASP4	CVID_N_CVID_IEL	P49662	0.0234733	0.795572	ENST00000444739	0.588376	0.896978
CASP6	CVID_ALL_CONTROL	P55212	0.575102	0.895553	ENST00000265164	0.318401	0.517903
CASP6	CVID_N_CONTROL	P55212	0.783052	0.944186	ENST00000265164	0.13799	0.287848
CASP6	CVID_IEL_CONTROL	P55212	0.474364	0.894199	ENST00000265164	0.784074	0.910033
CASP6	CVID_N_CVID_IEL	P55212	0.656597	0.948007	ENST00000265164	0.176716	0.695151
CASP6	CVID_ALL_CONTROL	P55212	0.575102	0.895553	ENST00000352981	0.0172935	0.0908898
CASP6	CVID_N_CONTROL	P55212	0.783052	0.944186	ENST00000352981	0.00860752	0.0525743
CASP6	CVID_IEL_CONTROL	P55212	0.474364	0.894199	ENST00000352981	0.101748	0.358151
CASP6	CVID_N_CVID_IEL	P55212	0.656597	0.948007	ENST00000352981	0.197523	0.712865
CASP7	CVID_ALL_CONTROL	P55210	0.880232	0.978075	ENST00000369331	0.0848416	0.229974
CASP7	CVID_N_CONTROL	P55210	0.272149	0.740598	ENST00000369331	0.0557572	0.163401
CASP7	CVID_IEL_CONTROL	P55210	0.379515	0.852504	ENST00000369331	0.243537	0.543811
CASP7	CVID_N_CVID_IEL	P55210	0.0480631	0.853171	ENST00000369331	0.368329	0.809225
CASP7	CVID_ALL_CONTROL	P55210-2	0.96583	0.994998	ENST00000369331	0.0848416	0.229974
CASP7	CVID_N_CONTROL	P55210-2	0.575221	0.88436	ENST00000369331	0.0557572	0.163401
CASP7	CVID_IEL_CONTROL	P55210-2	0.613709	0.937712	ENST00000369331	0.243537	0.543811
CASP7	CVID_N_CVID_IEL	P55210-2	0.272779	0.871811	ENST00000369331	0.368329	0.809225
CASP7	CVID_ALL_CONTROL	P55210	0.880232	0.978075	ENST00000369318	0.679429	0.811357
CASP7	CVID_N_CONTROL	P55210	0.272149	0.740598	ENST00000369318	0.558335	0.704128
CASP7	CVID_IEL_CONTROL	P55210	0.379515	0.852504	ENST00000369318	0.880603	0.95296
CASP7	CVID_N_CVID_IEL	P55210	0.0480631	0.853171	ENST00000369318	0.629796	0.911966
CASP7	CVID_ALL_CONTROL	P55210-2	0.96583	0.994998	ENST00000369318	0.679429	0.811357
CASP7	CVID_N_CONTROL	P55210-2	0.575221	0.88436	ENST00000369318	0.558335	0.704128
CASP7	CVID_IEL_CONTROL	P55210-2	0.613709	0.937712	ENST00000369318	0.880603	0.95296
CASP7	CVID_N_CVID_IEL	P55210-2	0.272779	0.871811	ENST00000369318	0.629796	0.911966
ACE2	CVID_ALL_CONTROL	Q9BYF1	0.462222	0.836232	ENST00000252519	0.400741	0.594333
ACE2	CVID_N_CONTROL	Q9BYF1	0.31799	0.766936	ENST00000252519	0.608005	0.743243
ACE2	CVID_IEL_CONTROL	Q9BYF1	0.783998	0.967061	ENST00000252519	0.324591	0.618661
ACE2	CVID_N_CVID_IEL	Q9BYF1	0.431132	0.903999	ENST00000252519	0.595822	0.89942
CASP7	CVID_ALL_CONTROL	P55210	0.880232	0.978075	ENST00000621607	0.494249	0.673721
CASP7	CVID_N_CONTROL	P55210	0.272149	0.740598	ENST00000621607	0.46003	0.624705
CASP7	CVID_IEL_CONTROL	P55210	0.379515	0.852504	ENST00000621607	0.630819	0.833021
CASP7	CVID_N_CVID_IEL	P55210	0.0480631	0.853171	ENST00000621607	0.77207	0.94895
CASP7	CVID_ALL_CONTROL	P55210-2	0.96583	0.994998	ENST00000621607	0.494249	0.673721
CASP7	CVID_N_CONTROL	P55210-2	0.575221	0.88436	ENST00000621607	0.46003	0.624705
CASP7	CVID_IEL_CONTROL	P55210-2	0.613709	0.937712	ENST00000621607	0.630819	0.833021
CASP7	CVID_N_CVID_IEL	P55210-2	0.272779	0.871811	ENST00000621607	0.77207	0.94895
CASP7	CVID_ALL_CONTROL	P55210	0.880232	0.978075	ENST00000369321	0.010985	0.0695384
CASP7	CVID_N_CONTROL	P55210	0.272149	0.740598	ENST00000369321	0.00116831	0.0163084
CASP7	CVID_IEL_CONTROL	P55210	0.379515	0.852504	ENST00000369321	0.241444	0.54159
CASP7	CVID_N_CVID_IEL	P55210	0.0480631	0.853171	ENST00000369321	0.00968428	0.368376
CASP7	CVID_ALL_CONTROL	P55210-2	0.96583	0.994998	ENST00000369321	0.010985	0.0695384
CASP7	CVID_N_CONTROL	P55210-2	0.575221	0.88436	ENST00000369321	0.00116831	0.0163084
CASP7	CVID_IEL_CONTROL	P55210-2	0.613709	0.937712	ENST00000369321	0.241444	0.54159
CASP7	CVID_N_CVID_IEL	P55210-2	0.272779	0.871811	ENST00000369321	0.00968428	0.368376
CASP7	CVID_ALL_CONTROL	P55210	0.880232	0.978075	ENST00000621345	0.49051	0.670761
CASP7	CVID_N_CONTROL	P55210	0.272149	0.740598	ENST00000621345	0.151178	0.305604
CASP7	CVID_IEL_CONTROL	P55210	0.379515	0.852504	ENST00000621345	0.810945	0.922131
CASP7	CVID_N_CVID_IEL	P55210	0.0480631	0.853171	ENST00000621345	0.0700878	0.57554
CASP7	CVID_ALL_CONTROL	P55210-2	0.96583	0.994998	ENST00000621345	0.49051	0.670761
CASP7	CVID_N_CONTROL	P55210-2	0.575221	0.88436	ENST00000621345	0.151178	0.305604
CASP7	CVID_IEL_CONTROL	P55210-2	0.613709	0.937712	ENST00000621345	0.810945	0.922131
CASP7	CVID_N_CVID_IEL	P55210-2	0.272779	0.871811	ENST00000621345	0.0700878	0.57554
CASP7	CVID_ALL_CONTROL	P55210	0.880232	0.978075	ENST00000452490	0.0535797	0.174634
CASP7	CVID_N_CONTROL	P55210	0.272149	0.740598	ENST00000452490	0.0180103	0.0816014
CASP7	CVID_IEL_CONTROL	P55210	0.379515	0.852504	ENST00000452490	0.293683	0.591748
CASP7	CVID_N_CVID_IEL	P55210	0.0480631	0.853171	ENST00000452490	0.112158	0.625683
CASP7	CVID_ALL_CONTROL	P55210-2	0.96583	0.994998	ENST00000452490	0.0535797	0.174634
CASP7	CVID_N_CONTROL	P55210-2	0.575221	0.88436	ENST00000452490	0.0180103	0.0816014
CASP7	CVID_IEL_CONTROL	P55210-2	0.613709	0.937712	ENST00000452490	0.293683	0.591748
CASP7	CVID_N_CVID_IEL	P55210-2	0.272779	0.871811	ENST00000452490	0.112158	0.625683
CASP8	CVID_ALL_CONTROL	Q14790	0.161312	0.645985	ENST00000392258	0.665048	0.801609
CASP8	CVID_N_CONTROL	Q14790	0.393198	0.807463	ENST00000392258	0.169976	0.328796
CASP8	CVID_IEL_CONTROL	Q14790	0.105543	0.60791	ENST00000392258	0.527886	0.770363
CASP8	CVID_N_CVID_IEL	Q14790	0.423143	0.901238	ENST00000392258	0.0339651	0.489492
CASP8	CVID_ALL_CONTROL	Q14790	0.161312	0.645985	ENST00000432109	0.511268	0.687363
CASP8	CVID_N_CONTROL	Q14790	0.393198	0.807463	ENST00000432109	0.259748	0.432015
CASP8	CVID_IEL_CONTROL	Q14790	0.105543	0.60791	ENST00000432109	0.975245	0.991758
CASP8	CVID_N_CVID_IEL	Q14790	0.423143	0.901238	ENST00000432109	0.227182	0.735154
ACLY	CVID_ALL_CONTROL	P53396	0.749574	0.952884	ENST00000352035	0.163454	0.343573
ACLY	CVID_N_CONTROL	P53396	0.686703	0.917425	ENST00000352035	0.541384	0.690883
ACLY	CVID_IEL_CONTROL	P53396	0.328978	0.825667	ENST00000352035	0.0643635	0.290373
ACLY	CVID_N_CVID_IEL	P53396	0.161061	0.861867	ENST00000352035	0.155584	0.67372
CASP8	CVID_ALL_CONTROL	Q14790	0.161312	0.645985	ENST00000358485	4.26533e-07	0.000177716
CASP8	CVID_N_CONTROL	Q14790	0.393198	0.807463	ENST00000358485	2.42952e-07	0.000108123
CASP8	CVID_IEL_CONTROL	Q14790	0.105543	0.60791	ENST00000358485	2.244e-05	0.00614935
CASP8	CVID_N_CVID_IEL	Q14790	0.423143	0.901238	ENST00000358485	0.0242535	0.454768
CASP8	CVID_ALL_CONTROL	Q14790	0.161312	0.645985	ENST00000392263	0.403533	0.596977
CASP8	CVID_N_CONTROL	Q14790	0.393198	0.807463	ENST00000392263	0.378298	0.551313
CASP8	CVID_IEL_CONTROL	Q14790	0.105543	0.60791	ENST00000392263	0.541928	0.779338
CASP8	CVID_N_CVID_IEL	Q14790	0.423143	0.901238	ENST00000392263	0.759241	0.946209
CAST	CVID_ALL_CONTROL	P20810-7	0.011717	0.291616	NM_001330632	3.53899e-06	0.000474499
CAST	CVID_N_CONTROL	P20810-7	0.0385755	0.466357	NM_001330632	1.21295e-06	0.000220305
CAST	CVID_IEL_CONTROL	P20810-7	0.0145196	0.339104	NM_001330632	0.000237724	0.0172264
CAST	CVID_N_CVID_IEL	P20810-7	0.689429	0.954876	NM_001330632	0.0140842	0.400155
CAST	CVID_ALL_CONTROL	P20810-7	0.011717	0.291616	ENST00000395812	0.000489155	0.0107969
CAST	CVID_N_CONTROL	P20810-7	0.0385755	0.466357	ENST00000395812	0.00196625	0.0221993
CAST	CVID_IEL_CONTROL	P20810-7	0.0145196	0.339104	ENST00000395812	0.000977586	0.0358028
CAST	CVID_N_CVID_IEL	P20810-7	0.689429	0.954876	ENST00000395812	0.743013	0.942456
CAST	CVID_ALL_CONTROL	P20810-7	0.011717	0.291616	ENST00000309190	0.798042	0.887345
CAST	CVID_N_CONTROL	P20810-7	0.0385755	0.466357	ENST00000309190	0.305651	0.480986
CAST	CVID_IEL_CONTROL	P20810-7	0.0145196	0.339104	ENST00000309190	0.145721	0.427514
CAST	CVID_N_CVID_IEL	P20810-7	0.689429	0.954876	ENST00000309190	0.0105225	0.376665
CAST	CVID_ALL_CONTROL	P20810-7	0.011717	0.291616	ENST00000509903	0.935025	0.965582
CAST	CVID_N_CONTROL	P20810-7	0.0385755	0.466357	ENST00000509903	0.939692	0.965911
CAST	CVID_IEL_CONTROL	P20810-7	0.0145196	0.339104	ENST00000509903	0.944436	0.978872
CAST	CVID_N_CVID_IEL	P20810-7	0.689429	0.954876	ENST00000509903	0.994684	0.998905
CAST	CVID_ALL_CONTROL	P20810-7	0.011717	0.291616	ENST00000504465	0.280072	0.477903
CAST	CVID_N_CONTROL	P20810-7	0.0385755	0.466357	ENST00000504465	0.795082	0.875083
CAST	CVID_IEL_CONTROL	P20810-7	0.0145196	0.339104	ENST00000504465	0.101671	0.358109
CAST	CVID_N_CVID_IEL	P20810-7	0.689429	0.954876	ENST00000504465	0.12471	0.64194
CAST	CVID_ALL_CONTROL	P20810-7	0.011717	0.291616	ENST00000338252	0.725218	0.841098
CAST	CVID_N_CONTROL	P20810-7	0.0385755	0.466357	ENST00000338252	0.504788	0.662782
CAST	CVID_IEL_CONTROL	P20810-7	0.0145196	0.339104	ENST00000338252	0.203447	0.500846
CAST	CVID_N_CVID_IEL	P20810-7	0.689429	0.954876	ENST00000338252	0.0400208	0.510396
CAT	CVID_ALL_CONTROL	P04040	0.991393	0.997625	ENST00000241052	0.68456	0.814753
CAT	CVID_N_CONTROL	P04040	0.739034	0.930712	ENST00000241052	0.91822	0.952807
CAT	CVID_IEL_CONTROL	P04040	0.715672	0.948071	ENST00000241052	0.411281	0.687214
CAT	CVID_N_CVID_IEL	P04040	0.470066	0.908124	ENST00000241052	0.310655	0.782942
CAV1	CVID_ALL_CONTROL	Q03135	0.784602	0.962504	ENST00000341049	0.0459218	0.158835
CAV1	CVID_N_CONTROL	Q03135	0.811216	0.953784	ENST00000341049	0.0614972	0.173626
CAV1	CVID_IEL_CONTROL	Q03135	0.809457	0.972832	ENST00000341049	0.0844916	0.329196
CAV1	CVID_N_CVID_IEL	Q03135	0.994829	0.999949	ENST00000341049	0.854301	0.96739
ACLY	CVID_ALL_CONTROL	P53396	0.749574	0.952884	ENST00000393896	0.0435677	0.154207
ACLY	CVID_N_CONTROL	P53396	0.686703	0.917425	ENST00000393896	0.81897	0.890426
ACLY	CVID_IEL_CONTROL	P53396	0.328978	0.825667	ENST00000393896	0.00179212	0.0504901
ACLY	CVID_N_CVID_IEL	P53396	0.161061	0.861867	ENST00000393896	0.00137132	0.258072
CAV1	CVID_ALL_CONTROL	Q03135	0.784602	0.962504	ENST00000614113	0.000248462	0.00696141
CAV1	CVID_N_CONTROL	Q03135	0.811216	0.953784	ENST00000614113	0.00300292	0.0282351
CAV1	CVID_IEL_CONTROL	Q03135	0.809457	0.972832	ENST00000614113	0.000190572	0.0157083
CAV1	CVID_N_CVID_IEL	Q03135	0.994829	0.999949	ENST00000614113	0.200385	0.715224
CAV1	CVID_ALL_CONTROL	Q03135	0.784602	0.962504	ENST00000405348	0.0149117	0.0829484
CAV1	CVID_N_CONTROL	Q03135	0.811216	0.953784	ENST00000405348	0.0125972	0.0660406
CAV1	CVID_IEL_CONTROL	Q03135	0.809457	0.972832	ENST00000405348	0.0580556	0.277615
CAV1	CVID_N_CVID_IEL	Q03135	0.994829	0.999949	ENST00000405348	0.424739	0.837233
CAV1	CVID_ALL_CONTROL	Q03135	0.784602	0.962504	ENST00000393467	0.0373016	0.140364
CAV1	CVID_N_CONTROL	Q03135	0.811216	0.953784	ENST00000393467	0.0219161	0.0919127
CAV1	CVID_IEL_CONTROL	Q03135	0.809457	0.972832	ENST00000393467	0.151189	0.434153
CAV1	CVID_N_CVID_IEL	Q03135	0.994829	0.999949	ENST00000393467	0.282885	0.767461
CBFB	CVID_ALL_CONTROL	Q13951	0.820692	0.967399	ENST00000290858	0.148885	0.324009
CBFB	CVID_N_CONTROL	Q13951	0.801616	0.951528	ENST00000290858	0.0662374	0.181945
CBFB	CVID_IEL_CONTROL	Q13951	0.884892	0.982185	ENST00000290858	0.472348	0.732898
CBFB	CVID_N_CVID_IEL	Q13951	0.90565	0.991356	ENST00000290858	0.195292	0.71156
CBFB	CVID_ALL_CONTROL	Q13951	0.820692	0.967399	ENST00000412916	0.326814	0.526118
CBFB	CVID_N_CONTROL	Q13951	0.801616	0.951528	ENST00000412916	0.17331	0.333271
CBFB	CVID_IEL_CONTROL	Q13951	0.884892	0.982185	ENST00000412916	0.708613	0.873326
CBFB	CVID_N_CVID_IEL	Q13951	0.90565	0.991356	ENST00000412916	0.267037	0.759967
CBL	CVID_ALL_CONTROL	P22681	0.868328	0.976344	ENST00000264033	0.957552	0.97769
CBL	CVID_N_CONTROL	P22681	0.734865	0.929263	ENST00000264033	0.881092	0.929563
CBL	CVID_IEL_CONTROL	P22681	0.519674	0.912116	ENST00000264033	0.806813	0.920523
CBL	CVID_N_CVID_IEL	P22681	0.313332	0.875115	ENST00000264033	0.664237	0.921925
CBLC	CVID_ALL_CONTROL	Q9ULV8	0.779295	0.96181	ENST00000341505	0.0500861	0.167741
CBLC	CVID_N_CONTROL	Q9ULV8	0.699129	0.919836	ENST00000341505	0.0371286	0.126793
CBLC	CVID_IEL_CONTROL	Q9ULV8	0.372375	0.852193	ENST00000341505	0.15313	0.436773
CBLC	CVID_N_CVID_IEL	Q9ULV8	0.192813	0.861867	ENST00000341505	0.415409	0.83263
CBLC	CVID_ALL_CONTROL	Q9ULV8	0.779295	0.96181	ENST00000270279	0.0108359	0.0688875
CBLC	CVID_N_CONTROL	Q9ULV8	0.699129	0.919836	ENST00000270279	0.0247815	0.0990588
CBLC	CVID_IEL_CONTROL	Q9ULV8	0.372375	0.852193	ENST00000270279	0.0176953	0.156957
CBLC	CVID_N_CVID_IEL	Q9ULV8	0.192813	0.861867	ENST00000270279	0.864673	0.969661
CBR1	CVID_ALL_CONTROL	P16152	0.947641	0.991905	ENST00000530908	0.00186539	0.0245127
CBR1	CVID_N_CONTROL	P16152	0.780842	0.944055	ENST00000530908	0.00266206	0.0264176
CBR1	CVID_IEL_CONTROL	P16152	0.864124	0.976608	ENST00000530908	0.00767174	0.10422
CBR1	CVID_N_CVID_IEL	P16152	0.638748	0.943984	ENST00000530908	0.60698	0.903514
CBR1	CVID_ALL_CONTROL	P16152	0.947641	0.991905	ENST00000290349	0.270827	0.468542
CBR1	CVID_N_CONTROL	P16152	0.780842	0.944055	ENST00000290349	0.190246	0.353165
CBR1	CVID_IEL_CONTROL	P16152	0.864124	0.976608	ENST00000290349	0.515013	0.761348
CBR1	CVID_N_CVID_IEL	P16152	0.638748	0.943984	ENST00000290349	0.452014	0.847302
AAGAB	CVID_ALL_CONTROL	Q6PD74	0.529771	0.874807	ENST00000542650	0.0937771	0.244613
AAGAB	CVID_N_CONTROL	Q6PD74	0.673615	0.912263	ENST00000542650	0.063856	0.1777
AAGAB	CVID_IEL_CONTROL	Q6PD74	0.491967	0.898915	ENST00000542650	0.253691	0.553563
AAGAB	CVID_N_CVID_IEL	Q6PD74	0.79449	0.987003	ENST00000542650	0.393167	0.821666
ACO1	CVID_ALL_CONTROL	P21399	0.757576	0.95565	ENST00000379923	0.796814	0.886768
ACO1	CVID_N_CONTROL	P21399	0.413271	0.814948	ENST00000379923	0.590308	0.729623
ACO1	CVID_IEL_CONTROL	P21399	0.761673	0.959249	ENST00000379923	0.935188	0.975076
ACO1	CVID_N_CVID_IEL	P21399	0.244318	0.869218	ENST00000379923	0.495098	0.864708
CBR3	CVID_ALL_CONTROL	O75828	0.934728	0.988989	ENST00000290354	0.0426194	0.152285
CBR3	CVID_N_CONTROL	O75828	0.968218	0.989224	ENST00000290354	0.0524403	0.1571
CBR3	CVID_IEL_CONTROL	O75828	0.851229	0.972832	ENST00000290354	0.0869035	0.333895
CBR3	CVID_N_CVID_IEL	O75828	0.814733	0.98869	ENST00000290354	0.772905	0.9492
CBR4	CVID_ALL_CONTROL	Q8N4T8	0.378768	0.795762	ENST00000306193	0.186466	0.372158
CBR4	CVID_N_CONTROL	Q8N4T8	0.184332	0.681637	ENST00000306193	0.115295	0.257939
CBR4	CVID_IEL_CONTROL	Q8N4T8	0.85793	0.974115	ENST00000306193	0.437579	0.70812
CBR4	CVID_N_CVID_IEL	Q8N4T8	0.216971	0.862967	ENST00000306193	0.355433	0.806089
CBX3	CVID_ALL_CONTROL	Q13185	0.231083	0.717932	ENST00000396386	0.845809	0.916428
CBX3	CVID_N_CONTROL	Q13185	0.107995	0.579695	ENST00000396386	0.932872	0.962397
CBX3	CVID_IEL_CONTROL	Q13185	0.64977	0.945341	ENST00000396386	0.666946	0.85178
CBX3	CVID_N_CVID_IEL	Q13185	0.202199	0.861867	ENST00000396386	0.571097	0.890806
CBX5	CVID_ALL_CONTROL	P45973	0.140033	0.624028	ENST00000209875	0.0831968	0.22735
CBX5	CVID_N_CONTROL	P45973	0.0853979	0.560347	ENST00000209875	0.123588	0.269069
CBX5	CVID_IEL_CONTROL	P45973	0.39414	0.862255	ENST00000209875	0.11563	0.380241
CBX5	CVID_N_CVID_IEL	P45973	0.31208	0.875115	ENST00000209875	0.968979	0.993922
CBX5	CVID_ALL_CONTROL	P45973	0.140033	0.624028	ENST00000550411	0.0350258	0.135707
CBX5	CVID_N_CONTROL	P45973	0.0853979	0.560347	ENST00000550411	0.0928705	0.226291
CBX5	CVID_IEL_CONTROL	P45973	0.39414	0.862255	ENST00000550411	0.0344677	0.216785
CBX5	CVID_N_CVID_IEL	P45973	0.31208	0.875115	ENST00000550411	0.5832	0.895423
CBX5	CVID_ALL_CONTROL	P45973	0.140033	0.624028	ENST00000439541	0.0918814	0.241492
CBX5	CVID_N_CONTROL	P45973	0.0853979	0.560347	ENST00000439541	0.0625696	0.175521
CBX5	CVID_IEL_CONTROL	P45973	0.39414	0.862255	ENST00000439541	0.250127	0.54981
CBX5	CVID_N_CVID_IEL	P45973	0.31208	0.875115	ENST00000439541	0.392384	0.821311
CC2D1A	CVID_ALL_CONTROL	Q6P1N0	0.768176	0.959949	ENST00000318003	0.14287	0.316049
CC2D1A	CVID_N_CONTROL	Q6P1N0	0.597253	0.894477	ENST00000318003	0.0909837	0.223201
CC2D1A	CVID_IEL_CONTROL	Q6P1N0	0.982286	0.996471	ENST00000318003	0.356893	0.644582
CC2D1A	CVID_N_CVID_IEL	Q6P1N0	0.559991	0.926593	ENST00000318003	0.367109	0.80883
CC2D1B	CVID_ALL_CONTROL	Q5T0F9	0.561039	0.890756	ENST00000371586	0.0145912	0.0817976
CC2D1B	CVID_N_CONTROL	Q5T0F9	0.671827	0.912263	ENST00000371586	0.00546521	0.0401253
CC2D1B	CVID_IEL_CONTROL	Q5T0F9	0.547998	0.923415	ENST00000371586	0.114109	0.377623
CC2D1B	CVID_N_CVID_IEL	Q5T0F9	0.866685	0.98869	ENST00000371586	0.119356	0.635655
CCBL2	CVID_ALL_CONTROL	Q6YP21	0.304612	0.756419	uc001dmr.2	0.0846483	0.22957
CCBL2	CVID_N_CONTROL	Q6YP21	0.470532	0.83613	uc001dmr.2	0.0656514	0.180873
CCBL2	CVID_IEL_CONTROL	Q6YP21	0.275391	0.790213	uc001dmr.2	0.212548	0.510532
CCBL2	CVID_N_CVID_IEL	Q6YP21	0.715196	0.959832	uc001dmr.2	0.472249	0.85416
CCBL2	CVID_ALL_CONTROL	Q6YP21	0.304612	0.756419	NM_001349448	0.610923	0.761529
CCBL2	CVID_N_CONTROL	Q6YP21	0.470532	0.83613	NM_001349448	0.995806	0.99753
CCBL2	CVID_IEL_CONTROL	Q6YP21	0.275391	0.790213	NM_001349448	0.370375	0.655366
CCBL2	CVID_N_CVID_IEL	Q6YP21	0.715196	0.959832	NM_001349448	0.326973	0.793864
ACO1	CVID_ALL_CONTROL	P21399	0.757576	0.95565	ENST00000541043	0.122356	0.287658
ACO1	CVID_N_CONTROL	P21399	0.413271	0.814948	ENST00000541043	0.187924	0.350694
ACO1	CVID_IEL_CONTROL	P21399	0.761673	0.959249	ENST00000541043	0.145708	0.427514
ACO1	CVID_N_CVID_IEL	P21399	0.244318	0.869218	ENST00000541043	0.870608	0.971523
CCBL2	CVID_ALL_CONTROL	Q6YP21	0.304612	0.756419	NM_001349447	0.611677	0.762187
CCBL2	CVID_N_CONTROL	Q6YP21	0.470532	0.83613	NM_001349447	0.303432	0.478787
CCBL2	CVID_IEL_CONTROL	Q6YP21	0.275391	0.790213	NM_001349447	0.891766	0.957248
CCBL2	CVID_N_CVID_IEL	Q6YP21	0.715196	0.959832	NM_001349447	0.202468	0.717278
CCBL2	CVID_ALL_CONTROL	Q6YP21	0.304612	0.756419	ENST00000370491	0.0412629	0.149484
CCBL2	CVID_N_CONTROL	Q6YP21	0.470532	0.83613	ENST00000370491	0.0310949	0.113721
CCBL2	CVID_IEL_CONTROL	Q6YP21	0.275391	0.790213	ENST00000370491	0.131879	0.406663
CCBL2	CVID_N_CVID_IEL	Q6YP21	0.715196	0.959832	ENST00000370491	0.415172	0.832536
CCBL2	CVID_ALL_CONTROL	Q6YP21	0.304612	0.756419	ENST00000260508	0.553102	0.721115
CCBL2	CVID_N_CONTROL	Q6YP21	0.470532	0.83613	ENST00000260508	0.478379	0.640353
CCBL2	CVID_IEL_CONTROL	Q6YP21	0.275391	0.790213	ENST00000260508	0.727807	0.88267
CCBL2	CVID_N_CVID_IEL	Q6YP21	0.715196	0.959832	ENST00000260508	0.687224	0.927694
CCDC22	CVID_ALL_CONTROL	O60826	0.263734	0.73508	ENST00000376227	0.778066	0.874754
CCDC22	CVID_N_CONTROL	O60826	0.392338	0.806664	ENST00000376227	0.837432	0.901402
CCDC22	CVID_IEL_CONTROL	O60826	0.263602	0.780269	ENST00000376227	0.481354	0.738997
CCDC22	CVID_N_CVID_IEL	O60826	0.803501	0.98754	ENST00000376227	0.319625	0.791078
CCDC25	CVID_ALL_CONTROL	Q86WR0	0.390742	0.802829	ENST00000522915	0.0349181	0.135491
CCDC25	CVID_N_CONTROL	Q86WR0	0.365904	0.784572	ENST00000522915	0.0154389	0.0741531
CCDC25	CVID_IEL_CONTROL	Q86WR0	0.548959	0.923415	ENST00000522915	0.180942	0.472444
CCDC25	CVID_N_CVID_IEL	Q86WR0	0.723753	0.963116	ENST00000522915	0.176354	0.69469
CCDC25	CVID_ALL_CONTROL	Q86WR0	0.390742	0.802829	ENST00000356537	0.296221	0.494757
CCDC25	CVID_N_CONTROL	Q86WR0	0.365904	0.784572	ENST00000356537	0.158819	0.315625
CCDC25	CVID_IEL_CONTROL	Q86WR0	0.548959	0.923415	ENST00000356537	0.659202	0.847817
CCDC25	CVID_N_CVID_IEL	Q86WR0	0.723753	0.963116	ENST00000356537	0.274589	0.764583
CCDC25	CVID_ALL_CONTROL	Q86WR0	0.390742	0.802829	ENST00000640944	0.685679	0.815413
CCDC25	CVID_N_CONTROL	Q86WR0	0.365904	0.784572	ENST00000640944	0.725781	0.828312
CCDC25	CVID_IEL_CONTROL	Q86WR0	0.548959	0.923415	ENST00000640944	0.710492	0.874257
CCDC25	CVID_N_CVID_IEL	Q86WR0	0.723753	0.963116	ENST00000640944	0.982225	0.99686
CCDC43	CVID_ALL_CONTROL	Q96MW1	0.648634	0.923887	ENST00000457422	0.397175	0.590929
CCDC43	CVID_N_CONTROL	Q96MW1	0.481391	0.838651	ENST00000457422	0.370811	0.543907
CCDC43	CVID_IEL_CONTROL	Q96MW1	0.934646	0.992229	ENST00000457422	0.537728	0.776923
CCDC43	CVID_N_CVID_IEL	Q96MW1	0.506464	0.914616	ENST00000457422	0.752615	0.944543
CCDC43	CVID_ALL_CONTROL	Q96MW1	0.648634	0.923887	ENST00000315286	0.549648	0.718422
CCDC43	CVID_N_CONTROL	Q96MW1	0.481391	0.838651	ENST00000315286	0.695203	0.806915
CCDC43	CVID_IEL_CONTROL	Q96MW1	0.934646	0.992229	ENST00000315286	0.499522	0.751182
CCDC43	CVID_N_CVID_IEL	Q96MW1	0.506464	0.914616	ENST00000315286	0.752429	0.944543
CCDC47	CVID_ALL_CONTROL	Q96A33	0.229585	0.716092	ENST00000225726	0.701384	0.825376
CCDC47	CVID_N_CONTROL	Q96A33	0.144769	0.638861	ENST00000225726	0.806466	0.882419
CCDC47	CVID_IEL_CONTROL	Q96A33	0.528408	0.916103	ENST00000225726	0.357404	0.645176
CCDC47	CVID_N_CVID_IEL	Q96A33	0.349357	0.883061	ENST00000225726	0.204202	0.718631
ACO2	CVID_ALL_CONTROL	Q99798	0.411008	0.808818	ENST00000396512	0.0131605	0.0772187
ACO2	CVID_N_CONTROL	Q99798	0.174952	0.668912	ENST00000396512	0.0196851	0.0860208
ACO2	CVID_IEL_CONTROL	Q99798	0.968497	0.9963	ENST00000396512	0.0310957	0.207944
ACO2	CVID_N_CVID_IEL	Q99798	0.16217	0.861867	ENST00000396512	0.810092	0.958345
CCDC50	CVID_ALL_CONTROL	Q8IVM0	0.0570143	0.468259	ENST00000392456	0.010437	0.0673301
CCDC50	CVID_N_CONTROL	Q8IVM0	0.58952	0.891454	ENST00000392456	0.00603455	0.0423382
CCDC50	CVID_IEL_CONTROL	Q8IVM0	0.0067717	0.247953	ENST00000392456	0.0629106	0.287749
CCDC50	CVID_N_CVID_IEL	Q8IVM0	0.0198449	0.760599	ENST00000392456	0.233751	0.739255
CCDC50	CVID_ALL_CONTROL	Q8IVM0	0.0570143	0.468259	ENST00000392455	0.462443	0.646936
CCDC50	CVID_N_CONTROL	Q8IVM0	0.58952	0.891454	ENST00000392455	0.395666	0.56661
CCDC50	CVID_IEL_CONTROL	Q8IVM0	0.0067717	0.247953	ENST00000392455	0.645139	0.84039
CCDC50	CVID_N_CVID_IEL	Q8IVM0	0.0198449	0.760599	ENST00000392455	0.662531	0.921567
CCDC51	CVID_ALL_CONTROL	Q96ER9	0.0367432	0.406875	NM_024661	0.0819988	0.225423
CCDC51	CVID_N_CONTROL	Q96ER9	0.170964	0.667101	NM_024661	0.138284	0.28825
CCDC51	CVID_IEL_CONTROL	Q96ER9	0.0198905	0.375446	NM_024661	0.100441	0.355994
CCDC51	CVID_N_CVID_IEL	Q96ER9	0.281245	0.871811	NM_024661	0.846716	0.965908
CCDC51	CVID_ALL_CONTROL	Q96ER9	0.0367432	0.406875	ENST00000442740	0.926591	0.960695
CCDC51	CVID_N_CONTROL	Q96ER9	0.170964	0.667101	ENST00000442740	0.452211	0.617739
CCDC51	CVID_IEL_CONTROL	Q96ER9	0.0198905	0.375446	ENST00000442740	0.554475	0.787176
CCDC51	CVID_N_CVID_IEL	Q96ER9	0.281245	0.871811	ENST00000442740	0.147119	0.665202
CCDC51	CVID_ALL_CONTROL	Q96ER9	0.0367432	0.406875	ENST00000447018	0.0622518	0.190905
CCDC51	CVID_N_CONTROL	Q96ER9	0.170964	0.667101	ENST00000447018	0.0572607	0.165999
CCDC51	CVID_IEL_CONTROL	Q96ER9	0.0198905	0.375446	ENST00000447018	0.148123	0.430173
CCDC51	CVID_N_CVID_IEL	Q96ER9	0.281245	0.871811	ENST00000447018	0.574431	0.891775
CCDC51	CVID_ALL_CONTROL	Q96ER9	0.0367432	0.406875	ENST00000412398	0.126629	0.293602
CCDC51	CVID_N_CONTROL	Q96ER9	0.170964	0.667101	ENST00000412398	0.516589	0.672118
CCDC51	CVID_IEL_CONTROL	Q96ER9	0.0198905	0.375446	ENST00000412398	0.0413127	0.235737
CCDC51	CVID_N_CVID_IEL	Q96ER9	0.281245	0.871811	ENST00000412398	0.108606	0.620204
CCDC51	CVID_ALL_CONTROL	Q96ER9	0.0367432	0.406875	ENST00000395694	9.79302e-06	0.000874097
CCDC51	CVID_N_CONTROL	Q96ER9	0.170964	0.667101	ENST00000395694	8.967e-06	0.000707397
CCDC51	CVID_IEL_CONTROL	Q96ER9	0.0198905	0.375446	ENST00000395694	0.00018703	0.0154982
CCDC51	CVID_N_CVID_IEL	Q96ER9	0.281245	0.871811	ENST00000395694	0.144664	0.663109
CCDC58	CVID_ALL_CONTROL	Q4VC31	0.305791	0.756818	ENST00000291458	0.0886392	0.236149
CCDC58	CVID_N_CONTROL	Q4VC31	0.207706	0.698199	ENST00000291458	0.0503605	0.153324
CCDC58	CVID_IEL_CONTROL	Q4VC31	0.60286	0.935915	ENST00000291458	0.280907	0.57997
CCDC58	CVID_N_CVID_IEL	Q4VC31	0.408988	0.897345	ENST00000291458	0.29281	0.772531
CCDC58	CVID_ALL_CONTROL	Q4VC31	0.305791	0.756818	ENST00000479899	0.737634	0.849224
CCDC58	CVID_N_CONTROL	Q4VC31	0.207706	0.698199	ENST00000479899	0.989387	0.993774
CCDC58	CVID_IEL_CONTROL	Q4VC31	0.60286	0.935915	ENST00000479899	0.542679	0.779677
CCDC58	CVID_N_CVID_IEL	Q4VC31	0.408988	0.897345	ENST00000479899	0.493222	0.864708
CCDC6	CVID_ALL_CONTROL	Q16204	0.243199	0.729035	ENST00000263102	0.997757	0.998844
CCDC6	CVID_N_CONTROL	Q16204	0.549005	0.874913	ENST00000263102	0.995659	0.997479
CCDC6	CVID_IEL_CONTROL	Q16204	0.145076	0.67752	ENST00000263102	0.999656	0.999831
CCDC6	CVID_N_CVID_IEL	Q16204	0.372893	0.884076	ENST00000263102	0.994827	0.998952
ACO2	CVID_ALL_CONTROL	Q99798	0.411008	0.808818	ENST00000216254	0.139864	0.311814
ACO2	CVID_N_CONTROL	Q99798	0.174952	0.668912	ENST00000216254	0.278164	0.452765
ACO2	CVID_IEL_CONTROL	Q99798	0.968497	0.9963	ENST00000216254	0.119384	0.386583
ACO2	CVID_N_CVID_IEL	Q99798	0.16217	0.861867	ENST00000216254	0.578136	0.893484
CCDC93	CVID_ALL_CONTROL	Q567U6	0.0300107	0.384662	ENST00000376300	0.0030208	0.0326358
CCDC93	CVID_N_CONTROL	Q567U6	0.32297	0.766936	ENST00000376300	0.00354586	0.0310573
CCDC93	CVID_IEL_CONTROL	Q567U6	0.0054976	0.227734	ENST00000376300	0.0133099	0.137003
CCDC93	CVID_N_CVID_IEL	Q567U6	0.0442857	0.844725	ENST00000376300	0.51685	0.873262
CCNK	CVID_ALL_CONTROL	O75909	0.543065	0.881384	ENST00000389879	0.00200454	0.025728
CCNK	CVID_N_CONTROL	O75909	0.514222	0.857191	ENST00000389879	0.00314563	0.0290652
CCNK	CVID_IEL_CONTROL	O75909	0.680496	0.945341	ENST00000389879	0.00738175	0.10249
CCNK	CVID_N_CVID_IEL	O75909	0.784517	0.984488	ENST00000389879	0.677239	0.925108
CCS	CVID_ALL_CONTROL	O14618	0.485967	0.848557	ENST00000533244	0.0548261	0.176759
CCS	CVID_N_CONTROL	O14618	0.375327	0.791436	ENST00000533244	0.457066	0.622114
CCS	CVID_IEL_CONTROL	O14618	0.745653	0.958051	ENST00000533244	0.00935819	0.114423
CCS	CVID_N_CVID_IEL	O14618	0.538122	0.916055	ENST00000533244	0.0297676	0.475429
CCT2	CVID_ALL_CONTROL	P78371	0.758099	0.955722	ENST00000543146	0.0204628	0.100056
CCT2	CVID_N_CONTROL	P78371	0.96465	0.988513	ENST00000543146	0.0207524	0.0889306
CCT2	CVID_IEL_CONTROL	P78371	0.614725	0.938566	ENST00000543146	0.0616917	0.285054
CCT2	CVID_N_CVID_IEL	P78371	0.639068	0.943984	ENST00000543146	0.559853	0.887889
CCT2	CVID_ALL_CONTROL	P78371	0.758099	0.955722	ENST00000299300	0.384413	0.57907
CCT2	CVID_N_CONTROL	P78371	0.96465	0.988513	ENST00000299300	0.38889	0.560478
CCT2	CVID_IEL_CONTROL	P78371	0.614725	0.938566	ENST00000299300	0.489053	0.744253
CCT2	CVID_N_CVID_IEL	P78371	0.639068	0.943984	ENST00000299300	0.847128	0.966088
CCT3	CVID_ALL_CONTROL	P49368	0.439519	0.826972	ENST00000368259	0.52223	0.69642
CCT3	CVID_N_CONTROL	P49368	0.47022	0.83613	ENST00000368259	0.176421	0.336964
CCT3	CVID_IEL_CONTROL	P49368	0.524783	0.913619	ENST00000368259	0.811183	0.922242
CCT3	CVID_N_CVID_IEL	P49368	0.906964	0.991356	ENST00000368259	0.0848822	0.600118
CCT3	CVID_ALL_CONTROL	P49368	0.439519	0.826972	ENST00000472765	0.00157677	0.0223393
CCT3	CVID_N_CONTROL	P49368	0.47022	0.83613	ENST00000472765	0.00162176	0.0199463
CCT3	CVID_IEL_CONTROL	P49368	0.524783	0.913619	ENST00000472765	0.00928374	0.114158
CCT3	CVID_N_CVID_IEL	P49368	0.906964	0.991356	ENST00000472765	0.401466	0.826474
CCT4	CVID_ALL_CONTROL	P50991	0.451158	0.832388	ENST00000394440	0.153624	0.330342
CCT4	CVID_N_CONTROL	P50991	0.308412	0.761375	ENST00000394440	0.0753862	0.197921
CCT4	CVID_IEL_CONTROL	P50991	0.774925	0.964491	ENST00000394440	0.451676	0.718688
CCT4	CVID_N_CVID_IEL	P50991	0.425456	0.902525	ENST00000394440	0.234169	0.739255
CCT4	CVID_ALL_CONTROL	P50991	0.451158	0.832388	ENST00000544079	0.205749	0.395155
CCT4	CVID_N_CONTROL	P50991	0.308412	0.761375	ENST00000544079	0.236675	0.407008
CCT4	CVID_IEL_CONTROL	P50991	0.774925	0.964491	ENST00000544079	0.279203	0.578043
CCT4	CVID_N_CVID_IEL	P50991	0.425456	0.902525	ENST00000544079	0.905385	0.979201
CCT4	CVID_ALL_CONTROL	P50991	0.451158	0.832388	uc010ypr.3	0.00122036	0.019043
CCT4	CVID_N_CONTROL	P50991	0.308412	0.761375	uc010ypr.3	0.00183639	0.0214063
CCT4	CVID_IEL_CONTROL	P50991	0.774925	0.964491	uc010ypr.3	0.00527735	0.086634
CCT4	CVID_N_CVID_IEL	P50991	0.425456	0.902525	uc010ypr.3	0.610525	0.904825
ACOT1	CVID_ALL_CONTROL	Q86TX2	0.2426	0.728334	ENST00000311148	0.0746417	0.212523
ACOT1	CVID_N_CONTROL	Q86TX2	0.284175	0.751386	ENST00000311148	0.0413384	0.135667
ACOT1	CVID_IEL_CONTROL	Q86TX2	0.323111	0.820263	ENST00000311148	0.254818	0.554934
ACOT1	CVID_N_CVID_IEL	Q86TX2	0.897232	0.990409	ENST00000311148	0.276607	0.76548
CCT5	CVID_ALL_CONTROL	P48643	0.531362	0.87585	ENST00000506600	0.000423928	0.00982241
CCT5	CVID_N_CONTROL	P48643	0.540582	0.874119	ENST00000506600	0.000468478	0.0092336
CCT5	CVID_IEL_CONTROL	P48643	0.627027	0.943994	ENST00000506600	0.00317062	0.0660455
CCT5	CVID_N_CVID_IEL	P48643	0.878022	0.990409	ENST00000506600	0.365556	0.808148
CCT5	CVID_ALL_CONTROL	P48643	0.531362	0.87585	ENST00000503026	0.755714	0.861216
CCT5	CVID_N_CONTROL	P48643	0.540582	0.874119	ENST00000503026	0.973155	0.985138
CCT5	CVID_IEL_CONTROL	P48643	0.627027	0.943994	ENST00000503026	0.557412	0.789409
CCT5	CVID_N_CVID_IEL	P48643	0.878022	0.990409	ENST00000503026	0.494605	0.864708
CCT5	CVID_ALL_CONTROL	P48643	0.531362	0.87585	ENST00000515390	0.791311	0.882909
CCT5	CVID_N_CONTROL	P48643	0.540582	0.874119	ENST00000515390	0.186989	0.349521
CCT5	CVID_IEL_CONTROL	P48643	0.627027	0.943994	ENST00000515390	0.383873	0.665568
CCT5	CVID_N_CVID_IEL	P48643	0.878022	0.990409	ENST00000515390	0.0219219	0.446111
CCT5	CVID_ALL_CONTROL	P48643	0.531362	0.87585	ENST00000515676	0.729262	0.844034
CCT5	CVID_N_CONTROL	P48643	0.540582	0.874119	ENST00000515676	0.822179	0.891989
CCT5	CVID_IEL_CONTROL	P48643	0.627027	0.943994	ENST00000515676	0.403332	0.680836
CCT5	CVID_N_CVID_IEL	P48643	0.878022	0.990409	ENST00000515676	0.246961	0.74964
CCT5	CVID_ALL_CONTROL	P48643	0.531362	0.87585	ENST00000280326	0.246467	0.442889
CCT5	CVID_N_CONTROL	P48643	0.540582	0.874119	ENST00000280326	0.16602	0.324074
CCT5	CVID_IEL_CONTROL	P48643	0.627027	0.943994	ENST00000280326	0.497703	0.750072
CCT5	CVID_N_CVID_IEL	P48643	0.878022	0.990409	ENST00000280326	0.418173	0.834192
CCT6A	CVID_ALL_CONTROL	P40227	0.404935	0.807312	ENST00000335503	0.0622413	0.190891
CCT6A	CVID_N_CONTROL	P40227	0.637281	0.903696	ENST00000335503	0.00636628	0.0437874
CCT6A	CVID_IEL_CONTROL	P40227	0.31792	0.820263	ENST00000335503	0.645861	0.840502
CCT6A	CVID_N_CVID_IEL	P40227	0.593238	0.936093	ENST00000335503	0.00982743	0.368376
CCT6A	CVID_ALL_CONTROL	P40227	0.404935	0.807312	ENST00000275603	0.43878	0.626721
CCT6A	CVID_N_CONTROL	P40227	0.637281	0.903696	ENST00000275603	0.859315	0.915899
CCT6A	CVID_IEL_CONTROL	P40227	0.31792	0.820263	ENST00000275603	0.233316	0.53327
CCT6A	CVID_N_CVID_IEL	P40227	0.593238	0.936093	ENST00000275603	0.26063	0.755365
CCT7	CVID_ALL_CONTROL	Q99832	0.187964	0.676284	ENST00000258091	0.120273	0.284236
CCT7	CVID_N_CONTROL	Q99832	0.289664	0.751563	ENST00000258091	0.0933413	0.22696
CCT7	CVID_IEL_CONTROL	Q99832	0.204656	0.738393	ENST00000258091	0.271218	0.570411
CCT7	CVID_N_CVID_IEL	Q99832	0.8507	0.98869	ENST00000258091	0.492265	0.864424
CCT7	CVID_ALL_CONTROL	Q99832	0.187964	0.676284	ENST00000539919	0.130144	0.298684
CCT7	CVID_N_CONTROL	Q99832	0.289664	0.751563	ENST00000539919	0.258683	0.431138
CCT7	CVID_IEL_CONTROL	Q99832	0.204656	0.738393	ENST00000539919	0.114049	0.377504
CCT7	CVID_N_CVID_IEL	Q99832	0.8507	0.98869	ENST00000539919	0.594725	0.899041
CCT7	CVID_ALL_CONTROL	Q99832	0.187964	0.676284	ENST00000398422	0.315131	0.514445
CCT7	CVID_N_CONTROL	Q99832	0.289664	0.751563	ENST00000398422	0.213604	0.380965
CCT7	CVID_IEL_CONTROL	Q99832	0.204656	0.738393	ENST00000398422	0.587096	0.807278
CCT7	CVID_N_CVID_IEL	Q99832	0.8507	0.98869	ENST00000398422	0.427215	0.837422
ACOT11	CVID_ALL_CONTROL	Q8WXI4-2	0.54262	0.881384	ENST00000343744	0.0187935	0.0951552
ACOT11	CVID_N_CONTROL	Q8WXI4-2	0.901604	0.969682	ENST00000343744	0.0170112	0.0786022
ACOT11	CVID_IEL_CONTROL	Q8WXI4-2	0.231575	0.757674	ENST00000343744	0.0643717	0.290373
ACOT11	CVID_N_CVID_IEL	Q8WXI4-2	0.178233	0.861867	ENST00000343744	0.479818	0.859442
CCT7	CVID_ALL_CONTROL	Q99832	0.187964	0.676284	ENST00000540468	0.369971	0.566369
CCT7	CVID_N_CONTROL	Q99832	0.289664	0.751563	ENST00000540468	0.339889	0.514377
CCT7	CVID_IEL_CONTROL	Q99832	0.204656	0.738393	ENST00000540468	0.518355	0.763693
CCT7	CVID_N_CVID_IEL	Q99832	0.8507	0.98869	ENST00000540468	0.726543	0.937465
CCT8	CVID_ALL_CONTROL	P50990	0.537513	0.879625	ENST00000540844	0.244426	0.440998
CCT8	CVID_N_CONTROL	P50990	0.4746	0.83613	ENST00000540844	0.017395	0.0797388
CCT8	CVID_IEL_CONTROL	P50990	0.718088	0.948301	ENST00000540844	0.648385	0.842073
CCT8	CVID_N_CVID_IEL	P50990	0.694188	0.954876	ENST00000540844	0.00307729	0.298115
CCT8	CVID_ALL_CONTROL	P50990	0.537513	0.879625	ENST00000286788	0.264477	0.462018
CCT8	CVID_N_CONTROL	P50990	0.4746	0.83613	ENST00000286788	0.207348	0.373627
CCT8	CVID_IEL_CONTROL	P50990	0.718088	0.948301	ENST00000286788	0.465724	0.728765
CCT8	CVID_N_CVID_IEL	P50990	0.694188	0.954876	ENST00000286788	0.542617	0.882148
CD109	CVID_ALL_CONTROL	Q6YHK3	0.305785	0.756818	ENST00000422508	0.00406076	0.0386881
CD109	CVID_N_CONTROL	Q6YHK3	0.164302	0.658578	ENST00000422508	0.00781132	0.0491789
CD109	CVID_IEL_CONTROL	Q6YHK3	0.707616	0.948071	ENST00000422508	0.0102546	0.12055
CD109	CVID_N_CVID_IEL	Q6YHK3	0.265471	0.871811	ENST00000422508	0.890522	0.975826
CD163	CVID_ALL_CONTROL	Q86VB7	0.265241	0.735147	ENST00000359156	0.459349	0.644223
CD163	CVID_N_CONTROL	Q86VB7	0.750449	0.936464	ENST00000359156	0.940258	0.966175
CD163	CVID_IEL_CONTROL	Q86VB7	0.102772	0.596979	ENST00000359156	0.170785	0.459981
CD163	CVID_N_CVID_IEL	Q86VB7	0.172832	0.861867	ENST00000359156	0.114503	0.629556
CD2AP	CVID_ALL_CONTROL	Q9Y5K6	0.336637	0.774996	ENST00000359314	0.693324	0.820269
CD2AP	CVID_N_CONTROL	Q9Y5K6	0.621366	0.895986	ENST00000359314	0.199301	0.364167
CD2AP	CVID_IEL_CONTROL	Q9Y5K6	0.229699	0.757674	ENST00000359314	0.544731	0.781194
CD2AP	CVID_N_CVID_IEL	Q9Y5K6	0.468138	0.908124	ENST00000359314	0.0446909	0.523382
CD2BP2	CVID_ALL_CONTROL	O95400	0.349731	0.78514	ENST00000305596	0.0442237	0.155512
CD2BP2	CVID_N_CONTROL	O95400	0.418371	0.815584	ENST00000305596	0.01794	0.0813421
CD2BP2	CVID_IEL_CONTROL	O95400	0.402226	0.863734	ENST00000305596	0.226261	0.525736
CD2BP2	CVID_N_CVID_IEL	O95400	0.999892	0.999954	ENST00000305596	0.155397	0.673359
CD2BP2	CVID_ALL_CONTROL	O95400	0.349731	0.78514	ENST00000569466	0.0153429	0.0846092
CD2BP2	CVID_N_CONTROL	O95400	0.418371	0.815584	ENST00000569466	0.0110743	0.0611129
CD2BP2	CVID_IEL_CONTROL	O95400	0.402226	0.863734	ENST00000569466	0.0681369	0.297469
CD2BP2	CVID_N_CVID_IEL	O95400	0.999892	0.999954	ENST00000569466	0.3431	0.800794
CD36	CVID_ALL_CONTROL	P16671	0.315187	0.762478	ENST00000447544	0.0597724	0.186316
CD36	CVID_N_CONTROL	P16671	0.769516	0.942415	ENST00000447544	0.0647139	0.179241
CD36	CVID_IEL_CONTROL	P16671	0.141622	0.673772	ENST00000447544	0.124319	0.395049
CD36	CVID_N_CVID_IEL	P16671	0.223726	0.862967	ENST00000447544	0.700118	0.931099
CD36	CVID_ALL_CONTROL	P16671	0.315187	0.762478	ENST00000435819	0.0257316	0.113877
CD36	CVID_N_CONTROL	P16671	0.769516	0.942415	ENST00000435819	0.00773363	0.0489396
CD36	CVID_IEL_CONTROL	P16671	0.141622	0.673772	ENST00000435819	0.197393	0.494116
CD36	CVID_N_CVID_IEL	P16671	0.223726	0.862967	ENST00000435819	0.085779	0.602357
ACOT13	CVID_ALL_CONTROL	Q9NPJ3	0.184398	0.672569	ENST00000537591	0.0110527	0.0698392
ACOT13	CVID_N_CONTROL	Q9NPJ3	0.545738	0.874656	ENST00000537591	0.00192037	0.0219382
ACOT13	CVID_IEL_CONTROL	Q9NPJ3	0.0842025	0.568637	ENST00000537591	0.171329	0.460598
ACOT13	CVID_N_CVID_IEL	Q9NPJ3	0.237711	0.868909	ENST00000537591	0.0267816	0.464933
CD36	CVID_ALL_CONTROL	P16671	0.315187	0.762478	ENST00000544133	0.835523	0.910751
CD36	CVID_N_CONTROL	P16671	0.769516	0.942415	ENST00000544133	0.630804	0.760451
CD36	CVID_IEL_CONTROL	P16671	0.141622	0.673772	ENST00000544133	0.91085	0.964667
CD36	CVID_N_CVID_IEL	P16671	0.223726	0.862967	ENST00000544133	0.514336	0.872172
CD36	CVID_ALL_CONTROL	P16671	0.315187	0.762478	ENST00000432207	0.339314	0.538462
CD36	CVID_N_CONTROL	P16671	0.769516	0.942415	ENST00000432207	0.163385	0.321213
CD36	CVID_IEL_CONTROL	P16671	0.141622	0.673772	ENST00000432207	0.769493	0.902253
CD36	CVID_N_CVID_IEL	P16671	0.223726	0.862967	ENST00000432207	0.218406	0.728622
CD36	CVID_ALL_CONTROL	P16671	0.315187	0.762478	ENST00000309881	0.220622	0.413178
CD36	CVID_N_CONTROL	P16671	0.769516	0.942415	ENST00000309881	0.253462	0.425295
CD36	CVID_IEL_CONTROL	P16671	0.141622	0.673772	ENST00000309881	0.293495	0.591725
CD36	CVID_N_CVID_IEL	P16671	0.223726	0.862967	ENST00000309881	0.91465	0.981667
CD36	CVID_ALL_CONTROL	P16671	0.315187	0.762478	ENST00000433696	0.547966	0.717306
CD36	CVID_N_CONTROL	P16671	0.769516	0.942415	ENST00000433696	0.340027	0.514475
CD36	CVID_IEL_CONTROL	P16671	0.141622	0.673772	ENST00000433696	0.912302	0.965065
CD36	CVID_N_CVID_IEL	P16671	0.223726	0.862967	ENST00000433696	0.350338	0.803298
CD36	CVID_ALL_CONTROL	P16671	0.315187	0.762478	ENST00000534394	0.030353	0.12482
CD36	CVID_N_CONTROL	P16671	0.769516	0.942415	ENST00000534394	0.0396809	0.132384
CD36	CVID_IEL_CONTROL	P16671	0.141622	0.673772	ENST00000534394	0.0644814	0.290427
CD36	CVID_N_CVID_IEL	P16671	0.223726	0.862967	ENST00000534394	0.787563	0.952572
CD36	CVID_ALL_CONTROL	P16671	0.315187	0.762478	ENST00000538969	0.40217	0.595695
CD36	CVID_N_CONTROL	P16671	0.769516	0.942415	ENST00000538969	0.108859	0.249505
CD36	CVID_IEL_CONTROL	P16671	0.141622	0.673772	ENST00000538969	0.878427	0.951877
CD36	CVID_N_CVID_IEL	P16671	0.223726	0.862967	ENST00000538969	0.0567109	0.552259
CD3E	CVID_ALL_CONTROL	P07766	0.253671	0.730154	ENST00000361763	0.914045	0.954019
CD3E	CVID_N_CONTROL	P07766	0.0971394	0.574106	ENST00000361763	0.807863	0.8833
CD3E	CVID_IEL_CONTROL	P07766	0.77304	0.964184	ENST00000361763	0.959289	0.984724
CD3E	CVID_N_CVID_IEL	P07766	0.136538	0.861867	ENST00000361763	0.745503	0.942857
CD44	CVID_ALL_CONTROL	P16070	0.368251	0.7915	ENST00000428726	0.0306132	0.125243
CD44	CVID_N_CONTROL	P16070	0.462732	0.835148	ENST00000428726	0.013952	0.0698493
CD44	CVID_IEL_CONTROL	P16070	0.394607	0.862325	ENST00000428726	0.16166	0.448251
CD44	CVID_N_CVID_IEL	P16070	0.923601	0.992306	ENST00000428726	0.18304	0.702263
CD44	CVID_ALL_CONTROL	P16070	0.368251	0.7915	ENST00000415148	0.0502913	0.168242
CD44	CVID_N_CONTROL	P16070	0.462732	0.835148	ENST00000415148	0.0747528	0.196924
CD44	CVID_IEL_CONTROL	P16070	0.394607	0.862325	ENST00000415148	0.0813426	0.323548
CD44	CVID_N_CVID_IEL	P16070	0.923601	0.992306	ENST00000415148	0.959478	0.991501
CD44	CVID_ALL_CONTROL	P16070	0.368251	0.7915	ENST00000434472	0.00234931	0.0282112
CD44	CVID_N_CONTROL	P16070	0.462732	0.835148	ENST00000434472	0.00169817	0.0204356
CD44	CVID_IEL_CONTROL	P16070	0.394607	0.862325	ENST00000434472	0.0174834	0.15623
CD44	CVID_N_CVID_IEL	P16070	0.923601	0.992306	ENST00000434472	0.261397	0.755974
ACOT13	CVID_ALL_CONTROL	Q9NPJ3	0.184398	0.672569	ENST00000230048	0.022855	0.106534
ACOT13	CVID_N_CONTROL	Q9NPJ3	0.545738	0.874656	ENST00000230048	0.0122757	0.0651974
ACOT13	CVID_IEL_CONTROL	Q9NPJ3	0.0842025	0.568637	ENST00000230048	0.115926	0.380694
ACOT13	CVID_N_CVID_IEL	Q9NPJ3	0.237711	0.868909	ENST00000230048	0.231423	0.73804
CD44	CVID_ALL_CONTROL	P16070	0.368251	0.7915	ENST00000442151	0.0602968	0.187467
CD44	CVID_N_CONTROL	P16070	0.462732	0.835148	ENST00000442151	0.0218511	0.0917756
CD44	CVID_IEL_CONTROL	P16070	0.394607	0.862325	ENST00000442151	0.30096	0.598094
CD44	CVID_N_CVID_IEL	P16070	0.923601	0.992306	ENST00000442151	0.129804	0.649644
CD44	CVID_ALL_CONTROL	P16070	0.368251	0.7915	ENST00000263398	0.0105776	0.067867
CD44	CVID_N_CONTROL	P16070	0.462732	0.835148	ENST00000263398	0.00352984	0.0309972
CD44	CVID_IEL_CONTROL	P16070	0.394607	0.862325	ENST00000263398	0.100626	0.356329
CD44	CVID_N_CVID_IEL	P16070	0.923601	0.992306	ENST00000263398	0.0929704	0.610621
CD44	CVID_ALL_CONTROL	P16070	0.368251	0.7915	ENST00000352818	0.00270463	0.0306577
CD44	CVID_N_CONTROL	P16070	0.462732	0.835148	ENST00000352818	0.00170388	0.0204768
CD44	CVID_IEL_CONTROL	P16070	0.394607	0.862325	ENST00000352818	0.0220376	0.175582
CD44	CVID_N_CVID_IEL	P16070	0.923601	0.992306	ENST00000352818	0.217285	0.728259
CD44	CVID_ALL_CONTROL	P16070	0.368251	0.7915	ENST00000278386	0.966542	0.98256
CD44	CVID_N_CONTROL	P16070	0.462732	0.835148	ENST00000278386	0.415021	0.584669
CD44	CVID_IEL_CONTROL	P16070	0.394607	0.862325	ENST00000278386	0.374219	0.658626
CD44	CVID_N_CVID_IEL	P16070	0.923601	0.992306	ENST00000278386	0.0693956	0.574892
CD44	CVID_ALL_CONTROL	P16070	0.368251	0.7915	ENST00000433892	0.023976	0.109147
CD44	CVID_N_CONTROL	P16070	0.462732	0.835148	ENST00000433892	0.0171332	0.0788933
CD44	CVID_IEL_CONTROL	P16070	0.394607	0.862325	ENST00000433892	0.0942595	0.34578
CD44	CVID_N_CVID_IEL	P16070	0.923601	0.992306	ENST00000433892	0.359002	0.807199
CD46	CVID_ALL_CONTROL	P15529-4	0.197983	0.692181	ENST00000357714	0.731952	0.845764
CD46	CVID_N_CONTROL	P15529-4	0.360441	0.783457	ENST00000357714	0.959718	0.976859
CD46	CVID_IEL_CONTROL	P15529-4	0.173604	0.699901	ENST00000357714	0.576103	0.800621
CD46	CVID_N_CVID_IEL	P15529-4	0.65338	0.948007	ENST00000357714	0.574708	0.891924
CD46	CVID_ALL_CONTROL	P15529-4	0.197983	0.692181	ENST00000322918	0.0634648	0.193181
CD46	CVID_N_CONTROL	P15529-4	0.360441	0.783457	ENST00000322918	0.0216683	0.0912535
CD46	CVID_IEL_CONTROL	P15529-4	0.173604	0.699901	ENST00000322918	0.324154	0.618227
CD46	CVID_N_CVID_IEL	P15529-4	0.65338	0.948007	ENST00000322918	0.116551	0.63234
CD46	CVID_ALL_CONTROL	P15529-4	0.197983	0.692181	ENST00000367042	0.00360117	0.0361622
CD46	CVID_N_CONTROL	P15529-4	0.360441	0.783457	ENST00000367042	0.000715164	0.0122824
CD46	CVID_IEL_CONTROL	P15529-4	0.173604	0.699901	ENST00000367042	0.0743748	0.310164
CD46	CVID_N_CVID_IEL	P15529-4	0.65338	0.948007	ENST00000367042	0.0289769	0.472709
CD46	CVID_ALL_CONTROL	P15529-4	0.197983	0.692181	ENST00000354848	0.384024	0.578695
CD46	CVID_N_CONTROL	P15529-4	0.360441	0.783457	ENST00000354848	0.0715237	0.191318
CD46	CVID_IEL_CONTROL	P15529-4	0.173604	0.699901	ENST00000354848	0.752161	0.89477
CD46	CVID_N_CVID_IEL	P15529-4	0.65338	0.948007	ENST00000354848	0.0235636	0.448543
CD46	CVID_ALL_CONTROL	P15529-4	0.197983	0.692181	ENST00000367041	0.234761	0.429765
CD46	CVID_N_CONTROL	P15529-4	0.360441	0.783457	ENST00000367041	0.161305	0.318653
CD46	CVID_IEL_CONTROL	P15529-4	0.173604	0.699901	ENST00000367041	0.474261	0.734415
CD46	CVID_N_CVID_IEL	P15529-4	0.65338	0.948007	ENST00000367041	0.431481	0.839267
ACOT2	CVID_ALL_CONTROL	A0A087X0W7	0.515459	0.862624	ENST00000238651	0.133995	0.303832
ACOT2	CVID_N_CONTROL	A0A087X0W7	0.456864	0.834193	ENST00000238651	0.104413	0.243367
ACOT2	CVID_IEL_CONTROL	A0A087X0W7	0.695418	0.947471	ENST00000238651	0.291407	0.589838
ACOT2	CVID_N_CVID_IEL	A0A087X0W7	0.694129	0.954876	ENST00000238651	0.501254	0.866137
CD46	CVID_ALL_CONTROL	P15529-4	0.197983	0.692181	ENST00000360212	0.125047	0.291375
CD46	CVID_N_CONTROL	P15529-4	0.360441	0.783457	ENST00000360212	0.0102692	0.0585603
CD46	CVID_IEL_CONTROL	P15529-4	0.173604	0.699901	ENST00000360212	0.990093	0.996959
CD46	CVID_N_CVID_IEL	P15529-4	0.65338	0.948007	ENST00000360212	0.00548727	0.325647
CD46	CVID_ALL_CONTROL	P15529-4	0.197983	0.692181	ENST00000322875	0.00132532	0.0200809
CD46	CVID_N_CONTROL	P15529-4	0.360441	0.783457	ENST00000322875	0.00110725	0.0158381
CD46	CVID_IEL_CONTROL	P15529-4	0.173604	0.699901	ENST00000322875	0.00994831	0.118624
CD46	CVID_N_CVID_IEL	P15529-4	0.65338	0.948007	ENST00000322875	0.294969	0.77435
CD46	CVID_ALL_CONTROL	P15529-4	0.197983	0.692181	ENST00000358170	0.177852	0.36196
CD46	CVID_N_CONTROL	P15529-4	0.360441	0.783457	ENST00000358170	0.0763904	0.199551
CD46	CVID_IEL_CONTROL	P15529-4	0.173604	0.699901	ENST00000358170	0.542393	0.779409
CD46	CVID_N_CVID_IEL	P15529-4	0.65338	0.948007	ENST00000358170	0.182272	0.702007
CD47	CVID_ALL_CONTROL	Q08722	0.0619561	0.483329	ENST00000361309	0.303437	0.502831
CD47	CVID_N_CONTROL	Q08722	0.0420804	0.475566	ENST00000361309	0.234306	0.40422
CD47	CVID_IEL_CONTROL	Q08722	0.213171	0.746971	ENST00000361309	0.518909	0.763996
CD47	CVID_N_CVID_IEL	Q08722	0.328357	0.875777	ENST00000361309	0.535444	0.880243
CD74	CVID_ALL_CONTROL	P04233-2	0.434733	0.82422	ENST00000377795	0.482393	0.66429
CD74	CVID_N_CONTROL	P04233-2	0.650025	0.909129	ENST00000377795	0.766401	0.856386
CD74	CVID_IEL_CONTROL	P04233-2	0.0732453	0.53928	ENST00000377795	0.341084	0.631927
CD74	CVID_N_CVID_IEL	P04233-2	0.0255461	0.798894	ENST00000377795	0.465818	0.851849
CD74	CVID_ALL_CONTROL	P04233-2	0.434733	0.82422	ENST00000353334	0.0471773	0.161302
CD74	CVID_N_CONTROL	P04233-2	0.650025	0.909129	ENST00000353334	0.115575	0.25836
CD74	CVID_IEL_CONTROL	P04233-2	0.0732453	0.53928	ENST00000353334	0.0460111	0.248602
CD74	CVID_N_CVID_IEL	P04233-2	0.0255461	0.798894	ENST00000353334	0.599936	0.900625
CD74	CVID_ALL_CONTROL	P04233-2	0.434733	0.82422	ENST00000009530	0.0246229	0.110822
CD74	CVID_N_CONTROL	P04233-2	0.650025	0.909129	ENST00000009530	0.0616696	0.173908
CD74	CVID_IEL_CONTROL	P04233-2	0.0732453	0.53928	ENST00000009530	0.0287951	0.198742
CD74	CVID_N_CVID_IEL	P04233-2	0.0255461	0.798894	ENST00000009530	0.68219	0.926472
CD74	CVID_ALL_CONTROL	P04233-2	0.434733	0.82422	ENST00000518797	0.187152	0.372825
CD74	CVID_N_CONTROL	P04233-2	0.650025	0.909129	ENST00000518797	0.651817	0.775665
CD74	CVID_IEL_CONTROL	P04233-2	0.0732453	0.53928	ENST00000518797	0.062076	0.28612
CD74	CVID_N_CVID_IEL	P04233-2	0.0255461	0.798894	ENST00000518797	0.109312	0.621629
CD9	CVID_ALL_CONTROL	P21926	0.67573	0.932062	ENST00000009180	0.547193	0.716641
CD9	CVID_N_CONTROL	P21926	0.444471	0.831412	ENST00000009180	0.652112	0.775729
CD9	CVID_IEL_CONTROL	P21926	0.960413	0.9963	ENST00000009180	0.533096	0.77357
CD9	CVID_N_CVID_IEL	P21926	0.389825	0.889478	ENST00000009180	0.847865	0.966211
CD99	CVID_ALL_CONTROL	P14209	0.358723	0.787243	ENST00000381187	8.80055e-05	0.00351735
CD99	CVID_N_CONTROL	P14209	0.970455	0.9893	ENST00000381187	9.86583e-05	0.00333559
CD99	CVID_IEL_CONTROL	P14209	0.117826	0.638313	ENST00000381187	0.000905623	0.0340044
CD99	CVID_N_CVID_IEL	P14209	0.117761	0.861867	ENST00000381187	0.29463	0.773986
ACOT7	CVID_ALL_CONTROL	O00154	0.360901	0.787808	ENST00000361521	0.410017	0.602433
ACOT7	CVID_N_CONTROL	O00154	0.0837012	0.556335	ENST00000361521	0.150229	0.304492
ACOT7	CVID_IEL_CONTROL	O00154	0.825008	0.972832	ENST00000361521	0.998224	0.999239
ACOT7	CVID_N_CVID_IEL	O00154	0.0435485	0.838462	ENST00000361521	0.114746	0.629556
CD99	CVID_ALL_CONTROL	P14209	0.358723	0.787243	ENST00000624481	0.000158215	0.00520277
CD99	CVID_N_CONTROL	P14209	0.970455	0.9893	ENST00000624481	0.000433419	0.00880937
CD99	CVID_IEL_CONTROL	P14209	0.117826	0.638313	ENST00000624481	0.000588109	0.027335
CD99	CVID_N_CVID_IEL	P14209	0.117761	0.861867	ENST00000624481	0.881041	0.973391
CD99	CVID_ALL_CONTROL	P14209	0.358723	0.787243	ENST00000381192	0.000438213	0.0100434
CD99	CVID_N_CONTROL	P14209	0.970455	0.9893	ENST00000381192	0.000638838	0.0114565
CD99	CVID_IEL_CONTROL	P14209	0.117826	0.638313	ENST00000381192	0.00247167	0.0587186
CD99	CVID_N_CVID_IEL	P14209	0.117761	0.861867	ENST00000381192	0.519285	0.87378
CD99	CVID_ALL_CONTROL	P14209	0.358723	0.787243	ENST00000611428	0.0201188	0.0990199
CD99	CVID_N_CONTROL	P14209	0.970455	0.9893	ENST00000611428	0.0346047	0.121562
CD99	CVID_IEL_CONTROL	P14209	0.117826	0.638313	ENST00000611428	0.0367859	0.223404
CD99	CVID_N_CVID_IEL	P14209	0.117761	0.861867	ENST00000611428	0.971959	0.994723
CD99	CVID_ALL_CONTROL	P14209	0.358723	0.787243	NM_001321370	0.000130503	0.00459629
CD99	CVID_N_CONTROL	P14209	0.970455	0.9893	NM_001321370	3.33848e-05	0.00161788
CD99	CVID_IEL_CONTROL	P14209	0.117826	0.638313	NM_001321370	0.00555589	0.088917
CD99	CVID_N_CVID_IEL	P14209	0.117761	0.861867	NM_001321370	0.0219692	0.446111
CDC23	CVID_ALL_CONTROL	Q9UJX2	0.669002	0.929919	ENST00000394886	0.340446	0.539436
CDC23	CVID_N_CONTROL	Q9UJX2	0.763052	0.941985	ENST00000394886	0.0259894	0.102011
CDC23	CVID_IEL_CONTROL	Q9UJX2	0.651297	0.945341	ENST00000394886	0.509905	0.758141
CDC23	CVID_N_CVID_IEL	Q9UJX2	0.885517	0.990409	ENST00000394886	0.00294025	0.298115
CDC27	CVID_ALL_CONTROL	P30260	0.866299	0.976344	NM_001353035	0.0776218	0.217832
CDC27	CVID_N_CONTROL	P30260	0.932299	0.978793	NM_001353035	0.0683929	0.185751
CDC27	CVID_IEL_CONTROL	P30260	0.697905	0.948018	NM_001353035	0.17953	0.470884
CDC27	CVID_N_CVID_IEL	P30260	0.626283	0.943984	NM_001353035	0.55843	0.887614
CDC27	CVID_ALL_CONTROL	P30260	0.866299	0.976344	ENST00000066544	0.347846	0.546473
CDC27	CVID_N_CONTROL	P30260	0.932299	0.978793	ENST00000066544	0.448494	0.614613
CDC27	CVID_IEL_CONTROL	P30260	0.697905	0.948018	ENST00000066544	0.357832	0.64546
CDC27	CVID_N_CVID_IEL	P30260	0.626283	0.943984	ENST00000066544	0.855293	0.967648
CDC27	CVID_ALL_CONTROL	P30260	0.866299	0.976344	NM_001353050	0.980306	0.990103
CDC27	CVID_N_CONTROL	P30260	0.932299	0.978793	NM_001353050	0.513763	0.669666
CDC27	CVID_IEL_CONTROL	P30260	0.697905	0.948018	NM_001353050	0.485871	0.742384
CDC27	CVID_N_CVID_IEL	P30260	0.626283	0.943984	NM_001353050	0.145211	0.663555
CDC27	CVID_ALL_CONTROL	P30260	0.866299	0.976344	ENST00000531206	0.919713	0.956771
CDC27	CVID_N_CONTROL	P30260	0.932299	0.978793	ENST00000531206	0.652505	0.776051
CDC27	CVID_IEL_CONTROL	P30260	0.697905	0.948018	ENST00000531206	0.785723	0.910752
CDC27	CVID_N_CVID_IEL	P30260	0.626283	0.943984	ENST00000531206	0.428337	0.837958
CDC27	CVID_ALL_CONTROL	P30260	0.866299	0.976344	ENST00000527547	0.331177	0.53029
CDC27	CVID_N_CONTROL	P30260	0.932299	0.978793	ENST00000527547	0.265964	0.438853
CDC27	CVID_IEL_CONTROL	P30260	0.697905	0.948018	ENST00000527547	0.535155	0.774674
CDC27	CVID_N_CVID_IEL	P30260	0.626283	0.943984	ENST00000527547	0.576237	0.892877
AAGAB	CVID_ALL_CONTROL	Q6PD74	0.529771	0.874807	ENST00000561452	0.645549	0.788141
AAGAB	CVID_N_CONTROL	Q6PD74	0.673615	0.912263	ENST00000561452	0.939253	0.965628
AAGAB	CVID_IEL_CONTROL	Q6PD74	0.491967	0.898915	ENST00000561452	0.458651	0.723568
AAGAB	CVID_N_CVID_IEL	Q6PD74	0.79449	0.987003	ENST00000561452	0.462958	0.851305
ACOT7	CVID_ALL_CONTROL	O00154	0.360901	0.787808	ENST00000377842	0.0154445	0.0848702
ACOT7	CVID_N_CONTROL	O00154	0.0837012	0.556335	ENST00000377842	0.0146778	0.0718933
ACOT7	CVID_IEL_CONTROL	O00154	0.825008	0.972832	ENST00000377842	0.053514	0.268099
ACOT7	CVID_N_CVID_IEL	O00154	0.0435485	0.838462	ENST00000377842	0.497312	0.864708
CDC37	CVID_ALL_CONTROL	Q16543	0.237463	0.723504	ENST00000222005	0.0896702	0.23778
CDC37	CVID_N_CONTROL	Q16543	0.200514	0.69434	ENST00000222005	0.0731506	0.193998
CDC37	CVID_IEL_CONTROL	Q16543	0.429975	0.880783	ENST00000222005	0.212091	0.509968
CDC37	CVID_N_CVID_IEL	Q16543	0.566359	0.928359	ENST00000222005	0.511196	0.871285
CDC40	CVID_ALL_CONTROL	O60508	0.676392	0.932062	ENST00000307731	0.19501	0.381787
CDC40	CVID_N_CONTROL	O60508	0.856936	0.963361	ENST00000307731	0.210694	0.377681
CDC40	CVID_IEL_CONTROL	O60508	0.576576	0.931471	ENST00000307731	0.285341	0.584138
CDC40	CVID_N_CVID_IEL	O60508	0.702136	0.954876	ENST00000307731	0.830063	0.96195
CDC40	CVID_ALL_CONTROL	O60508	0.676392	0.932062	ENST00000368932	0.0175831	0.0915097
CDC40	CVID_N_CONTROL	O60508	0.856936	0.963361	ENST00000368932	0.006446	0.044093
CDC40	CVID_IEL_CONTROL	O60508	0.576576	0.931471	ENST00000368932	0.131714	0.406533
CDC40	CVID_N_CVID_IEL	O60508	0.702136	0.954876	ENST00000368932	0.117733	0.633873
CDC42	CVID_ALL_CONTROL	P60953	0.43082	0.820618	ENST00000400259	0.0276496	0.118571
CDC42	CVID_N_CONTROL	P60953	0.100519	0.579695	ENST00000400259	0.119144	0.262988
CDC42	CVID_IEL_CONTROL	P60953	0.726055	0.953385	ENST00000400259	0.0168225	0.153351
CDC42	CVID_N_CVID_IEL	P60953	0.0411881	0.827781	ENST00000400259	0.290513	0.77058
CDC42	CVID_ALL_CONTROL	P60953	0.43082	0.820618	uc010ods.2	0.30052	0.499641
CDC42	CVID_N_CONTROL	P60953	0.100519	0.579695	uc010ods.2	0.241026	0.412003
CDC42	CVID_IEL_CONTROL	P60953	0.726055	0.953385	uc010ods.2	0.500306	0.75168
CDC42	CVID_N_CVID_IEL	P60953	0.0411881	0.827781	uc010ods.2	0.569911	0.89049
CDC42	CVID_ALL_CONTROL	P60953	0.43082	0.820618	ENST00000344548	0.219584	0.411934
CDC42	CVID_N_CONTROL	P60953	0.100519	0.579695	ENST00000344548	0.158822	0.315625
CDC42	CVID_IEL_CONTROL	P60953	0.726055	0.953385	ENST00000344548	0.43559	0.70659
CDC42	CVID_N_CVID_IEL	P60953	0.0411881	0.827781	ENST00000344548	0.467996	0.852424
CDC42	CVID_ALL_CONTROL	P60953	0.43082	0.820618	ENST00000315554	0.0648352	0.195677
CDC42	CVID_N_CONTROL	P60953	0.100519	0.579695	ENST00000315554	0.134293	0.282932
CDC42	CVID_IEL_CONTROL	P60953	0.726055	0.953385	ENST00000315554	0.0686342	0.298409
CDC42	CVID_N_CVID_IEL	P60953	0.0411881	0.827781	ENST00000315554	0.692374	0.929329
CDC42BPB	CVID_ALL_CONTROL	Q9Y5S2	0.0713454	0.50394	ENST00000361246	0.257981	0.455592
CDC42BPB	CVID_N_CONTROL	Q9Y5S2	0.234105	0.719893	ENST00000361246	0.226469	0.396096
CDC42BPB	CVID_IEL_CONTROL	Q9Y5S2	0.0454363	0.472349	ENST00000361246	0.417439	0.692334
CDC42BPB	CVID_N_CVID_IEL	Q9Y5S2	0.380169	0.887384	ENST00000361246	0.646709	0.916835
CDC42EP1	CVID_ALL_CONTROL	Q00587	0.580846	0.896855	ENST00000249014	0.643755	0.786778
CDC42EP1	CVID_N_CONTROL	Q00587	0.0972942	0.574106	ENST00000249014	0.585991	0.726154
CDC42EP1	CVID_IEL_CONTROL	Q00587	0.428521	0.87936	ENST00000249014	0.779748	0.907929
CDC42EP1	CVID_N_CVID_IEL	Q00587	0.0153162	0.737077	ENST00000249014	0.768264	0.948399
CDC42EP4	CVID_ALL_CONTROL	Q9H3Q1	0.145285	0.635489	ENST00000335793	0.716861	0.835126
CDC42EP4	CVID_N_CONTROL	Q9H3Q1	0.200304	0.69434	ENST00000335793	0.891382	0.935806
CDC42EP4	CVID_IEL_CONTROL	Q9H3Q1	0.195588	0.721319	ENST00000335793	0.610353	0.820174
CDC42EP4	CVID_N_CVID_IEL	Q9H3Q1	0.973314	0.999584	ENST00000335793	0.680143	0.926109
ACOT7	CVID_ALL_CONTROL	O00154	0.360901	0.787808	ENST00000545482	0.481689	0.663813
ACOT7	CVID_N_CONTROL	O00154	0.0837012	0.556335	ENST00000545482	0.944437	0.968324
ACOT7	CVID_IEL_CONTROL	O00154	0.825008	0.972832	ENST00000545482	0.24124	0.541325
ACOT7	CVID_N_CVID_IEL	O00154	0.0435485	0.838462	ENST00000545482	0.224225	0.733319
CDC5L	CVID_ALL_CONTROL	Q99459	0.970069	0.994998	ENST00000371477	0.133946	0.303767
CDC5L	CVID_N_CONTROL	Q99459	0.360953	0.783457	ENST00000371477	0.0974444	0.233305
CDC5L	CVID_IEL_CONTROL	Q99459	0.312572	0.816481	ENST00000371477	0.307921	0.60363
CDC5L	CVID_N_CVID_IEL	Q99459	0.0546474	0.854014	ENST00000371477	0.451506	0.847166
CDC73	CVID_ALL_CONTROL	Q6P1J9	0.65518	0.926515	ENST00000367435	0.31263	0.512061
CDC73	CVID_N_CONTROL	Q6P1J9	0.769563	0.942415	ENST00000367435	0.344031	0.518328
CDC73	CVID_IEL_CONTROL	Q6P1J9	0.277898	0.792471	ENST00000367435	0.390436	0.670465
CDC73	CVID_N_CVID_IEL	Q6P1J9	0.161295	0.861867	ENST00000367435	0.919817	0.983001
CDH1	CVID_ALL_CONTROL	P12830	0.348353	0.784839	ENST00000261769	0.0448689	0.156583
CDH1	CVID_N_CONTROL	P12830	0.111664	0.584845	ENST00000261769	0.064353	0.178558
CDH1	CVID_IEL_CONTROL	P12830	0.988912	0.998374	ENST00000261769	0.0777602	0.316677
CDH1	CVID_N_CVID_IEL	P12830	0.090412	0.859641	ENST00000261769	0.912375	0.981549
CDH1	CVID_ALL_CONTROL	P12830	0.348353	0.784839	ENST00000422392	0.175173	0.358564
CDH1	CVID_N_CONTROL	P12830	0.111664	0.584845	ENST00000422392	0.0411142	0.135215
CDH1	CVID_IEL_CONTROL	P12830	0.988912	0.998374	ENST00000422392	0.752712	0.895044
CDH1	CVID_N_CVID_IEL	P12830	0.090412	0.859641	ENST00000422392	0.0526995	0.542868
CDH17	CVID_ALL_CONTROL	Q12864	0.800551	0.964503	ENST00000450165	0.224547	0.417887
CDH17	CVID_N_CONTROL	Q12864	0.766465	0.942415	ENST00000450165	0.0293982	0.110478
CDH17	CVID_IEL_CONTROL	Q12864	0.451094	0.883025	ENST00000450165	0.907856	0.964051
CDH17	CVID_N_CVID_IEL	Q12864	0.282186	0.871811	ENST00000450165	0.013276	0.395369
CDH17	CVID_ALL_CONTROL	Q12864	0.800551	0.964503	ENST00000027335	0.586076	0.745259
CDH17	CVID_N_CONTROL	Q12864	0.766465	0.942415	ENST00000027335	0.871032	0.923598
CDH17	CVID_IEL_CONTROL	Q12864	0.451094	0.883025	ENST00000027335	0.420454	0.694421
CDH17	CVID_N_CVID_IEL	Q12864	0.282186	0.871811	ENST00000027335	0.476332	0.857056
CDHR5	CVID_ALL_CONTROL	Q9HBB8	0.637089	0.919318	ENST00000358353	0.035633	0.137128
CDHR5	CVID_N_CONTROL	Q9HBB8	0.609652	0.894477	ENST00000358353	0.0234441	0.0956847
CDHR5	CVID_IEL_CONTROL	Q9HBB8	0.753198	0.958051	ENST00000358353	0.133444	0.409749
CDHR5	CVID_N_CVID_IEL	Q9HBB8	0.824918	0.98869	ENST00000358353	0.334491	0.795534
CDHR5	CVID_ALL_CONTROL	Q9HBB8	0.637089	0.919318	ENST00000349570	0.0292587	0.122201
CDHR5	CVID_N_CONTROL	Q9HBB8	0.609652	0.894477	ENST00000349570	0.0403329	0.133559
CDHR5	CVID_IEL_CONTROL	Q9HBB8	0.753198	0.958051	ENST00000349570	0.0597016	0.280798
CDHR5	CVID_N_CVID_IEL	Q9HBB8	0.824918	0.98869	ENST00000349570	0.827779	0.961153
CDK1	CVID_ALL_CONTROL	P06493	0.149977	0.638021	ENST00000373809	0.00785723	0.0566359
CDK1	CVID_N_CONTROL	P06493	0.0381117	0.466357	ENST00000373809	0.00212516	0.0232458
CDK1	CVID_IEL_CONTROL	P06493	0.718683	0.948301	ENST00000373809	0.0975108	0.351597
CDK1	CVID_N_CVID_IEL	P06493	0.0605577	0.854014	ENST00000373809	0.0603851	0.560937
CDK1	CVID_ALL_CONTROL	P06493	0.149977	0.638021	ENST00000316629	0.327923	0.52716
CDK1	CVID_N_CONTROL	P06493	0.0381117	0.466357	ENST00000316629	0.241522	0.412393
CDK1	CVID_IEL_CONTROL	P06493	0.718683	0.948301	ENST00000316629	0.567983	0.795756
CDK1	CVID_N_CVID_IEL	P06493	0.0605577	0.854014	ENST00000316629	0.496285	0.864708
ACOT7	CVID_ALL_CONTROL	O00154	0.360901	0.787808	ENST00000377855	0.237721	0.433287
ACOT7	CVID_N_CONTROL	O00154	0.0837012	0.556335	ENST00000377855	0.178258	0.339124
ACOT7	CVID_IEL_CONTROL	O00154	0.825008	0.972832	ENST00000377855	0.447634	0.715444
ACOT7	CVID_N_CVID_IEL	O00154	0.0435485	0.838462	ENST00000377855	0.499831	0.865665
CDK2	CVID_ALL_CONTROL	P24941	0.0663534	0.487779	ENST00000354056	0.842682	0.914711
CDK2	CVID_N_CONTROL	P24941	0.0877643	0.56414	ENST00000354056	0.678788	0.794707
CDK2	CVID_IEL_CONTROL	P24941	0.121726	0.645284	ENST00000354056	0.951146	0.981482
CDK2	CVID_N_CVID_IEL	P24941	0.802906	0.98754	ENST00000354056	0.600308	0.900868
CDK2	CVID_ALL_CONTROL	P24941	0.0663534	0.487779	ENST00000440311	0.0796091	0.221105
CDK2	CVID_N_CONTROL	P24941	0.0877643	0.56414	ENST00000440311	0.0240339	0.0972815
CDK2	CVID_IEL_CONTROL	P24941	0.121726	0.645284	ENST00000440311	0.406132	0.683156
CDK2	CVID_N_CVID_IEL	P24941	0.802906	0.98754	ENST00000440311	0.0928652	0.610621
CDK2	CVID_ALL_CONTROL	P24941	0.0663534	0.487779	ENST00000266970	0.331801	0.530855
CDK2	CVID_N_CONTROL	P24941	0.0877643	0.56414	ENST00000266970	0.245579	0.416678
CDK2	CVID_IEL_CONTROL	P24941	0.121726	0.645284	ENST00000266970	0.570577	0.797249
CDK2	CVID_N_CVID_IEL	P24941	0.802906	0.98754	ENST00000266970	0.500912	0.865854
CDK5	CVID_ALL_CONTROL	Q00535	0.923143	0.987604	ENST00000297518	0.00957974	0.063788
CDK5	CVID_N_CONTROL	Q00535	0.956564	0.985267	ENST00000297518	0.0153639	0.0739545
CDK5	CVID_IEL_CONTROL	Q00535	0.907668	0.98553	ENST00000297518	0.0230688	0.179355
CDK5	CVID_N_CVID_IEL	Q00535	0.951338	0.996178	ENST00000297518	0.833202	0.963055
CDK5	CVID_ALL_CONTROL	Q00535	0.923143	0.987604	ENST00000485972	0.000851128	0.0151805
CDK5	CVID_N_CONTROL	Q00535	0.956564	0.985267	ENST00000485972	0.00115738	0.016221
CDK5	CVID_IEL_CONTROL	Q00535	0.907668	0.98553	ENST00000485972	0.00442462	0.0785709
CDK5	CVID_N_CVID_IEL	Q00535	0.951338	0.996178	ENST00000485972	0.520883	0.874108
CDK5RAP3	CVID_ALL_CONTROL	Q96JB5	0.0496212	0.458145	ENST00000583697	0.607568	0.759171
CDK5RAP3	CVID_N_CONTROL	Q96JB5	0.0501031	0.495446	ENST00000583697	0.267131	0.440192
CDK5RAP3	CVID_IEL_CONTROL	Q96JB5	0.129762	0.654826	ENST00000583697	0.833787	0.931693
CDK5RAP3	CVID_N_CVID_IEL	Q96JB5	0.552607	0.920861	ENST00000583697	0.150767	0.667796
CDK5RAP3	CVID_ALL_CONTROL	Q96JB5	0.0496212	0.458145	ENST00000536708	0.0599949	0.186789
CDK5RAP3	CVID_N_CONTROL	Q96JB5	0.0501031	0.495446	ENST00000536708	0.0203587	0.087858
CDK5RAP3	CVID_IEL_CONTROL	Q96JB5	0.129762	0.654826	ENST00000536708	0.313909	0.60895
CDK5RAP3	CVID_N_CVID_IEL	Q96JB5	0.552607	0.920861	ENST00000536708	0.114895	0.62958
CDK6	CVID_ALL_CONTROL	Q00534	0.100056	0.55873	ENST00000424848	0.0581624	0.183423
CDK6	CVID_N_CONTROL	Q00534	0.150477	0.64764	ENST00000424848	0.100255	0.237397
CDK6	CVID_IEL_CONTROL	Q00534	0.140067	0.669065	ENST00000424848	0.0774902	0.316125
CDK6	CVID_N_CVID_IEL	Q00534	0.99023	0.999584	ENST00000424848	0.881656	0.973391
CDK9	CVID_ALL_CONTROL	P50750	0.144711	0.634714	ENST00000373264	0.102736	0.258723
CDK9	CVID_N_CONTROL	P50750	0.559959	0.878085	ENST00000373264	0.0273344	0.105397
CDK9	CVID_IEL_CONTROL	P50750	0.0493403	0.482923	ENST00000373264	0.513655	0.760778
CDK9	CVID_N_CVID_IEL	P50750	0.142879	0.861867	ENST00000373264	0.0720961	0.580657
CDKN2AIP	CVID_ALL_CONTROL	Q9NXV6	0.149204	0.638021	ENST00000504169	0.127244	0.294513
CDKN2AIP	CVID_N_CONTROL	Q9NXV6	0.0643016	0.518085	ENST00000504169	0.0116179	0.0630561
CDKN2AIP	CVID_IEL_CONTROL	Q9NXV6	0.52405	0.913619	ENST00000504169	0.959511	0.98476
CDKN2AIP	CVID_N_CVID_IEL	Q9NXV6	0.170143	0.861867	ENST00000504169	0.00693876	0.337839
ACOT8	CVID_ALL_CONTROL	O14734	0.136947	0.618525	ENST00000217455	0.249428	0.446157
ACOT8	CVID_N_CONTROL	O14734	0.382941	0.79749	ENST00000217455	0.264652	0.43733
ACOT8	CVID_IEL_CONTROL	O14734	0.0800148	0.560615	ENST00000217455	0.344823	0.634244
ACOT8	CVID_N_CVID_IEL	O14734	0.352596	0.883061	ENST00000217455	0.843263	0.965203
CDKN2AIP	CVID_ALL_CONTROL	Q9NXV6	0.149204	0.638021	ENST00000302350	0.0140387	0.0800309
CDKN2AIP	CVID_N_CONTROL	Q9NXV6	0.0643016	0.518085	ENST00000302350	0.00171891	0.0205614
CDKN2AIP	CVID_IEL_CONTROL	Q9NXV6	0.52405	0.913619	ENST00000302350	0.253792	0.553684
CDKN2AIP	CVID_N_CVID_IEL	Q9NXV6	0.170143	0.861867	ENST00000302350	0.0134564	0.397768
CDKN2AIPNL	CVID_ALL_CONTROL	Q96HQ2	0.831493	0.970667	ENST00000458198	0.00300272	0.0324952
CDKN2AIPNL	CVID_N_CONTROL	Q96HQ2	0.471831	0.83613	ENST00000458198	0.00243253	0.0250139
CDKN2AIPNL	CVID_IEL_CONTROL	Q96HQ2	0.711466	0.948071	ENST00000458198	0.0188339	0.161996
CDKN2AIPNL	CVID_N_CVID_IEL	Q96HQ2	0.259507	0.871811	ENST00000458198	0.319611	0.791078
CDS2	CVID_ALL_CONTROL	O95674	0.72354	0.950647	ENST00000460006	0.315188	0.514471
CDS2	CVID_N_CONTROL	O95674	0.590634	0.89215	ENST00000460006	0.438975	0.606475
CDS2	CVID_IEL_CONTROL	O95674	0.941299	0.994659	ENST00000460006	0.307357	0.603169
CDS2	CVID_N_CVID_IEL	O95674	0.619837	0.939029	ENST00000460006	0.779425	0.950139
CDV3	CVID_ALL_CONTROL	Q9UKY7	0.0222582	0.343332	ENST00000508481	0.00182033	0.024334
CDV3	CVID_N_CONTROL	Q9UKY7	0.0754755	0.53475	ENST00000508481	6.86856e-05	0.00266883
CDV3	CVID_IEL_CONTROL	Q9UKY7	0.0214891	0.383056	ENST00000508481	0.180143	0.471686
CDV3	CVID_N_CVID_IEL	Q9UKY7	0.567564	0.928359	ENST00000508481	0.000679926	0.244407
CDV3	CVID_ALL_CONTROL	Q9UKY7	0.0222582	0.343332	ENST00000264993	0.211869	0.4027
CDV3	CVID_N_CONTROL	Q9UKY7	0.0754755	0.53475	ENST00000264993	0.108841	0.249491
CDV3	CVID_IEL_CONTROL	Q9UKY7	0.0214891	0.383056	ENST00000264993	0.542228	0.779402
CDV3	CVID_N_CVID_IEL	Q9UKY7	0.567564	0.928359	ENST00000264993	0.25539	0.752566
CDV3	CVID_ALL_CONTROL	Q9UKY7	0.0222582	0.343332	ENST00000420115	0.700337	0.824763
CDV3	CVID_N_CONTROL	Q9UKY7	0.0754755	0.53475	ENST00000420115	0.351046	0.524771
CDV3	CVID_IEL_CONTROL	Q9UKY7	0.0214891	0.383056	ENST00000420115	0.797716	0.91663
CDV3	CVID_N_CVID_IEL	Q9UKY7	0.567564	0.928359	ENST00000420115	0.195247	0.711529
CDV3	CVID_ALL_CONTROL	Q9UKY7	0.0222582	0.343332	ENST00000431519	0.00676146	0.0517589
CDV3	CVID_N_CONTROL	Q9UKY7	0.0754755	0.53475	ENST00000431519	0.00511863	0.0388782
CDV3	CVID_IEL_CONTROL	Q9UKY7	0.0214891	0.383056	ENST00000431519	0.0362836	0.222037
CDV3	CVID_N_CVID_IEL	Q9UKY7	0.567564	0.928359	ENST00000431519	0.327247	0.793929
CDV3	CVID_ALL_CONTROL	Q9UKY7	0.0222582	0.343332	ENST00000515421	0.00522753	0.0445709
CDV3	CVID_N_CONTROL	Q9UKY7	0.0754755	0.53475	ENST00000515421	0.00188064	0.0216874
CDV3	CVID_IEL_CONTROL	Q9UKY7	0.0214891	0.383056	ENST00000515421	0.0582005	0.277925
CDV3	CVID_N_CVID_IEL	Q9UKY7	0.567564	0.928359	ENST00000515421	0.0953587	0.61158
CDV3	CVID_ALL_CONTROL	Q9UKY7	0.0222582	0.343332	ENST00000511392	0.586109	0.745259
CDV3	CVID_N_CONTROL	Q9UKY7	0.0754755	0.53475	ENST00000511392	0.310931	0.486136
CDV3	CVID_IEL_CONTROL	Q9UKY7	0.0214891	0.383056	ENST00000511392	0.957572	0.984
CDV3	CVID_N_CVID_IEL	Q9UKY7	0.567564	0.928359	ENST00000511392	0.241503	0.743995
CEACAM1	CVID_ALL_CONTROL	P13688-6	0.139417	0.624015	ENST00000403461	0.0844201	0.229235
CEACAM1	CVID_N_CONTROL	P13688-6	0.213694	0.69961	ENST00000403461	0.137062	0.286683
CEACAM1	CVID_IEL_CONTROL	P13688-6	0.170166	0.697908	ENST00000403461	0.106621	0.365784
CEACAM1	CVID_N_CVID_IEL	P13688-6	0.924488	0.992306	ENST00000403461	0.87913	0.972888
ACOT9	CVID_ALL_CONTROL	Q9Y305	0.600662	0.900994	NM_001330259	0.198694	0.386565
ACOT9	CVID_N_CONTROL	Q9Y305	0.963098	0.987518	NM_001330259	0.967863	0.981881
ACOT9	CVID_IEL_CONTROL	Q9Y305	0.378282	0.852504	NM_001330259	0.025837	0.18863
ACOT9	CVID_N_CVID_IEL	Q9Y305	0.392758	0.889478	NM_001330259	0.0138185	0.399776
CEACAM1	CVID_ALL_CONTROL	P13688-6	0.139417	0.624015	ENST00000403444	0.0862787	0.232381
CEACAM1	CVID_N_CONTROL	P13688-6	0.213694	0.69961	ENST00000403444	0.108609	0.249188
CEACAM1	CVID_IEL_CONTROL	P13688-6	0.170166	0.697908	ENST00000403444	0.139643	0.419185
CEACAM1	CVID_N_CVID_IEL	P13688-6	0.924488	0.992306	ENST00000403444	0.875848	0.972396
CEACAM1	CVID_ALL_CONTROL	P13688-6	0.139417	0.624015	ENST00000352591	0.149711	0.325174
CEACAM1	CVID_N_CONTROL	P13688-6	0.213694	0.69961	ENST00000352591	0.103549	0.242037
CEACAM1	CVID_IEL_CONTROL	P13688-6	0.170166	0.697908	ENST00000352591	0.345993	0.634916
CEACAM1	CVID_N_CVID_IEL	P13688-6	0.924488	0.992306	ENST00000352591	0.421452	0.835813
CEACAM1	CVID_ALL_CONTROL	P13688-6	0.139417	0.624015	ENST00000161559	0.0305914	0.125243
CEACAM1	CVID_N_CONTROL	P13688-6	0.213694	0.69961	ENST00000161559	0.00286615	0.0274645
CEACAM1	CVID_IEL_CONTROL	P13688-6	0.170166	0.697908	ENST00000161559	0.465525	0.728717
CEACAM1	CVID_N_CVID_IEL	P13688-6	0.924488	0.992306	ENST00000161559	0.00815238	0.348928
CEACAM1	CVID_ALL_CONTROL	P13688-6	0.139417	0.624015	ENST00000358394	0.284023	0.481515
CEACAM1	CVID_N_CONTROL	P13688-6	0.213694	0.69961	ENST00000358394	0.200846	0.365855
CEACAM1	CVID_IEL_CONTROL	P13688-6	0.170166	0.697908	ENST00000358394	0.529678	0.771428
CEACAM1	CVID_N_CVID_IEL	P13688-6	0.924488	0.992306	ENST00000358394	0.458484	0.849877
CECR1	CVID_ALL_CONTROL	Q9NZK5	0.499327	0.853689	ENST00000449907	0.429334	0.618739
CECR1	CVID_N_CONTROL	Q9NZK5	0.234624	0.719893	ENST00000449907	0.329603	0.504421
CECR1	CVID_IEL_CONTROL	Q9NZK5	0.966414	0.9963	ENST00000449907	0.665609	0.851047
CECR1	CVID_N_CVID_IEL	Q9NZK5	0.194205	0.861867	ENST00000449907	0.542322	0.881851
CECR1	CVID_ALL_CONTROL	Q9NZK5	0.499327	0.853689	ENST00000399837	0.188346	0.374102
CECR1	CVID_N_CONTROL	Q9NZK5	0.234624	0.719893	ENST00000399837	0.231549	0.401442
CECR1	CVID_IEL_CONTROL	Q9NZK5	0.966414	0.9963	ENST00000399837	0.246092	0.54633
CECR1	CVID_N_CVID_IEL	Q9NZK5	0.194205	0.861867	ENST00000399837	0.964976	0.993114
CECR1	CVID_ALL_CONTROL	Q9NZK5	0.499327	0.853689	ENST00000399839	2.58315e-06	0.000409003
CECR1	CVID_N_CONTROL	Q9NZK5	0.234624	0.719893	ENST00000399839	2.97334e-06	0.000380275
CECR1	CVID_IEL_CONTROL	Q9NZK5	0.966414	0.9963	ENST00000399839	4.78516e-05	0.00769865
CECR1	CVID_N_CVID_IEL	Q9NZK5	0.194205	0.861867	ENST00000399839	0.168269	0.68497
CECR1	CVID_ALL_CONTROL	Q9NZK5	0.499327	0.853689	ENST00000330232	0.168626	0.350374
CECR1	CVID_N_CONTROL	Q9NZK5	0.234624	0.719893	ENST00000330232	0.549469	0.697112
CECR1	CVID_IEL_CONTROL	Q9NZK5	0.966414	0.9963	ENST00000330232	0.0669531	0.295692
CECR1	CVID_N_CVID_IEL	Q9NZK5	0.194205	0.861867	ENST00000330232	0.157925	0.675522
CECR5	CVID_ALL_CONTROL	Q9BXW7	0.974236	0.994998	ENST00000336737	0.171799	0.354586
CECR5	CVID_N_CONTROL	Q9BXW7	0.660619	0.910236	ENST00000336737	0.2899	0.464716
CECR5	CVID_IEL_CONTROL	Q9BXW7	0.608735	0.935995	ENST00000336737	0.165241	0.453071
[truncated: 34,441 more rows]
